# Supplementary material for: Gestational diabetes induces behavioral and brain gene transcription dysregulation in adult offspring
Source: Transl Psychiatry. 2020 Nov 25;10:412. doi: 10.1038/s41398-020-01096-7 (PMC7688640; doi:10.1038/s41398-020-01096-7)
Supplement: Supplementary file 2 — Supplementary Table 1 [file 41398_2020_1096_MOESM2_ESM.xlsx]

## Sheet: גיליון1
	gene name	primer	sequence
	neurod1	forward	GGCTCCAGGGTTATGAGATCG
	neurod1	reverse	CCCGCTCTCGCTGTATGATT
	bhlhe22	primer	ATTCAACAGCGTCTCGTCCA
	bhlhe22	reverse	CTAGCTTTGGGGTCGGTCTC
