# Supplementary material for: Gestational diabetes induces behavioral and brain gene transcription dysregulation in adult offspring
Source: Transl Psychiatry. 2020 Nov 25;10:412. doi: 10.1038/s41398-020-01096-7 (PMC7688640; doi:10.1038/s41398-020-01096-7)
Supplement: Supplementary file 3 — Supplementary Table 2 [file 41398_2020_1096_MOESM3_ESM.xlsx]

## Sheet: גיליון1
			log2FoldChange	padj
ENSMUSG00000025128	Bhlhe22		-0.4897	0.0256796
ENSMUSG00000020696	Rffl		0.7031	0.0302522
ENSMUSG00000022678	Nde1		0.598	0.0337347
ENSMUSG00000030047	Arhgap25		0.5183	0.0361371
ENSMUSG00000035441	Myo1d		0.917	0.0392057
ENSMUSG00000034177	Rnf43		0.8346	0.0423955
ENSMUSG00000010175	Prox1		0.7422	0.0440913
ENSMUSG00000036437	Npy1r		-0.3659	0.0442797
ENSMUSG00000024070	Prkd3		0.5238	0.0483006
ENSMUSG00000024883	Rin1		-0.2345	0.051884
ENSMUSG00000020411	Nipal4		1.057	0.0534702
ENSMUSG00000020023	Tmcc3		0.6019	0.0557198
ENSMUSG00000004347	Pde1c		0.6523	0.0562936
ENSMUSG00000020604	Arsg		0.852	0.0576882
ENSMUSG00000039911	Spsb1		0.5266	0.0586808
ENSMUSG00000034701	Neurod1		-0.4862	0.058748
ENSMUSG00000075284	Wipf1		0.564	0.058748
ENSMUSG00000029563	Foxp2		0.619	0.0599882
ENSMUSG00000075415	Fnbp1		0.4754	0.061705
ENSMUSG00000027339	Rassf2		0.3926	0.0625838
ENSMUSG00000020758	Itgb4		0.9252	0.0625838
ENSMUSG00000027849	Syt6		0.4064	0.063318
ENSMUSG00000022358	Fbxo32		0.6744	0.0647782
ENSMUSG00000055639	Dach1		0.453	0.0656897
ENSMUSG00000032841	Prr5l		0.8397	0.0680466
ENSMUSG00000015243	Abca1		0.434	0.0685142
ENSMUSG00000022656	Nectin3		-0.2773	0.0695521
ENSMUSG00000018217	Pmp22		0.4996	0.0698516
ENSMUSG00000024816	Frmd8		0.5036	0.0699862
ENSMUSG00000040596	Pogk		0.3372	0.0722454
ENSMUSG00000056515	Rab31		0.3288	0.0820992
ENSMUSG00000034235	Usp54		0.4482	0.0820992
ENSMUSG00000045636	Mtus1		0.3754	0.0826169
ENSMUSG00000021709	Erbin		0.5788	0.0894055
ENSMUSG00000024597	Slc12a2		0.5518	0.089518
ENSMUSG00000025203	Scd2		0.2789	0.0905447
ENSMUSG00000027199	Gatm		0.7257	0.0905842
ENSMUSG00000049493	Pls1		0.6825	0.0905951
ENSMUSG00000030849	Fgfr2		0.5504	0.0912341
ENSMUSG00000021478	Drd1		0.5967	0.0921151
ENSMUSG00000020538	Srebf1		0.373	0.0922452
ENSMUSG00000045071	E130308A19Rik		0.4076	0.0923913
ENSMUSG00000020486	Sept4		0.5375	0.0924543
ENSMUSG00000026185	Igfbp5		0.4571	0.0935124
ENSMUSG00000031775	Pllp		0.7186	0.0949219
ENSMUSG00000033006	Sox10		0.607	0.0951736
ENSMUSG00000021143	Pacs2		0.4634	0.0955364
ENSMUSG00000046079	Lrrc8d		0.1995	0.0955995
ENSMUSG00000027562	Car2		0.5138	0.0957684
ENSMUSG00000038495	Otud7b		0.4846	0.0957824
ENSMUSG00000030878	Cdr2		0.3954	0.0958415
ENSMUSG00000078670	Fam174b		-0.2637	0.0958598
ENSMUSG00000081534	Slc48a1		0.1615	0.0962984
ENSMUSG00000045658	Pid1		-0.2233	0.0962984
ENSMUSG00000037362	Nov		-0.4015	0.0966987
ENSMUSG00000021614	Vcan		0.473	0.0991064
ENSMUSG00000060260	Pwwp2b		0.4358	0.104029
ENSMUSG00000028412	Slc44a1		0.4894	0.104102
ENSMUSG00000026447	Pik3c2b		0.585	0.106232
ENSMUSG00000029334	Prkg2		-0.4465	0.107174
ENSMUSG00000039904	Gpr37		0.8591	0.107327
ENSMUSG00000000305	Cdh4		-0.3216	0.107734
ENSMUSG00000021375	Kif13a		0.425	0.107819
ENSMUSG00000074892	B3galt5		0.5041	0.108379
ENSMUSG00000049044	Rapgef4		0.4156	0.108473
ENSMUSG00000015806	Qdpr		0.5119	0.108584
ENSMUSG00000034714	Ttyh2		0.8728	0.108604
ENSMUSG00000042460	C1galt1		-0.2292	0.108694
ENSMUSG00000001707	Eef1e1		-0.2716	0.108853
ENSMUSG00000053475	Tnfaip6		0.8695	0.109017
ENSMUSG00000024256	Adcyap1		-0.4158	0.109174
ENSMUSG00000015714	Cers2		0.4821	0.109483
ENSMUSG00000011884	Gltp		0.4721	0.109747
ENSMUSG00000022231	Sema5a		0.472	0.110213
ENSMUSG00000033740	St18		1.137	0.110363
ENSMUSG00000036580	Spg20		0.3604	0.11079
ENSMUSG00000073411	H2-D1		0.37	0.111235
ENSMUSG00000022472	Desi1		0.3164	0.11144
ENSMUSG00000020178	Adora2a		1.662	0.112305
ENSMUSG00000013523	Bcas1		0.9286	0.112403
ENSMUSG00000033904	Ccp110		0.37	0.112544
ENSMUSG00000044071	Fam19a2		-0.3068	0.114171
ENSMUSG00000039033	Tasp1		-0.2396	0.114171
ENSMUSG00000036046	5031439G07Rik		0.3313	0.116557
ENSMUSG00000027882	Stxbp3		0.4445	0.117092
ENSMUSG00000044788	Fads6		0.3531	0.117509
ENSMUSG00000024812	Tjp2		0.4236	0.117597
ENSMUSG00000028228	Cpne3		0.3161	0.120008
ENSMUSG00000008999	Bmp7		-0.564	0.120008
ENSMUSG00000000149	Gna12		0.3625	0.12113
ENSMUSG00000008734	Gprc5b		0.286	0.12113
ENSMUSG00000059187	Fam19a1		-0.3458	0.12113
ENSMUSG00000015970	Chdh		0.8412	0.12113
ENSMUSG00000003534	Ddr1		0.3864	0.12113
ENSMUSG00000006782	Cnp		0.7729	0.12113
ENSMUSG00000038481	Cdk19		0.2081	0.12113
ENSMUSG00000048537	Phldb1		0.5302	0.12113
ENSMUSG00000093803	Ppp2r3d		-0.3003	0.12113
ENSMUSG00000029778	Adcyap1r1		0.1624	0.124375
ENSMUSG00000053825	Ppfia2		-0.1674	0.124404
ENSMUSG00000041607	Mbp		0.8925	0.125069
ENSMUSG00000049489	Fam58b		-0.3542	0.125202
ENSMUSG00000055945	Prr18		0.8522	0.126351
ENSMUSG00000000708	Kat2b		0.4387	0.126351
ENSMUSG00000024413	Npc1		0.3477	0.127505
ENSMUSG00000042942	Greb1l		-0.3574	0.127505
ENSMUSG00000039043	Arpin		0.2878	0.127562
ENSMUSG00000032060	Cryab		0.619	0.128973
ENSMUSG00000036098	Myrf		0.9225	0.128973
ENSMUSG00000039298	Cdk5rap2		0.5749	0.128973
ENSMUSG00000024981	Acsl5		-0.2003	0.129782
ENSMUSG00000037166	Ppp1r14a		0.8239	0.129851
ENSMUSG00000039714	Cplx3		0.8868	0.129972
ENSMUSG00000030203	Dusp16		0.4126	0.129972
ENSMUSG00000030739	Myh14		0.3954	0.13017
ENSMUSG00000051041	Olfml1		0.4833	0.130238
ENSMUSG00000030956	Fam53b		0.2918	0.130668
ENSMUSG00000058420	Syt17		-0.3407	0.131
ENSMUSG00000027215	Cd82		0.5393	0.131
ENSMUSG00000027009	Itga4		-0.3557	0.132219
ENSMUSG00000027858	Tspan2		0.7061	0.132311
ENSMUSG00000031385	Plxnb3		0.5729	0.132311
ENSMUSG00000047881	Rell1		0.3495	0.132311
ENSMUSG00000026255	Efhd1		0.5501	0.132907
ENSMUSG00000026519	Tmem63a		0.7993	0.132989
ENSMUSG00000043456	Zfp536		0.3816	0.133661
ENSMUSG00000020014	Cfap54		0.6176	0.135234
ENSMUSG00000038668	Lpar1		0.6967	0.135862
ENSMUSG00000034317	Trim59		0.8103	0.135862
ENSMUSG00000073982	Rhog		0.4836	0.135962
ENSMUSG00000027375	Mal		0.9107	0.136473
ENSMUSG00000036634	Mag		0.9018	0.136473
ENSMUSG00000033577	Myo6		0.3548	0.137541
ENSMUSG00000034210	Efcab14		0.2735	0.137813
ENSMUSG00000036737	Oxsr1		0.2519	0.137865
ENSMUSG00000041870	Ankrd13a		0.3763	0.138547
ENSMUSG00000071234	Syndig1l		1.425	0.138856
ENSMUSG00000021703	Serinc5		0.3866	0.138875
ENSMUSG00000090066	1110002E22Rik		-0.5501	0.138875
ENSMUSG00000028927	Padi2		0.5047	0.138965
ENSMUSG00000019873	Reep3		0.3661	0.139155
ENSMUSG00000076439	Mog		0.9083	0.139939
ENSMUSG00000021810	Ecd		-0.2092	0.139939
ENSMUSG00000024810	Il33		0.8973	0.140937
ENSMUSG00000022781	Pak2		0.1882	0.140937
ENSMUSG00000025869	Nop16		-0.2534	0.143407
ENSMUSG00000025584	Pde8a		0.7682	0.143536
ENSMUSG00000073680	Tmem88b		0.9153	0.143666
ENSMUSG00000028399	Ptprd		0.1541	0.144643
ENSMUSG00000038349	Plcl1		0.2897	0.144643
ENSMUSG00000061718	Ppp1r1b		0.6655	0.144664
ENSMUSG00000060716	Plekhh1		0.9737	0.145907
ENSMUSG00000031425	Plp1		0.8182	0.147135
ENSMUSG00000041132	N4bp2l1		-0.2128	0.151413
ENSMUSG00000050248	Evc2		-0.2651	0.151582
ENSMUSG00000032854	Ugt8a		0.8129	0.151753
ENSMUSG00000037815	Ctnna1		0.215	0.151914
ENSMUSG00000026778	Prkcq		0.5155	0.15224
ENSMUSG00000008393	Carhsp1		0.664	0.153387
ENSMUSG00000036218	Pdzrn4		-0.2685	0.153387
ENSMUSG00000020099	Unc5b		0.6771	0.161291
ENSMUSG00000052133	Sema5b		0.3356	0.164299
ENSMUSG00000006301	Tmbim1		0.4392	0.165352
ENSMUSG00000071757	Zhx2		0.3046	0.165757
ENSMUSG00000022090	Pdlim2		0.6193	0.165757
ENSMUSG00000028222	Calb1		-0.382	0.165923
ENSMUSG00000053024	Cntn2		0.5332	0.167574
ENSMUSG00000030522	Mtmr10		0.3799	0.168099
ENSMUSG00000032259	Drd2		1.719	0.16834
ENSMUSG00000031714	Gab1		0.6159	0.168583
ENSMUSG00000045962	Wnk1		0.3013	0.16946
ENSMUSG00000030701	Plekhb1		0.6316	0.171399
ENSMUSG00000058325	Dock1		0.4142	0.171399
ENSMUSG00000026655	Fam107b		0.5268	0.171501
ENSMUSG00000055717	Slain1		0.3351	0.17364
ENSMUSG00000040260	Daam2		0.4279	0.176351
ENSMUSG00000026830	Ermn		0.934	0.177263
ENSMUSG00000026879	Gsn		0.4473	0.177263
ENSMUSG00000033910	Gucy1a3		-0.1964	0.177348
ENSMUSG00000028532	Cachd1		0.5005	0.177348
ENSMUSG00000070327	Rnf213		0.4302	0.177619
ENSMUSG00000020774	Aspa		0.8803	0.178567
ENSMUSG00000040624	Plekhg1		0.4766	0.178891
ENSMUSG00000032517	Mobp		0.9622	0.17916
ENSMUSG00000046480	Scn4b		0.9791	0.180312
ENSMUSG00000004748	Mtfp1		-0.2426	0.180337
ENSMUSG00000005125	Ndrg1		0.5815	0.180584
ENSMUSG00000024431	Nr3c1		0.1903	0.181421
ENSMUSG00000033039	Micall1		0.3864	0.181421
ENSMUSG00000023959	Clic5		0.4232	0.181695
ENSMUSG00000044813	Shb		0.4401	0.182482
ENSMUSG00000036503	Rnf13		0.3196	0.182488
ENSMUSG00000021451	Sema4d		0.3389	0.182488
ENSMUSG00000019055	Plod1		0.346	0.182503
ENSMUSG00000015846	Rxra		0.1789	0.18273
ENSMUSG00000022425	Enpp2		0.2882	0.182739
ENSMUSG00000017754	Pltp		0.3713	0.182739
ENSMUSG00000038608	Dock10		0.6257	0.183499
ENSMUSG00000033420	Antxr1		0.3451	0.183839
ENSMUSG00000033705	Stard9		0.3801	0.188367
ENSMUSG00000037242	Clic4		0.5471	0.188595
ENSMUSG00000029207	Apbb2		0.2461	0.190347
ENSMUSG00000034059	Ypel4		-0.2501	0.192799
ENSMUSG00000039601	Rcan2		0.2199	0.192911
ENSMUSG00000001552	Jup		0.2847	0.193004
ENSMUSG00000051232	Tmem199		-0.2179	0.193004
ENSMUSG00000022306	Zfpm2		0.3748	0.195595
ENSMUSG00000023868	Pde10a		0.5946	0.198437
ENSMUSG00000039917	Rhbdd2		-0.1233	0.199104
ENSMUSG00000022604	Cep97		0.272	0.200255
ENSMUSG00000034751	Mast4		0.354	0.201397
ENSMUSG00000037280	Galnt6		0.9142	0.201408
ENSMUSG00000073418	C4b		0.6134	0.201724
ENSMUSG00000055538	Zcchc24		0.3658	0.202045
ENSMUSG00000041762	Gpr155		0.2286	0.202353
ENSMUSG00000039356	Exosc2		-0.2507	0.202669
ENSMUSG00000037071	Scd1		0.323	0.203653
ENSMUSG00000033579	Fa2h		0.8695	0.203653
ENSMUSG00000032289	Thsd4		-0.4261	0.203653
ENSMUSG00000022773	Ypel1		-0.2391	0.211861
ENSMUSG00000049755	Zfp672		-0.2472	0.212909
ENSMUSG00000021721	Htr1a		-0.2835	0.21452
ENSMUSG00000091475	2810468N07Rik		0.3278	0.216107
ENSMUSG00000057134	Ado		0.213	0.216468
ENSMUSG00000056306	Sertm1		-0.2992	0.216663
ENSMUSG00000026421	Csrp1		0.3981	0.217853
ENSMUSG00000027253	Lrp4		0.2918	0.218845
ENSMUSG00000030982	9030624J02Rik		0.1445	0.219036
ENSMUSG00000037754	Ppp1r16b		0.3016	0.219272
ENSMUSG00000037031	Tspan15		0.3944	0.21938
ENSMUSG00000021702	Thbs4		1.534	0.219631
ENSMUSG00000028906	Epb41		0.294	0.220805
ENSMUSG00000021534	1700001L19Rik		-0.251	0.220805
ENSMUSG00000027238	Frmd5		0.2494	0.224523
ENSMUSG00000017734	Dbndd2		0.3452	0.225267
ENSMUSG00000006390	Elovl1		0.512	0.225267
ENSMUSG00000048707	Tprn		0.4594	0.225643
ENSMUSG00000037936	Scarb1		0.2073	0.226022
ENSMUSG00000041362	Shtn1		0.2839	0.226403
ENSMUSG00000060708	Bloc1s4		-0.2615	0.226423
ENSMUSG00000037679	Inf2		0.3742	0.227173
ENSMUSG00000033713	Foxn3		0.4718	0.227173
ENSMUSG00000078771	Evi2a		0.7459	0.228283
ENSMUSG00000000794	Kcnn3		0.3478	0.228332
ENSMUSG00000019997	Ctgf		0.495	0.228612
ENSMUSG00000029313	Aff1		0.3726	0.228659
ENSMUSG00000060012	Kif13b		0.7371	0.228801
ENSMUSG00000060675	Pla2g16		0.4191	0.229312
ENSMUSG00000062078	Qk		0.3132	0.229356
ENSMUSG00000090213	Tmem189		0.221	0.229686
ENSMUSG00000066113	Adamtsl1		0.4386	0.233549
ENSMUSG00000025702	March8		0.2391	0.233608
ENSMUSG00000032352	Lrrc1		0.5332	0.233992
ENSMUSG00000032554	Trf		0.791	0.236531
ENSMUSG00000036862	Dchs1		0.417	0.236922
ENSMUSG00000043154	Ppp2r3a		0.2442	0.236958
ENSMUSG00000020231	Dip2a		0.2955	0.237819
ENSMUSG00000032050	Rdx		0.2024	0.238249
ENSMUSG00000028385	Snx30		0.2468	0.241061
ENSMUSG00000062151	Unc13c		0.3551	0.241061
ENSMUSG00000049521	Cdc42ep1		0.4443	0.246081
ENSMUSG00000028955	Vamp3		0.252	0.246093
ENSMUSG00000038252	Ncapd2		0.3037	0.24649
ENSMUSG00000040850	Psme4		0.1924	0.246614
ENSMUSG00000022122	Ednrb		0.3321	0.246889
ENSMUSG00000020864	Ankrd40		0.1425	0.246964
ENSMUSG00000048022	Tmem229a		0.3075	0.246979
ENSMUSG00000037625	Cldn11		0.765	0.246995
ENSMUSG00000020183	Cpm		0.875	0.247291
ENSMUSG00000030591	Psmd8		-0.1325	0.247695
ENSMUSG00000034663	Bmp2k		0.3463	0.24773
ENSMUSG00000037254	Itih2		-0.7888	0.24773
ENSMUSG00000045975	C2cd2		0.2526	0.251345
ENSMUSG00000107476	Zfp862-ps		0.3094	0.251635
ENSMUSG00000022212	Cpne6		-0.3042	0.252071
ENSMUSG00000052155	Acvr2a		-0.1752	0.252164
ENSMUSG00000044340	Phlpp1		0.2823	0.254932
ENSMUSG00000022043	Trim35		0.1146	0.254971
ENSMUSG00000047797	Gjb1		0.8219	0.256008
ENSMUSG00000070047	Fat1		0.2974	0.256707
ENSMUSG00000006403	Adamts4		0.7394	0.257355
ENSMUSG00000031750	Il34		-0.2282	0.257771
ENSMUSG00000053166	Cdh22		-0.281	0.25946
ENSMUSG00000025089	Gfra1		0.3075	0.259879
ENSMUSG00000020821	Kif1c		0.2472	0.261962
ENSMUSG00000018819	Lsp1		0.342	0.261962
ENSMUSG00000027309	4930402H24Rik		0.1753	0.262207
ENSMUSG00000047996	Prrg1		0.4924	0.262509
ENSMUSG00000037736	Limch1		0.1872	0.264251
ENSMUSG00000031570	Plpp5		-0.2396	0.265843
ENSMUSG00000105265	Sox2ot		0.6552	0.268624
ENSMUSG00000048058	Ldlrad3		0.2856	0.269062
ENSMUSG00000030513	Pcsk6		0.3417	0.269917
ENSMUSG00000050295	Foxc1		-0.3637	0.269917
ENSMUSG00000024683	Mrpl16		-0.2291	0.270782
ENSMUSG00000024593	Megf10		0.3579	0.270865
ENSMUSG00000041828	Abca8a		0.7658	0.270949
ENSMUSG00000071176	Arhgef10		0.5744	0.271388
ENSMUSG00000032615	Nt5m		-0.1728	0.273408
ENSMUSG00000037419	Endod1		0.2065	0.274607
ENSMUSG00000009905	Kdsr		0.1587	0.274699
ENSMUSG00000049076	Acap2		0.1919	0.278865
ENSMUSG00000040105	Plpp6		-0.166	0.279067
ENSMUSG00000023192	Grm2		-0.3221	0.279097
ENSMUSG00000020413	Hus1		0.2586	0.279272
ENSMUSG00000026821	Ralgds		0.2045	0.280494
ENSMUSG00000036777	Anln		0.9424	0.280494
ENSMUSG00000056296	Synpr		-0.3793	0.280601
ENSMUSG00000032355	Mlip		-0.2059	0.280891
ENSMUSG00000064325	Hhip		0.7601	0.280982
ENSMUSG00000107585	3300002P13Rik		-0.3206	0.281468
ENSMUSG00000038257	Glra3		-0.3214	0.281499
ENSMUSG00000036019	Tmtc2		0.281	0.281766
ENSMUSG00000027164	Traf6		0.3289	0.281867
ENSMUSG00000025026	Add3		0.1761	0.282529
ENSMUSG00000036985	Zdhhc9		0.1944	0.282637
ENSMUSG00000022035	Ccdc25		-0.1959	0.282637
ENSMUSG00000030839	Sergef		-0.2478	0.282637
ENSMUSG00000040234	Tm7sf3		0.2078	0.28296
ENSMUSG00000026107	Nabp1		-0.3435	0.283065
ENSMUSG00000074657	Kif5a		0.2957	0.283392
ENSMUSG00000020422	Tns3		0.318	0.283503
ENSMUSG00000021895	Arhgef3		0.196	0.283898
ENSMUSG00000027011	Ube2e3		-0.2254	0.284434
ENSMUSG00000015247	Nipsnap3b		-0.3104	0.284434
ENSMUSG00000036402	Gng12		0.1837	0.28718
ENSMUSG00000028649	Macf1		0.188	0.287296
ENSMUSG00000032228	Tcf12		0.2166	0.287375
ENSMUSG00000074794	Arrdc3		0.3292	0.287645
ENSMUSG00000021796	Bmpr1a		0.1762	0.287723
ENSMUSG00000029642	Polr1d		-0.2395	0.28784
ENSMUSG00000039620	6430573F11Rik		-0.2308	0.288801
ENSMUSG00000038872	Zfhx3		0.5417	0.290409
ENSMUSG00000015090	Ptgds		-0.797	0.290833
ENSMUSG00000057554	Lgals8		0.248	0.290955
ENSMUSG00000032382	Snx1		0.1304	0.291019
ENSMUSG00000055421	Pcdh9		0.2749	0.291078
ENSMUSG00000031453	Rasa3		0.1254	0.293028
ENSMUSG00000029999	Tgfa		0.3468	0.293231
ENSMUSG00000047139	Cd24a		0.5896	0.293293
ENSMUSG00000027977	Ndst3		-0.2121	0.293357
ENSMUSG00000033965	Slc16a2		-0.1687	0.293404
ENSMUSG00000031207	Msn		0.2598	0.293417
ENSMUSG00000027270	Lamp5		-0.256	0.29345
ENSMUSG00000027200	Sema6d		0.283	0.293612
ENSMUSG00000067578	Cbln4		-0.5228	0.293785
ENSMUSG00000034591	Slc41a2		-0.1831	0.29551
ENSMUSG00000016918	Sulf1		0.2884	0.29558
ENSMUSG00000039096	Rsad1		-0.2577	0.29558
ENSMUSG00000024479	Mal2		-0.1552	0.297057
ENSMUSG00000027508	Pag1		0.2735	0.297057
ENSMUSG00000035285	Nat14		-0.2086	0.297814
ENSMUSG00000032705	Exd2		-0.1745	0.297814
ENSMUSG00000051107	Gm15440		0.2509	0.299262
ENSMUSG00000090291	Lrrc10b		1.479	0.299262
ENSMUSG00000041309	Nkx6-2		0.7223	0.299262
ENSMUSG00000031902	Nfatc3		0.2826	0.299262
ENSMUSG00000040997	Abhd4		0.2376	0.299296
ENSMUSG00000040618	Pck2		-0.2428	0.299296
ENSMUSG00000071604	Fam189a2		0.3516	0.299296
ENSMUSG00000031429	Psmd10		-0.2552	0.300021
ENSMUSG00000032349	Elovl5		0.2465	0.302126
ENSMUSG00000022272	Myo10		0.3423	0.302126
ENSMUSG00000021276	Cinp		-0.2166	0.302126
ENSMUSG00000078532	Nkain1		0.3575	0.302126
ENSMUSG00000026798	Coq4		-0.2592	0.302132
ENSMUSG00000046160	Olig1		0.28	0.302132
ENSMUSG00000027695	Pld1		0.3763	0.303515
ENSMUSG00000043866	Taf10		-0.2065	0.303515
ENSMUSG00000038173	Enpp6		0.7452	0.304885
ENSMUSG00000034648	Lrrn1		0.2087	0.306212
ENSMUSG00000034674	Tdg		-0.2316	0.306212
ENSMUSG00000029265	Dr1		-0.1272	0.306936
ENSMUSG00000019772	Vip		-0.2589	0.306936
ENSMUSG00000031216	Stard8		-0.3108	0.306936
ENSMUSG00000026610	Esrrg		0.2373	0.306936
ENSMUSG00000024197	Plin3		0.5246	0.306936
ENSMUSG00000099597	Gm28933		0.3806	0.307546
ENSMUSG00000023961	Enpp4		0.3086	0.308868
ENSMUSG00000033728	Lrrc14		-0.198	0.308868
ENSMUSG00000027800	Tm4sf1		0.4754	0.311402
ENSMUSG00000031539	Ap3m2		-0.1291	0.312163
ENSMUSG00000000861	Bcl11a		0.1358	0.312163
ENSMUSG00000030554	Synm		0.2179	0.312163
ENSMUSG00000020953	Coch		-0.3602	0.312163
ENSMUSG00000045087	S1pr5		0.7489	0.312163
ENSMUSG00000021708	Rasgrf2		-0.1694	0.313267
ENSMUSG00000023886	Smoc2		-0.3714	0.313267
ENSMUSG00000031441	Atp11a		0.2971	0.313358
ENSMUSG00000063281	Zfp35		-0.2353	0.313358
ENSMUSG00000043448	Gjc2		0.7072	0.313358
ENSMUSG00000035469	Rcbtb1		0.2824	0.314522
ENSMUSG00000049630	C1ql3		-0.2386	0.316442
ENSMUSG00000022814	Umps		-0.2413	0.316442
ENSMUSG00000050796	B3galt6		-0.2333	0.317
ENSMUSG00000021010	Npas3		0.2671	0.317
ENSMUSG00000044469	Tnfaip8l1		-0.2888	0.318223
ENSMUSG00000036192	Rorb		-0.3203	0.319966
ENSMUSG00000056966	Gjc3		0.635	0.320111
ENSMUSG00000002064	Sdf2		-0.1825	0.320111
ENSMUSG00000045613	Chrm2		0.2705	0.320111
ENSMUSG00000001053	N4bp3		0.2711	0.320111
ENSMUSG00000022055	Nefl		-0.1631	0.321831
ENSMUSG00000041141	Pnmal1		-0.1394	0.321831
ENSMUSG00000038042	Ptpdc1		0.2138	0.322342
ENSMUSG00000021589	Rhobtb3		0.3234	0.322342
ENSMUSG00000048978	Nrsn1		-0.2162	0.323515
ENSMUSG00000037771	Slc32a1		0.2562	0.323515
ENSMUSG00000032537	Ephb1		0.2611	0.323515
ENSMUSG00000025237	Parp6		-0.1301	0.323837
ENSMUSG00000026313	Hdac4		0.1547	0.323837
ENSMUSG00000041235	Chd7		0.4462	0.323837
ENSMUSG00000043733	Ptpn11		0.1613	0.32401
ENSMUSG00000049252	Lrp1b		0.2172	0.32401
ENSMUSG00000022023	Wbp4		-0.1677	0.32401
ENSMUSG00000022867	Usp25		0.2352	0.324324
ENSMUSG00000051067	Lingo3		0.2383	0.32546
ENSMUSG00000061013	Mkx		-0.2253	0.32546
ENSMUSG00000030306	Tmtc1		0.1696	0.328364
ENSMUSG00000029993	Nfu1		-0.1712	0.328364
ENSMUSG00000048796	Cyb561d1		-0.1656	0.329474
ENSMUSG00000057133	Chd6		0.1948	0.329917
ENSMUSG00000040521	Tsfm		-0.2529	0.329917
ENSMUSG00000025597	Klhl4		0.3386	0.330139
ENSMUSG00000030108	Slc6a13		-0.8206	0.330139
ENSMUSG00000028005	Gucy1b3		-0.1304	0.330355
ENSMUSG00000039361	Picalm		0.1478	0.330355
ENSMUSG00000031557	Plekha2		0.3333	0.330355
ENSMUSG00000026074	Map4k4		0.2255	0.330569
ENSMUSG00000024978	Gpam		0.3151	0.330569
ENSMUSG00000015305	Sash1		0.1746	0.331637
ENSMUSG00000030417	Pdcd5		-0.2417	0.333342
ENSMUSG00000021379	Id4		0.3367	0.336732
ENSMUSG00000059810	Rgs3		0.2884	0.336732
ENSMUSG00000032905	Atg12		-0.1548	0.337766
ENSMUSG00000000171	Sdhd		-0.1601	0.337766
ENSMUSG00000021638	Ocln		0.3419	0.338793
ENSMUSG00000046791	Riox1		-0.2429	0.339531
ENSMUSG00000026991	Pkp4		0.143	0.339811
ENSMUSG00000032606	Nicn1		-0.1111	0.339811
ENSMUSG00000027502	Rtfdc1		-0.1151	0.339811
ENSMUSG00000021990	Spata13		0.3431	0.341179
ENSMUSG00000026737	Pip4k2a		0.1835	0.341179
ENSMUSG00000041153	Osgin2		-0.2028	0.343809
ENSMUSG00000041617	Ccdc74a		-0.2741	0.345436
ENSMUSG00000001300	Efnb2		-0.1665	0.347058
ENSMUSG00000000805	Car4		-0.2852	0.347058
ENSMUSG00000027937	Jtb		-0.1982	0.347058
ENSMUSG00000028461	Ccdc107		-0.3086	0.347058
ENSMUSG00000020576	Nbas		0.2467	0.349931
ENSMUSG00000049420	Tmem200a		-0.2006	0.349931
ENSMUSG00000075701	Selenos		-0.2043	0.350229
ENSMUSG00000004894	Hapln2		0.7611	0.350229
ENSMUSG00000030255	Sspn		0.366	0.350229
ENSMUSG00000059518	Znhit1		-0.2049	0.350523
ENSMUSG00000024302	Dtna		0.187	0.354581
ENSMUSG00000002996	Hbp1		0.2692	0.354581
ENSMUSG00000045284	Dcaf12l1		-0.143	0.35549
ENSMUSG00000010054	Tusc2		-0.1385	0.361419
ENSMUSG00000038695	Josd2		0.2032	0.361419
ENSMUSG00000033595	Lgi3		0.2336	0.362299
ENSMUSG00000042569	Dhrs7b		-0.2242	0.36339
ENSMUSG00000011148	Adssl1		0.299	0.36339
ENSMUSG00000038077	Kcna6		0.157	0.363605
ENSMUSG00000062372	Otof		-0.2784	0.363826
ENSMUSG00000006392	Med8		-0.2297	0.363826
ENSMUSG00000030064	Frmd4b		0.3321	0.370238
ENSMUSG00000032763	Ilvbl		0.2212	0.372544
ENSMUSG00000021696	Elovl7		0.3794	0.375776
ENSMUSG00000052512	Nav2		0.2538	0.376141
ENSMUSG00000017765	Slc12a4		0.2483	0.376141
ENSMUSG00000024610	Cd74		-0.7047	0.376141
ENSMUSG00000036053	Fmnl2		0.1923	0.376285
ENSMUSG00000020599	Rgs9		0.5541	0.376285
ENSMUSG00000039960	Rhou		0.1888	0.37657
ENSMUSG00000020577	Tspan13		-0.1577	0.377628
ENSMUSG00000023938	Aars2		-0.2119	0.378009
ENSMUSG00000034227	Foxj1		1.052	0.378009
ENSMUSG00000019863	Qrsl1		-0.2192	0.378009
ENSMUSG00000033948	Zswim5		0.2646	0.378142
ENSMUSG00000019916	P4ha1		0.2217	0.379046
ENSMUSG00000023952	Gtpbp2		-0.1942	0.379046
ENSMUSG00000052609	Plekhg3		0.6781	0.379046
ENSMUSG00000030905	Crym		-0.2379	0.380577
ENSMUSG00000017417	Plxdc1		0.2106	0.380577
ENSMUSG00000025582	Nptx1		0.1623	0.380694
ENSMUSG00000027803	Wwtr1		0.2591	0.380694
ENSMUSG00000073481	Marc2		-0.1753	0.381448
ENSMUSG00000027748	Trpc4		0.3756	0.381448
ENSMUSG00000075707	Dio3		-0.5709	0.381448
ENSMUSG00000040021	Lats1		0.1701	0.383578
ENSMUSG00000033751	Gadd45gip1		-0.203	0.383578
ENSMUSG00000029276	Glmn		0.2881	0.383578
ENSMUSG00000020297	Nsg2		-0.161	0.383679
ENSMUSG00000005674	Tomm40l		-0.2043	0.384413
ENSMUSG00000038648	Creb3l2		0.2501	0.385777
ENSMUSG00000026730	Pter		-0.2997	0.386585
ENSMUSG00000033900	Map9		-0.1604	0.386585
ENSMUSG00000039682	Lap3		0.196	0.386585
ENSMUSG00000026452	Syt2		0.5388	0.386752
ENSMUSG00000025241	Fyco1		0.2362	0.386835
ENSMUSG00000030660	Pik3c2a		0.3255	0.386835
ENSMUSG00000029093	Sorcs2		-0.1639	0.387137
ENSMUSG00000068749	Psma5		-0.186	0.387137
ENSMUSG00000031548	Sfrp1		0.3707	0.387137
ENSMUSG00000026787	Gad2		0.2791	0.390805
ENSMUSG00000051111	Sv2c		0.5713	0.392802
ENSMUSG00000026766	Mmadhc		-0.1672	0.394107
ENSMUSG00000022489	Pde1b		0.1814	0.397337
ENSMUSG00000027879	Sec22b		-0.1382	0.398053
ENSMUSG00000036422	Pcdh8		-0.2012	0.398631
ENSMUSG00000046314	Stxbp6		-0.2756	0.398704
ENSMUSG00000037172	E330009J07Rik		0.1758	0.399287
ENSMUSG00000017664	Slc35c2		-0.1676	0.399287
ENSMUSG00000039191	Rbpj		0.2008	0.399287
ENSMUSG00000030137	Tuba8		-0.2412	0.399287
ENSMUSG00000023079	Gtf2ird1		0.2465	0.399975
ENSMUSG00000047904	Sstr2		0.2574	0.401243
ENSMUSG00000027577	Chrna4		0.2055	0.401243
ENSMUSG00000028032	Papss1		0.1247	0.40188
ENSMUSG00000069833	Ahnak		0.2952	0.404391
ENSMUSG00000078713	Tomm5		-0.2681	0.404391
ENSMUSG00000046324	Ermp1		0.2372	0.404394
ENSMUSG00000036814	Slc6a20a		-0.4809	0.404394
ENSMUSG00000032816	Igdcc4		0.2089	0.408115
ENSMUSG00000058997	Vwa8		0.1927	0.408115
ENSMUSG00000040270	Bach2		0.2728	0.408721
ENSMUSG00000107002	0610012G03Rik		-0.193	0.409323
ENSMUSG00000055013	Agap1		0.1953	0.412397
ENSMUSG00000057880	Abat		0.1294	0.413615
ENSMUSG00000055485	Soga1		0.4038	0.414829
ENSMUSG00000051497	Kcnj16		-0.2451	0.415303
ENSMUSG00000028868	Wasf2		0.2572	0.415504
ENSMUSG00000061778	Mospd2		0.2596	0.415504
ENSMUSG00000026475	Rgs16		0.2432	0.415504
ENSMUSG00000020921	Tmem101		-0.1891	0.415984
ENSMUSG00000019899	Lama2		0.363	0.415984
ENSMUSG00000023191	P3h3		-0.3468	0.415984
ENSMUSG00000097789	Gm2115		0.4149	0.415984
ENSMUSG00000107283	Mpv17		-0.1971	0.416039
ENSMUSG00000062753	AI413582		-0.2003	0.416039
ENSMUSG00000022722	Arl6		-0.2037	0.416039
ENSMUSG00000036606	Plxnb2		0.1838	0.416273
ENSMUSG00000030259	Rassf8		0.3602	0.416273
ENSMUSG00000029017	Pmpcb		-0.1639	0.416498
ENSMUSG00000027281	Slx4ip		-0.2369	0.416498
ENSMUSG00000028890	Mtf1		0.1872	0.416603
ENSMUSG00000035105	Egln3		-0.2008	0.416603
ENSMUSG00000029190	D5Ertd579e		0.1023	0.416772
ENSMUSG00000041837	Pdcd7		-0.1805	0.416772
ENSMUSG00000028741	Mrto4		-0.2177	0.416772
ENSMUSG00000026764	Kif5c		0.1536	0.41683
ENSMUSG00000021748	Pdhb		-0.1118	0.41683
ENSMUSG00000040430	Pitpnc1		0.2012	0.41683
ENSMUSG00000047260	Emc6		-0.1806	0.417148
ENSMUSG00000073910	Mob3b		0.9254	0.41763
ENSMUSG00000017491	Rarb		0.4275	0.41763
ENSMUSG00000079215	Zfp664		0.1275	0.418187
ENSMUSG00000027598	Itch		0.184	0.418187
ENSMUSG00000041959	S100a10		-0.2858	0.418187
ENSMUSG00000031990	Jam3		0.2803	0.418187
ENSMUSG00000066571	4931406P16Rik		0.2954	0.418187
ENSMUSG00000037992	Rara		0.2621	0.418187
ENSMUSG00000053930	Shisa6		0.5985	0.418252
ENSMUSG00000041559	Fmod		-0.9272	0.418252
ENSMUSG00000002617	Zfp40		-0.2346	0.418252
ENSMUSG00000033335	Dnm2		0.1637	0.418291
ENSMUSG00000071379	Hpcal1		-0.279	0.418291
ENSMUSG00000034981	Parm1		-0.1204	0.420948
ENSMUSG00000061650	Med9		-0.138	0.422068
ENSMUSG00000034211	Mrps17		-0.1314	0.423184
ENSMUSG00000028773	Fabp3		-0.1853	0.423699
ENSMUSG00000042826	Fgf11		0.2515	0.424039
ENSMUSG00000020811	Wscd1		0.2244	0.424808
ENSMUSG00000022500	Litaf		0.5794	0.425316
ENSMUSG00000038679	Trps1		0.2348	0.425316
ENSMUSG00000028199	Cryz		-0.1985	0.425316
ENSMUSG00000024078	Ttc27		-0.1633	0.426823
ENSMUSG00000020100	Slc29a3		0.2196	0.427914
ENSMUSG00000090061	Nwd2		-0.2516	0.428897
ENSMUSG00000032184	Lysmd2		-0.1675	0.429002
ENSMUSG00000071014	Ndufb6		-0.2181	0.429002
ENSMUSG00000046352	Gjb2		-0.4736	0.429002
ENSMUSG00000069049	Eif2s3y		-0.3183	0.429978
ENSMUSG00000032224	Fam81a		-0.1032	0.431056
ENSMUSG00000056820	Tsnax		-0.1122	0.431056
ENSMUSG00000042705	Commd10		-0.2208	0.431536
ENSMUSG00000091735	Gpr62		0.3301	0.433081
ENSMUSG00000022548	Apod		0.5526	0.435803
ENSMUSG00000037712	Fermt2		0.1804	0.435803
ENSMUSG00000020536	Llgl1		0.2053	0.436266
ENSMUSG00000018634	Crhr1		-0.2515	0.437322
ENSMUSG00000036006	Fam65b		0.2306	0.438375
ENSMUSG00000008496	Pou2f2		-0.2395	0.438375
ENSMUSG00000030516	Tjp1		0.1795	0.443598
ENSMUSG00000047037	Nipa1		0.1716	0.443598
ENSMUSG00000020932	Gfap		0.4198	0.44376
ENSMUSG00000030223	Ptpro		-0.3389	0.44376
ENSMUSG00000032135	Mcam		0.439	0.44376
ENSMUSG00000021540	Smad5		0.1833	0.444035
ENSMUSG00000003279	Dlgap1		-0.09472	0.444901
ENSMUSG00000034472	Rasd2		0.3029	0.444901
ENSMUSG00000064215	Ifi27		0.2605	0.445067
ENSMUSG00000028563	Tm2d1		-0.2142	0.445067
ENSMUSG00000073293	Nudt10		-0.2462	0.445067
ENSMUSG00000039018	Mtg1		-0.1767	0.44695
ENSMUSG00000024829	Mrpl21		-0.2114	0.449588
ENSMUSG00000019256	Ahr		-0.2352	0.449588
ENSMUSG00000063870	Chd4		0.1362	0.451016
ENSMUSG00000040929	Rfx3		-0.1785	0.452026
ENSMUSG00000052135	Foxo6		0.3263	0.452026
ENSMUSG00000028010	Gar1		-0.2989	0.452026
ENSMUSG00000045664	Cdc42ep2		0.4288	0.454238
ENSMUSG00000072875	Gpr27		-0.1635	0.454438
ENSMUSG00000055320	Tead1		0.2493	0.454438
ENSMUSG00000026556	Vangl2		0.237	0.45503
ENSMUSG00000032064	Dixdc1		0.1849	0.455232
ENSMUSG00000039410	Prdm16		0.6052	0.455232
ENSMUSG00000034903	Cobll1		0.3765	0.455232
ENSMUSG00000094870	Zfp131		0.129	0.456797
ENSMUSG00000020251	Glt8d2		-0.2175	0.457005
ENSMUSG00000022246	Rai14		0.3026	0.457005
ENSMUSG00000036615	Rfxap		-0.1567	0.457567
ENSMUSG00000032557	Uba5		-0.147	0.457777
ENSMUSG00000025875	Tspan17		-0.2453	0.457777
ENSMUSG00000024647	Cbln2		-0.2936	0.459513
ENSMUSG00000028565	Nfia		0.1921	0.459831
ENSMUSG00000049744	Arhgap15		-0.3039	0.459889
ENSMUSG00000026568	Mpc2		-0.2141	0.460046
ENSMUSG00000019433	Gipc1		-0.1754	0.460046
ENSMUSG00000027007	Ssfa2		0.2461	0.460202
ENSMUSG00000016194	Hsd11b1		0.369	0.460202
ENSMUSG00000062421	Arf2		-0.1291	0.460263
ENSMUSG00000042167	Papd4		0.2291	0.460263
ENSMUSG00000000823	Zfp512b		-0.2014	0.460937
ENSMUSG00000030256	Bhlhe41		0.2291	0.460937
ENSMUSG00000025246	Tbl1x		0.1204	0.460937
ENSMUSG00000030881	Arfip2		-0.1162	0.462247
ENSMUSG00000030284	Creld1		-0.1515	0.463189
ENSMUSG00000052331	Ankrd44		0.2629	0.463189
ENSMUSG00000024640	Psat1		0.2051	0.463546
ENSMUSG00000038250	Usp38		0.1619	0.463546
ENSMUSG00000021102	Glrx5		-0.1615	0.463677
ENSMUSG00000027274	Mkks		-0.1718	0.463902
ENSMUSG00000053093	Myh7		-0.3241	0.463902
ENSMUSG00000061436	Hipk2		0.4291	0.464382
ENSMUSG00000005204	Senp3		-0.1158	0.464608
ENSMUSG00000021830	Txndc16		0.1075	0.465307
ENSMUSG00000059713	Rcan3		0.1976	0.465307
ENSMUSG00000035877	Zhx3		0.1662	0.465654
ENSMUSG00000070730	Rmdn3		-0.1288	0.465654
ENSMUSG00000028842	Ago3		0.2047	0.466113
ENSMUSG00000039316	Rftn1		0.2853	0.466113
ENSMUSG00000042429	Adora1		0.1437	0.466343
ENSMUSG00000018565	Elp5		-0.1624	0.466343
ENSMUSG00000048251	Bcl11b		0.1823	0.467935
ENSMUSG00000040451	Sgms1		0.1313	0.470322
ENSMUSG00000003423	Pih1d1		-0.1891	0.471225
ENSMUSG00000029228	Lnx1		-0.2023	0.473026
ENSMUSG00000059336	Slc14a1		0.227	0.473026
ENSMUSG00000032526	Ss18l2		-0.1853	0.473348
ENSMUSG00000024661	Fth1		0.1936	0.474242
ENSMUSG00000003235	Eif2b5		-0.1226	0.474242
ENSMUSG00000037474	Dtl		-0.253	0.47456
ENSMUSG00000075334	Rprm		0.2112	0.475191
ENSMUSG00000036111	Lmo1		-0.33	0.475558
ENSMUSG00000041592	Sdk2		0.3021	0.476076
ENSMUSG00000026923	Notch1		0.3373	0.476958
ENSMUSG00000022885	St6gal1		0.1675	0.476958
ENSMUSG00000047044	D030056L22Rik		-0.1943	0.476958
ENSMUSG00000021785	Ngly1		-0.1845	0.476958
ENSMUSG00000046546	Fam43a		0.2265	0.476958
ENSMUSG00000008435	Rdh13		-0.1756	0.477615
ENSMUSG00000026750	Psmb7		-0.1289	0.477879
ENSMUSG00000030287	Itpr2		0.2327	0.477879
ENSMUSG00000020695	Mrc2		-0.466	0.477879
ENSMUSG00000048581	E130311K13Rik		-0.3656	0.478485
ENSMUSG00000050373	Snx21		-0.1774	0.479353
ENSMUSG00000059554	Ccdc28a		-0.1851	0.479353
ENSMUSG00000020841	Cpd		0.1782	0.479652
ENSMUSG00000031755	Bbs2		0.1572	0.479652
ENSMUSG00000043300	B3galnt1		-0.1433	0.479949
ENSMUSG00000035835	Plppr3		-0.1897	0.481396
ENSMUSG00000055435	Maf		-0.192	0.482251
ENSMUSG00000024030	Abcg1		0.1489	0.482328
ENSMUSG00000020961	Ston2		0.4165	0.482595
ENSMUSG00000007021	Syngr3		-0.09727	0.482606
ENSMUSG00000084890	A830036E02Rik		-0.3426	0.482606
ENSMUSG00000051615	Rap2a		-0.1207	0.482864
ENSMUSG00000029153	Ociad2		-0.183	0.483103
ENSMUSG00000034761	Map4k5		0.1409	0.483136
ENSMUSG00000030757	Zkscan2		-0.2291	0.483136
ENSMUSG00000002910	Arrdc2		0.4021	0.483136
ENSMUSG00000028917	Plekhm2		0.1571	0.483409
ENSMUSG00000061232	H2-K1		0.2802	0.483409
ENSMUSG00000051695	Pcbp1		-0.1051	0.483684
ENSMUSG00000044033	Ccdc141		0.2724	0.483684
ENSMUSG00000034488	Edil3		0.1534	0.483707
ENSMUSG00000044708	Kcnj10		0.2602	0.483954
ENSMUSG00000042496	Prdm10		-0.1853	0.483954
ENSMUSG00000028962	Slc4a2		0.2406	0.483961
ENSMUSG00000035232	Pdk3		0.1373	0.483961
ENSMUSG00000021610	Clptm1l		-0.09386	0.484238
ENSMUSG00000021969	Zdhhc20		0.2337	0.484238
ENSMUSG00000005973	Rcn1		-0.2091	0.484238
ENSMUSG00000038633	Degs1		0.1349	0.484239
ENSMUSG00000018931	Natd1		0.2108	0.484239
ENSMUSG00000024959	Bad		-0.1986	0.484247
ENSMUSG00000061607	Mdc1		0.2099	0.484247
ENSMUSG00000025986	Slc39a10		-0.2045	0.485873
ENSMUSG00000026527	Rgs7		-0.1215	0.486948
ENSMUSG00000010066	Cacna2d2		0.4583	0.486948
ENSMUSG00000029861	Fam131b		0.1102	0.487212
ENSMUSG00000030527	Crtc3		0.1803	0.487212
ENSMUSG00000005447	Pafah1b3		-0.2919	0.487474
ENSMUSG00000030342	Cd9		0.3289	0.488276
ENSMUSG00000027341	Tmem230		-0.2019	0.488276
ENSMUSG00000062202	Btbd9		-0.12	0.488513
ENSMUSG00000000530	Acvrl1		0.2013	0.488513
ENSMUSG00000035551	Igfbpl1		1.858	0.488513
ENSMUSG00000026393	Nek7		0.1605	0.488535
ENSMUSG00000030168	Adipor2		0.2277	0.489333
ENSMUSG00000059447	Hadhb		0.1529	0.489333
ENSMUSG00000038534	Osbpl7		0.2118	0.489333
ENSMUSG00000023990	Tfeb		0.4	0.489333
ENSMUSG00000015290	Ubl4a		-0.1081	0.489562
ENSMUSG00000034171	Faah		-0.1542	0.490351
ENSMUSG00000023048	Prr13		-0.1665	0.490351
ENSMUSG00000005481	Ddx39		-0.2128	0.490603
ENSMUSG00000062098	Btbd3		-0.1476	0.490785
ENSMUSG00000000184	Ccnd2		0.2507	0.491068
ENSMUSG00000046805	Mpeg1		0.1802	0.491068
ENSMUSG00000059842	Zfp341		-0.2186	0.491068
ENSMUSG00000031822	Gse1		0.3382	0.491352
ENSMUSG00000021180	Rps6ka5		0.2285	0.491352
ENSMUSG00000026604	Ptpn14		-0.2634	0.491352
ENSMUSG00000031583	Wrn		0.2681	0.491561
ENSMUSG00000041225	Arhgap12		0.1251	0.492173
ENSMUSG00000071267	Zfp942		-0.201	0.492173
ENSMUSG00000025226	Fbxl15		-0.1962	0.492173
ENSMUSG00000040037	Negr1		-0.1879	0.492335
ENSMUSG00000021666	Gfm2		-0.1471	0.493107
ENSMUSG00000095115	Itpripl2		0.2696	0.493107
ENSMUSG00000023939	Mrpl14		-0.2002	0.494647
ENSMUSG00000034342	Cbl		0.1722	0.495299
ENSMUSG00000036686	Cc2d1a		-0.1502	0.495414
ENSMUSG00000056492	Adgrf5		0.1946	0.495876
ENSMUSG00000021286	Zfyve21		0.2193	0.495876
ENSMUSG00000028514	Usp24		0.1542	0.496056
ENSMUSG00000009293	Ube2g2		-0.154	0.496104
ENSMUSG00000029592	Usp30		0.1188	0.49618
ENSMUSG00000060152	Pop5		-0.1794	0.49621
ENSMUSG00000028266	Lmo4		-0.1809	0.496288
ENSMUSG00000032462	Pik3cb		-0.1188	0.496288
ENSMUSG00000008035	Mid1ip1		0.1941	0.496413
ENSMUSG00000057411	Fam173a		-0.2092	0.496413
ENSMUSG00000059213	Ddn		-0.1476	0.496646
ENSMUSG00000029036	Atad3a		-0.1252	0.496646
ENSMUSG00000028545	Bend5		-0.229	0.496646
ENSMUSG00000026944	Abca2		0.2484	0.496748
ENSMUSG00000001985	Grik3		0.256	0.496847
ENSMUSG00000015766	Eps8		0.1451	0.496847
ENSMUSG00000020656	Grhl1		-0.1982	0.496847
ENSMUSG00000027673	Ndufb5		-0.1943	0.496976
ENSMUSG00000107879	9330102E08Rik		-0.1857	0.496976
ENSMUSG00000006127	Inpp5k		-0.1487	0.497204
ENSMUSG00000044730	9930104L06Rik		-0.1549	0.497204
ENSMUSG00000020075	Ddx21		0.1657	0.497521
ENSMUSG00000035456	Prdm8		-0.2036	0.497521
ENSMUSG00000050121	Opalin		0.7451	0.497521
ENSMUSG00000035413	Tmem98		0.4791	0.497521
ENSMUSG00000040549	Ckap5		0.1462	0.497812
ENSMUSG00000024642	Tle4		0.2256	0.497812
ENSMUSG00000025231	Sufu		0.1793	0.497812
ENSMUSG00000014504	Srp19		-0.1921	0.498917
ENSMUSG00000071073	Lrrc73		-0.1887	0.498917
ENSMUSG00000032309	Fbxo22		-0.1181	0.498917
ENSMUSG00000032519	Slc25a38		-0.162	0.498917
ENSMUSG00000031483	Erlin2		0.1177	0.499352
ENSMUSG00000044042	Fmn1		0.3244	0.499352
ENSMUSG00000051065	Mb21d2		-0.1348	0.499569
ENSMUSG00000031355	Arhgap6		0.719	0.499569
ENSMUSG00000020607	Fam84a		-0.1516	0.499784
ENSMUSG00000038115	Ano2		1.55	0.499784
ENSMUSG00000029126	Nsg1		-0.09392	0.499999
ENSMUSG00000038530	Rgs4		-0.1944	0.500134
ENSMUSG00000002102	Psmc3		-0.0958	0.500134
ENSMUSG00000102918	Pcdhgc3		0.2463	0.500134
ENSMUSG00000055128	Cgrrf1		0.1814	0.500134
ENSMUSG00000039252	Lgi2		0.1663	0.500213
ENSMUSG00000037996	Slc24a2		0.3533	0.500426
ENSMUSG00000038740	Mvb12b		0.1145	0.500426
ENSMUSG00000053007	Creb5		0.5555	0.500426
ENSMUSG00000022995	Enah		0.115	0.500557
ENSMUSG00000054619	Mettl7a1		0.1866	0.501269
ENSMUSG00000020063	Sirt1		-0.1955	0.501269
ENSMUSG00000060314	Zfp941		-0.2221	0.502421
ENSMUSG00000061904	Slc25a3		-0.08667	0.502624
ENSMUSG00000066043	Phactr4		0.3216	0.502826
ENSMUSG00000048960	Prex2		0.2367	0.502895
ENSMUSG00000022098	Bmp1		-0.2529	0.502895
ENSMUSG00000040606	Kazn		0.1821	0.503137
ENSMUSG00000029426	Scarb2		0.1336	0.503211
ENSMUSG00000014599	Csf1		0.1443	0.503211
ENSMUSG00000025008	Tctn3		-0.1634	0.503211
ENSMUSG00000062931	Zfp938		-0.199	0.503211
ENSMUSG00000037788	Vopp1		-0.1123	0.503304
ENSMUSG00000038026	Kcnj9		-0.1473	0.503428
ENSMUSG00000047935	Gm5607		0.6965	0.503428
ENSMUSG00000032532	Cck		-0.2285	0.503507
ENSMUSG00000003438	Timm50		-0.136	0.503507
ENSMUSG00000002028	Kmt2a		0.2109	0.503521
ENSMUSG00000048826	Dact2		-0.1892	0.504214
ENSMUSG00000033805	Ephx4		-0.1608	0.504214
ENSMUSG00000040729	Cep126		0.1998	0.504214
ENSMUSG00000025915	Sgk3		0.2405	0.504214
ENSMUSG00000025212	Sfxn3		-0.1031	0.507357
ENSMUSG00000022641	Bbx		0.1954	0.507357
ENSMUSG00000039323	Igfbp2		-0.4766	0.507357
ENSMUSG00000028273	Pdlim5		0.1956	0.507927
ENSMUSG00000027357	Crls1		-0.1697	0.507927
ENSMUSG00000024998	Plce1		0.3054	0.509469
ENSMUSG00000015217	Hmgb3		0.1972	0.509533
ENSMUSG00000047459	Dynlrb1		-0.1467	0.510144
ENSMUSG00000047945	Marcksl1		-0.2387	0.510144
ENSMUSG00000042506	Usp22		0.105	0.510327
ENSMUSG00000025613	Cct8		-0.09807	0.510327
ENSMUSG00000035585	Tsen34		-0.1521	0.510327
ENSMUSG00000036097	Fam178a		0.1606	0.510327
ENSMUSG00000048583	Igf2		-0.5453	0.51154
ENSMUSG00000029413	Naaa		0.2327	0.51154
ENSMUSG00000050640	Tmem150c		-0.1977	0.51172
ENSMUSG00000018736	Ndel1		-0.08866	0.511898
ENSMUSG00000019558	Slc6a8		0.1486	0.513711
ENSMUSG00000034813	Grip1		-0.1447	0.513711
ENSMUSG00000062591	Tubb4a		0.1824	0.515203
ENSMUSG00000002881	Nab1		0.1695	0.515203
ENSMUSG00000038371	Sbf2		0.1891	0.516384
ENSMUSG00000026836	Acvr1		0.1302	0.516384
ENSMUSG00000026526	Fh1		-0.08987	0.516517
ENSMUSG00000105867	Gm42517		-0.1582	0.516517
ENSMUSG00000044447	Dock5		0.6065	0.516517
ENSMUSG00000025739	Gng13		-0.28	0.516551
ENSMUSG00000070509	Rgma		0.2033	0.5167
ENSMUSG00000048216	Gpr85		-0.1331	0.5167
ENSMUSG00000027378	Nphp1		-0.1608	0.5167
ENSMUSG00000079481	Nhsl2		0.1986	0.516852
ENSMUSG00000034801	Sos2		0.1762	0.516852
ENSMUSG00000042834	Nrep		0.2614	0.516852
ENSMUSG00000010914	Pdhx		-0.1084	0.517197
ENSMUSG00000028883	Sema3a		-0.2341	0.517197
ENSMUSG00000029723	Tsc22d4		0.2123	0.517361
ENSMUSG00000025145	Lrrc45		-0.245	0.517361
ENSMUSG00000001036	Epn2		0.09533	0.517525
ENSMUSG00000005892	Trh		-1.294	0.517525
ENSMUSG00000049721	Gal3st1		0.3204	0.517688
ENSMUSG00000041408	Wapl		0.1473	0.518329
ENSMUSG00000037434	Slc30a1		-0.167	0.519604
ENSMUSG00000030030	1700003E16Rik		-0.1553	0.519604
ENSMUSG00000019158	Tmem160		-0.2357	0.519762
ENSMUSG00000015839	Nfe2l2		0.2515	0.519762
ENSMUSG00000024187	Fam234a		0.2581	0.519919
ENSMUSG00000029145	Eif2b4		-0.1388	0.520231
ENSMUSG00000023909	Paqr4		0.1315	0.520402
ENSMUSG00000020219	Timm13		-0.1997	0.520402
ENSMUSG00000024370	Cdc23		0.1119	0.520402
ENSMUSG00000028373	Astn2		0.1958	0.520402
ENSMUSG00000040711	Sh3pxd2b		0.1849	0.52055
ENSMUSG00000070372	Capza1		0.1978	0.52055
ENSMUSG00000034912	Mdga2		0.2112	0.520725
ENSMUSG00000013076	Amotl1		0.1443	0.520725
ENSMUSG00000031342	Gpm6b		0.1295	0.523061
ENSMUSG00000028542	Slc6a9		0.2509	0.523211
ENSMUSG00000039157	Fam102a		0.119	0.523805
ENSMUSG00000026921	Egfl7		-0.2366	0.523805
ENSMUSG00000036959	Bcorl1		0.1833	0.523835
ENSMUSG00000058706	0610030E20Rik		-0.1947	0.523953
ENSMUSG00000028086	Fbxw7		-0.1326	0.524131
ENSMUSG00000030272	Camk1		-0.1763	0.524131
ENSMUSG00000034796	Cpne7		-0.2857	0.524131
ENSMUSG00000071862	Lrrtm2		0.1689	0.524458
ENSMUSG00000019927	Ube2d1		0.1335	0.524458
ENSMUSG00000037709	Fam13a		0.1967	0.524458
ENSMUSG00000033880	Lgals3bp		0.2349	0.52457
ENSMUSG00000040220	Gas8		-0.1886	0.525802
ENSMUSG00000038056	Kmt2c		0.1943	0.526371
ENSMUSG00000038375	Trp53inp2		0.1519	0.527029
ENSMUSG00000028291	Akirin2		-0.1525	0.527029
ENSMUSG00000044912	Syt16		-0.1004	0.52717
ENSMUSG00000023046	Igfbp6		-0.2164	0.52717
ENSMUSG00000006958	Chrd		-0.26	0.52717
ENSMUSG00000021594	Srd5a1		0.2115	0.529407
ENSMUSG00000028546	Elavl4		-0.1415	0.530145
ENSMUSG00000031683	Lsm6		-0.1612	0.530746
ENSMUSG00000063239	Grm4		0.1661	0.530746
ENSMUSG00000029111	Nelfa		0.1949	0.530746
ENSMUSG00000000214	Th		0.407	0.530746
ENSMUSG00000042662	Dusp15		0.2204	0.530937
ENSMUSG00000060780	Lrrtm1		-0.1432	0.53101
ENSMUSG00000057649	Brd9		-0.1384	0.531068
ENSMUSG00000035189	Ano4		0.2209	0.531068
ENSMUSG00000033228	Scaf11		0.1337	0.531141
ENSMUSG00000001524	Gtf2h4		-0.2168	0.531141
ENSMUSG00000037499	Nenf		-0.1826	0.53179
ENSMUSG00000037174	Elf2		0.1517	0.53179
ENSMUSG00000022672	Prkdc		0.1672	0.53179
ENSMUSG00000068037	Mas1		-0.1843	0.532047
ENSMUSG00000026469	Xpr1		0.1351	0.532636
ENSMUSG00000059857	Ntng1		-0.1658	0.532888
ENSMUSG00000036398	Ppp1r11		-0.1701	0.533474
ENSMUSG00000089862	Umad1		-0.1795	0.534059
ENSMUSG00000025413	Ttc4		-0.1288	0.534643
ENSMUSG00000061654	Spry3		0.2079	0.534643
ENSMUSG00000002416	Ndufb2		-0.1664	0.534765
ENSMUSG00000034203	Chchd4		-0.1317	0.534765
ENSMUSG00000004317	Clcn5		0.227	0.534765
ENSMUSG00000029781	Fkbp9		0.1202	0.535467
ENSMUSG00000052906	Ubxn8		-0.1848	0.535467
ENSMUSG00000029600	Rita1		-0.1697	0.535588
ENSMUSG00000024500	Ppp2r2b		-0.09329	0.535827
ENSMUSG00000031660	Brd7		-0.1125	0.536166
ENSMUSG00000026199	Ankzf1		-0.1824	0.536166
ENSMUSG00000107096	Gm43597		-0.2426	0.536403
ENSMUSG00000020267	Hint1		-0.1788	0.538126
ENSMUSG00000031447	Lamp1		0.1173	0.538241
ENSMUSG00000013150	Gfod2		-0.1692	0.539841
ENSMUSG00000049288	Lix1l		0.1639	0.539841
ENSMUSG00000078427	Sarnp		-0.2764	0.539841
ENSMUSG00000039114	Nrn1		-0.2109	0.540521
ENSMUSG00000048799	Cep120		0.1239	0.541088
ENSMUSG00000016128	Stard13		0.3231	0.541088
ENSMUSG00000057963	Itpk1		0.1345	0.54222
ENSMUSG00000036158	Prickle1		0.1507	0.542785
ENSMUSG00000078681	Tm2d3		-0.1799	0.543911
ENSMUSG00000022840	Adcy5		0.188	0.544015
ENSMUSG00000031618	Nr3c2		0.2549	0.544781
ENSMUSG00000042389	Tsen2		-0.1768	0.544984
ENSMUSG00000043279	Trim56		0.2747	0.545136
ENSMUSG00000005899	Smpd4		-0.2076	0.545338
ENSMUSG00000001755	Coasy		-0.1437	0.545338
ENSMUSG00000032262	Elovl4		-0.1244	0.545386
ENSMUSG00000035199	Arl6ip5		-0.1163	0.54554
ENSMUSG00000032297	Celf6		-0.2007	0.545783
ENSMUSG00000032878	Ccdc85a		-0.1497	0.545938
ENSMUSG00000044167	Foxo1		0.2326	0.546078
ENSMUSG00000028519	Dab1		-0.08025	0.546094
ENSMUSG00000037296	Lsm1		-0.181	0.546094
ENSMUSG00000022421	Nptxr		-0.1963	0.546194
ENSMUSG00000028080	Lrba		0.1425	0.546489
ENSMUSG00000026510	Trp53bp2		0.2046	0.546489
ENSMUSG00000021548	Ccnh		-0.1675	0.546587
ENSMUSG00000040183	Ankrd6		-0.1685	0.546587
ENSMUSG00000020570	Sypl		0.2024	0.546587
ENSMUSG00000020525	Ppm1d		0.1569	0.546587
ENSMUSG00000028194	Ddah1		0.1464	0.546719
ENSMUSG00000040843	Tiprl		-0.1507	0.546815
ENSMUSG00000021975	Ints9		0.1798	0.546815
ENSMUSG00000029636	Wasf3		0.09356	0.546878
ENSMUSG00000073676	Hspe1		-0.165	0.546878
ENSMUSG00000004788	Eif2b2		-0.1349	0.546878
ENSMUSG00000038122	Tbc1d32		0.1695	0.546878
ENSMUSG00000019996	Map7		0.1766	0.547452
ENSMUSG00000006335	Tfpt		-0.1676	0.547452
ENSMUSG00000045932	Ifit2		0.1945	0.547452
ENSMUSG00000022132	Cldn10		0.2328	0.548625
ENSMUSG00000026279	Thap4		-0.175	0.548625
ENSMUSG00000026425	Srgap2		0.1356	0.548901
ENSMUSG00000034297	Med13		0.1251	0.549699
ENSMUSG00000042305	Tmem183a		-0.09575	0.549699
ENSMUSG00000025825	Iscu		-0.108	0.549699
ENSMUSG00000032733	Snx33		0.3589	0.549699
ENSMUSG00000012296	Tjap1		0.2394	0.551188
ENSMUSG00000032564	Cpne4		-0.1765	0.551357
ENSMUSG00000021124	Vti1b		-0.1417	0.551532
ENSMUSG00000034343	Ube2f		-0.108	0.551532
ENSMUSG00000011427	Zfp790		0.1993	0.551532
ENSMUSG00000022962	Gart		0.161	0.551565
ENSMUSG00000037408	Cnnm4		0.1852	0.551565
ENSMUSG00000049658	Bdp1		0.1773	0.551652
ENSMUSG00000058979	Cecr5		-0.1919	0.551652
ENSMUSG00000029554	Mad1l1		0.1655	0.5517
ENSMUSG00000029817	Tra2a		-0.1724	0.551739
ENSMUSG00000003531	Dgcr6		-0.2022	0.551739
ENSMUSG00000039117	Taf4		0.1438	0.551739
ENSMUSG00000038503	Mesdc2		-0.1412	0.551866
ENSMUSG00000025858	Get4		-0.134	0.551866
ENSMUSG00000020089	Ppa1		-0.1226	0.551923
ENSMUSG00000026796	Fam129b		0.1844	0.551923
ENSMUSG00000029389	Ddx55		-0.143	0.551949
ENSMUSG00000039519	Cyp7b1		-0.2195	0.551949
ENSMUSG00000001105	Ift20		-0.15	0.552738
ENSMUSG00000054263	Lifr		-0.1498	0.552738
ENSMUSG00000037010	Apln		0.3118	0.552738
ENSMUSG00000027984	Hadh		0.1937	0.552738
ENSMUSG00000028470	Hint2		-0.2123	0.552738
ENSMUSG00000037894	H2afz		-0.129	0.552923
ENSMUSG00000029616	Erp29		-0.1375	0.552923
ENSMUSG00000013465	Nelfb		-0.0998	0.552923
ENSMUSG00000035062	Zc4h2		-0.1389	0.552923
ENSMUSG00000023972	Ptk7		0.2355	0.552923
ENSMUSG00000022551	Cyc1		-0.1243	0.552965
ENSMUSG00000024743	Syt7		-0.09332	0.554146
ENSMUSG00000024158	Hagh		-0.1238	0.554146
ENSMUSG00000035517	Tdrd7		0.121	0.554146
ENSMUSG00000057193	Slc44a2		0.1197	0.554146
ENSMUSG00000040363	Bcor		0.1913	0.554908
ENSMUSG00000037843	Vstm2l		-0.2452	0.555139
ENSMUSG00000009630	Ppp2cb		-0.09715	0.555139
ENSMUSG00000022708	Zbtb20		0.3552	0.555219
ENSMUSG00000006095	Tbcb		-0.1622	0.555219
ENSMUSG00000026347	Tmem163		0.1883	0.555219
ENSMUSG00000024780	Cdc37l1		0.1376	0.55534
ENSMUSG00000023391	Dlx2		0.4873	0.55534
ENSMUSG00000041895	Wipi1		0.1607	0.555412
ENSMUSG00000060402	Chst8		-0.2509	0.555421
ENSMUSG00000066189	Cacng3		-0.1652	0.555448
ENSMUSG00000026895	Ndufa8		-0.1663	0.555795
ENSMUSG00000046807	Lrrc75b		0.1842	0.555795
ENSMUSG00000039474	Wfs1		-0.1408	0.555943
ENSMUSG00000033152	Podxl2		-0.1307	0.555943
ENSMUSG00000025812	Pard3		0.2393	0.555943
ENSMUSG00000026197	Zfand2b		-0.2166	0.555943
ENSMUSG00000022205	Sub1		-0.1355	0.555946
ENSMUSG00000037111	Setd7		0.1529	0.555946
ENSMUSG00000026317	Cln8		0.1463	0.556022
ENSMUSG00000038393	Txnip		0.3658	0.556022
ENSMUSG00000031668	Eif2ak3		0.1458	0.556143
ENSMUSG00000028701	Lurap1		0.1464	0.556143
ENSMUSG00000024924	Vldlr		0.1374	0.556845
ENSMUSG00000026932	Nacc2		0.154	0.55692
ENSMUSG00000047205	Dusp18		-0.1334	0.55692
ENSMUSG00000016028	Celsr1		0.3506	0.55692
ENSMUSG00000035172	Plekhh3		0.2876	0.55692
ENSMUSG00000034566	Atp5h		-0.1775	0.557014
ENSMUSG00000029386	Tctn2		-0.1639	0.558004
ENSMUSG00000040842	Szrd1		0.1515	0.558711
ENSMUSG00000063077	Kif1b		0.1454	0.559062
ENSMUSG00000025880	Smad7		0.1703	0.559202
ENSMUSG00000024104	Washc2		0.1247	0.559271
ENSMUSG00000019948	Actr6		-0.174	0.559271
ENSMUSG00000021948	Prkcd		0.969	0.559341
ENSMUSG00000029108	Pcdh7		0.2398	0.559829
ENSMUSG00000024268	Celf4		-0.1535	0.563037
ENSMUSG00000074923	Pak6		-0.1689	0.563037
ENSMUSG00000008318	Relt		0.2322	0.563101
ENSMUSG00000027430	Dtd1		-0.145	0.563164
ENSMUSG00000022428	Cby1		-0.1599	0.563164
ENSMUSG00000032812	Arap1		0.2571	0.563375
ENSMUSG00000031983	2310022B05Rik		0.1636	0.564498
ENSMUSG00000049881	2810025M15Rik		-0.2204	0.564498
ENSMUSG00000049600	Zbtb45		-0.1361	0.564559
ENSMUSG00000020629	Adi1		0.2354	0.564559
ENSMUSG00000034263	Ints14		-0.1507	0.564559
ENSMUSG00000061762	Tac1		0.2801	0.564612
ENSMUSG00000042487	Leo1		-0.1411	0.565093
ENSMUSG00000046020	Pofut1		0.128	0.565093
ENSMUSG00000064264	Zfp428		-0.1818	0.565153
ENSMUSG00000021066	Atl1		-0.1048	0.565214
ENSMUSG00000039357	Fut11		-0.1444	0.565214
ENSMUSG00000030222	Rerg		0.6968	0.565214
ENSMUSG00000047146	Tet1		0.2324	0.565214
ENSMUSG00000042105	Inpp5f		0.1686	0.565273
ENSMUSG00000022515	Anks3		-0.1305	0.565273
ENSMUSG00000025995	Wdr75		-0.1513	0.565273
ENSMUSG00000037085	Trmt12		-0.1829	0.565273
ENSMUSG00000071042	Rasgrp3		0.2411	0.565633
ENSMUSG00000012405	Rpl15		-0.1532	0.566219
ENSMUSG00000050587	Lrrc4c		-0.1245	0.56669
ENSMUSG00000009013	Dynll1		-0.1433	0.567161
ENSMUSG00000038884	A230050P20Rik		-0.1542	0.567161
ENSMUSG00000020151	Ptprr		-0.1615	0.567161
ENSMUSG00000052214	Opa3		-0.1263	0.568623
ENSMUSG00000002250	Ppard		0.1811	0.568623
ENSMUSG00000045404	Kcnk13		0.3992	0.568623
ENSMUSG00000021361	Tmem14c		-0.1754	0.56961
ENSMUSG00000026456	Cyb5r1		-0.1729	0.56961
ENSMUSG00000040767	Snrnp25		-0.205	0.56961
ENSMUSG00000029245	Epha5		-0.1148	0.570127
ENSMUSG00000047731	Wbp1l		0.1412	0.570127
ENSMUSG00000028251	Tstd3		-0.1784	0.570127
ENSMUSG00000003934	Efnb3		0.2503	0.570641
ENSMUSG00000031075	Ano1		0.7995	0.570641
ENSMUSG00000005575	Ube2m		-0.1469	0.571154
ENSMUSG00000020092	Pald1		0.2291	0.571154
ENSMUSG00000053398	Phgdh		0.2273	0.571203
ENSMUSG00000050821	Fam131a		-0.1229	0.571664
ENSMUSG00000033717	Adra2a		0.3421	0.572124
ENSMUSG00000003847	Nfat5		0.1531	0.572172
ENSMUSG00000091898	Tnnc1		-0.5234	0.572172
ENSMUSG00000016763	Scube1		-0.2844	0.573088
ENSMUSG00000046447	Camk2n1		-0.2033	0.574413
ENSMUSG00000024902	Mrpl11		-0.1653	0.574413
ENSMUSG00000020436	Gabrg2		-0.1116	0.575779
ENSMUSG00000046240	Hepacam		0.2081	0.575779
ENSMUSG00000068744	Psrc1		-0.2357	0.575821
ENSMUSG00000037664	Cdkn1c		-0.2495	0.575821
ENSMUSG00000033491	Prss35		0.2397	0.575821
ENSMUSG00000028007	Snx7		-0.1978	0.575906
ENSMUSG00000045287	Rtn4rl1		-0.1396	0.578081
ENSMUSG00000018648	Dusp14		-0.1828	0.57812
ENSMUSG00000023007	Prpf40b		-0.1287	0.578331
ENSMUSG00000025809	Itgb1		0.1416	0.578506
ENSMUSG00000004508	Gab2		0.1483	0.57857
ENSMUSG00000032288	Imp3		-0.1656	0.57857
ENSMUSG00000032503	Arpp21		-0.1067	0.578657
ENSMUSG00000027374	Mrps5		-0.1061	0.578657
ENSMUSG00000031343	Gabra3		-0.09971	0.578695
ENSMUSG00000022760	Thap7		-0.1506	0.578695
ENSMUSG00000052593	Adam17		0.1883	0.578695
ENSMUSG00000031556	Tm2d2		-0.1021	0.57877
ENSMUSG00000039058	Ak5		-0.121	0.578799
ENSMUSG00000031665	Sall1		0.2223	0.578949
ENSMUSG00000000278	Scpep1		-0.1498	0.578949
ENSMUSG00000025468	Caly		-0.1382	0.578986
ENSMUSG00000036949	Slc39a12		0.2031	0.579023
ENSMUSG00000032908	Sgpp2		0.2576	0.579023
ENSMUSG00000021959	Lats2		0.294	0.579094
ENSMUSG00000038871	Bpgm		0.1595	0.579094
ENSMUSG00000025155	Dus1l		-0.1374	0.579094
ENSMUSG00000004268	Emg1		-0.1428	0.579243
ENSMUSG00000041923	Nol4		-0.1362	0.57928
ENSMUSG00000038855	Itpkb		0.1629	0.57928
ENSMUSG00000004054	Map3k11		0.2117	0.57928
ENSMUSG00000025817	Nudt5		-0.1829	0.57928
ENSMUSG00000000399	Ndufa9		-0.1024	0.579467
ENSMUSG00000020263	Appl2		0.1422	0.579467
ENSMUSG00000012609	Ttll5		0.1706	0.579467
ENSMUSG00000027660	Skil		0.187	0.579578
ENSMUSG00000054162	Spock3		0.2211	0.579578
ENSMUSG00000003974	Grm3		0.193	0.579578
ENSMUSG00000019874	Fabp7		-0.8103	0.579578
ENSMUSG00000024759	Atl3		0.1356	0.579824
ENSMUSG00000103332	Pcdhga2		0.316	0.580047
ENSMUSG00000050663	Trhde		0.2522	0.580258
ENSMUSG00000021486	Prelid1		-0.1111	0.580258
ENSMUSG00000009216	Fam163b		0.1056	0.580484
ENSMUSG00000056749	Nfil3		-0.2171	0.580484
ENSMUSG00000029442	Wdr66		-0.1775	0.580519
ENSMUSG00000096210	H1f0		0.09798	0.580955
ENSMUSG00000020477	Mrps24		-0.2181	0.580955
ENSMUSG00000005534	Insr		0.08646	0.580989
ENSMUSG00000050064	Zfp697		-0.1404	0.580989
ENSMUSG00000020526	Znhit3		-0.1613	0.580989
ENSMUSG00000038024	Dennd4c		0.2664	0.580989
ENSMUSG00000046152	Fut10		0.2292	0.580989
ENSMUSG00000019818	Cd164		0.1309	0.581125
ENSMUSG00000034290	Nek9		0.1301	0.581557
ENSMUSG00000049807	Arhgap23		0.19	0.581989
ENSMUSG00000016526	Dyrk3		-0.1907	0.581989
ENSMUSG00000020230	Prmt2		-0.1447	0.582021
ENSMUSG00000041375	Ccdc9		-0.1493	0.582451
ENSMUSG00000020250	Txnrd1		0.1081	0.582881
ENSMUSG00000040351	Ankib1		0.136	0.58331
ENSMUSG00000038816	Ctnnal1		0.2252	0.584566
ENSMUSG00000025731	Mettl26		-0.1506	0.584993
ENSMUSG00000035901	Dennd5a		0.1073	0.585022
ENSMUSG00000040759	Cmtm5		0.2754	0.585022
ENSMUSG00000032340	Neo1		0.1342	0.58505
ENSMUSG00000024241	Sos1		0.1605	0.58505
ENSMUSG00000020593	Lpin1		0.1519	0.58505
ENSMUSG00000029675	Eln		-0.3709	0.586325
ENSMUSG00000040029	Ipo8		-0.08776	0.586749
ENSMUSG00000023923	Tbc1d5		0.1444	0.586749
ENSMUSG00000047976	Kcna1		0.3531	0.586775
ENSMUSG00000031400	G6pdx		0.1525	0.586775
ENSMUSG00000045969	Ing1		-0.1261	0.5868
ENSMUSG00000070733	Fryl		0.2198	0.587223
ENSMUSG00000063919	Srrm4		0.1473	0.587247
ENSMUSG00000067722	BC003965		-0.1337	0.587346
ENSMUSG00000041205	Map6d1		0.1816	0.587668
ENSMUSG00000031885	Cbfb		-0.1181	0.587668
ENSMUSG00000009828	Ick		0.1778	0.587668
ENSMUSG00000023977	Ubr2		0.1426	0.587717
ENSMUSG00000039826	Trub2		-0.1479	0.587717
ENSMUSG00000032348	Gsta4		-0.1599	0.588578
ENSMUSG00000046058	Eid2		-0.1546	0.589808
ENSMUSG00000090266	Mettl23		-0.2452	0.589808
ENSMUSG00000059923	Grb2		-0.09227	0.589829
ENSMUSG00000040242	Fgfr1op2		-0.09814	0.590245
ENSMUSG00000070493	Chchd2		-0.1756	0.590245
ENSMUSG00000045083	Lingo2		-0.1694	0.590266
ENSMUSG00000039789	Zfp597		0.1591	0.59149
ENSMUSG00000001542	Ell2		0.1545	0.591509
ENSMUSG00000026227	2810459M11Rik		0.2225	0.591509
ENSMUSG00000032849	Abcc4		0.2304	0.591528
ENSMUSG00000036599	Chst12		-0.1367	0.59194
ENSMUSG00000035093	Secisbp2l		0.1497	0.593158
ENSMUSG00000029843	Slc13a4		-0.6068	0.593158
ENSMUSG00000069171	Nr2f1		-0.1814	0.593175
ENSMUSG00000034574	Daam1		0.1642	0.594449
ENSMUSG00000030852	Tacc2		0.0932	0.594828
ENSMUSG00000029213	Commd8		-0.155	0.594828
ENSMUSG00000000001	Gnai3		0.1274	0.594828
ENSMUSG00000037204	Atg101		-0.1321	0.594856
ENSMUSG00000031119	Gpc4		-0.182	0.594856
ENSMUSG00000022353	Mtss1		0.1475	0.59487
ENSMUSG00000025612	Bach1		0.2099	0.59487
ENSMUSG00000032181	Scg3		0.08749	0.595208
ENSMUSG00000027495	Fam210b		0.2592	0.595208
ENSMUSG00000035150	Eif2s3x		0.1456	0.595208
ENSMUSG00000007029	Vars		0.1407	0.595682
ENSMUSG00000037190	Cyb561d2		-0.1698	0.595682
ENSMUSG00000089774	Slc5a3		0.165	0.595695
ENSMUSG00000020376	Rnf130		0.1757	0.5961
ENSMUSG00000031818	Cox4i1		-0.1631	0.596125
ENSMUSG00000021097	Clmn		0.211	0.596504
ENSMUSG00000042625	Safb2		-0.1598	0.596504
ENSMUSG00000033054	Npat		0.1635	0.596504
ENSMUSG00000018166	Erbb3		0.331	0.598515
ENSMUSG00000025792	Slc25a10		0.173	0.598598
ENSMUSG00000001786	Fbxo7		-0.1187	0.598925
ENSMUSG00000032540	Abhd5		0.2213	0.598977
ENSMUSG00000034573	Ptpn13		0.2008	0.598977
ENSMUSG00000054934	Kcnmb4		-0.1258	0.599325
ENSMUSG00000030747	Dgat2		0.09997	0.599358
ENSMUSG00000023020	Cox14		-0.1982	0.599358
ENSMUSG00000031848	Lsm4		-0.1989	0.599358
ENSMUSG00000057378	Ryr3		0.309	0.599406
ENSMUSG00000053754	Chd8		0.1071	0.599739
ENSMUSG00000072501	Phf20l1		0.114	0.599739
ENSMUSG00000026466	Tor1aip1		0.1831	0.599739
ENSMUSG00000036894	Rap2b		-0.1586	0.599778
ENSMUSG00000024713	Pcsk5		-0.1654	0.599778
ENSMUSG00000032563	Mrpl3		-0.08975	0.599785
ENSMUSG00000031533	Mrps31		-0.1383	0.599785
ENSMUSG00000025400	Tac2		-0.3188	0.599785
ENSMUSG00000032174	Icam5		-0.1397	0.600123
ENSMUSG00000046756	Mrps7		-0.1254	0.600123
ENSMUSG00000020605	Hs1bp3		0.1706	0.600123
ENSMUSG00000029863	Casp2		0.1744	0.600194
ENSMUSG00000022206	Npr3		-0.1662	0.600587
ENSMUSG00000025777	Gdap1		-0.1066	0.602927
ENSMUSG00000037601	Nme1		-0.1701	0.603715
ENSMUSG00000032366	Tpm1		-0.08433	0.604095
ENSMUSG00000041220	Elovl6		0.1009	0.604099
ENSMUSG00000072772	Grcc10		-0.1767	0.604099
ENSMUSG00000023026	Dip2b		0.1534	0.604103
ENSMUSG00000059714	Flot1		-0.1366	0.604105
ENSMUSG00000029878	Dbpht2		-0.1877	0.604105
ENSMUSG00000035770	Dync1li2		0.07141	0.604107
ENSMUSG00000060534	Dcc		0.4013	0.604107
ENSMUSG00000022314	Rad21		0.08122	0.604109
ENSMUSG00000002831	Plin4		1.002	0.604485
ENSMUSG00000061808	Ttr		0.8647	0.604495
ENSMUSG00000041775	Mapk1ip1		-0.1711	0.604495
ENSMUSG00000021700	Rab3c		-0.1304	0.604499
ENSMUSG00000029004	Kmt2e		0.1266	0.604499
ENSMUSG00000035478	Mbd3		-0.1354	0.604499
ENSMUSG00000023800	Tiam2		-0.1229	0.604499
ENSMUSG00000024941	Scyl1		-0.0911	0.604499
ENSMUSG00000041540	Sox5		0.14	0.604499
ENSMUSG00000039763	Dnajc28		-0.1744	0.604504
ENSMUSG00000033192	Lpcat2		0.1956	0.604881
ENSMUSG00000026442	Nfasc		0.2064	0.606414
ENSMUSG00000022964	Tmem50b		-0.1062	0.606795
ENSMUSG00000053931	Cnn3		0.2033	0.607176
ENSMUSG00000073295	Nudt11		-0.1107	0.607176
ENSMUSG00000025978	Rftn2		0.1719	0.607933
ENSMUSG00000022427	Tomm22		-0.168	0.607935
ENSMUSG00000031997	Trpc6		-0.224	0.607935
ENSMUSG00000017781	Pitpna		-0.07279	0.608311
ENSMUSG00000085069	Gm13111		0.2876	0.60945
ENSMUSG00000034675	Dbn1		-0.1181	0.609822
ENSMUSG00000032368	Zic1		0.9335	0.609827
ENSMUSG00000042807	Hecw2		0.1794	0.609827
ENSMUSG00000053333	Dis3l2		0.1274	0.610181
ENSMUSG00000038398	Upf3a		-0.1619	0.610556
ENSMUSG00000025737	Wdr24		-0.1306	0.610556
ENSMUSG00000053062	Jam2		0.179	0.610568
ENSMUSG00000031906	Smpd3		0.1401	0.610923
ENSMUSG00000024887	Asah2		0.2091	0.610923
ENSMUSG00000031068	Glrx3		-0.1353	0.610956
ENSMUSG00000044968	Napepld		-0.1248	0.610956
ENSMUSG00000026335	Pam		-0.09499	0.611282
ENSMUSG00000055839	Elob		-0.171	0.611282
ENSMUSG00000052544	St6galnac3		0.2789	0.611282
ENSMUSG00000057060	Slc35f3		0.1484	0.612396
ENSMUSG00000034252	Senp6		0.09443	0.613136
ENSMUSG00000022012	Enox1		-0.1501	0.613506
ENSMUSG00000020457	Drg1		-0.1072	0.614568
ENSMUSG00000040774	Cept1		-0.1119	0.614568
ENSMUSG00000070394	Tmem256		-0.1873	0.614579
ENSMUSG00000031133	Arhgef6		0.166	0.614579
ENSMUSG00000048304	Slitrk3		-0.1243	0.614612
ENSMUSG00000024524	Gnal		0.1434	0.614968
ENSMUSG00000037872	Ackr1		-0.1999	0.614968
ENSMUSG00000021338	Carmil1		0.1371	0.614968
ENSMUSG00000038150	Ormdl3		-0.1238	0.614979
ENSMUSG00000069917	Hba-a2		0.4208	0.614979
ENSMUSG00000024781	Lipa		0.1347	0.615102
ENSMUSG00000038845	Phb		-0.1603	0.615125
ENSMUSG00000036833	Pnpla7		0.1979	0.615125
ENSMUSG00000021704	Mtx3		0.1087	0.615136
ENSMUSG00000027509	Rae1		-0.1297	0.615136
ENSMUSG00000033530	Ttc7b		-0.09355	0.615148
ENSMUSG00000020142	Slc1a4		-0.08835	0.615148
ENSMUSG00000056073	Grik2		-0.09192	0.615252
ENSMUSG00000054850	Smim10l2a		-0.1352	0.615263
ENSMUSG00000068205	Macrod2		-0.1235	0.615275
ENSMUSG00000056076	Eif3b		-0.09442	0.615299
ENSMUSG00000026131	Dst		0.1787	0.615531
ENSMUSG00000034336	Ina		-0.1238	0.615531
ENSMUSG00000052125	F730043M19Rik		-0.2057	0.615531
ENSMUSG00000045733	Sprn		-0.1421	0.615615
ENSMUSG00000039615	Stub1		-0.1464	0.615817
ENSMUSG00000047842	Diras2		0.1386	0.616174
ENSMUSG00000027968	Larp7		-0.24	0.616327
ENSMUSG00000041203	2310036O22Rik		-0.1397	0.61634
ENSMUSG00000024660	Incenp		-0.149	0.61653
ENSMUSG00000021147	Wdr37		-0.09666	0.616662
ENSMUSG00000042524	Sun2		0.1443	0.616662
ENSMUSG00000008333	Snrpb2		-0.2232	0.616662
ENSMUSG00000070814	6330408A02Rik		-0.1507	0.616675
ENSMUSG00000028552	Eps15		0.1254	0.616689
ENSMUSG00000040570	Rundc3b		-0.09909	0.616689
ENSMUSG00000021782	Dlg5		0.1769	0.616886
ENSMUSG00000022956	Atp5o		-0.1535	0.617228
ENSMUSG00000021238	Aldh6a1		0.1463	0.617228
ENSMUSG00000040794	C1qtnf4		-0.1923	0.617241
ENSMUSG00000024065	Ehd3		-0.1117	0.617241
ENSMUSG00000036613	Tssc1		-0.1016	0.617936
ENSMUSG00000024420	Zfp521		0.3493	0.61829
ENSMUSG00000031538	Plat		-0.1568	0.618997
ENSMUSG00000000339	Rtca		-0.1199	0.62007
ENSMUSG00000025785	Exosc7		-0.1675	0.62007
ENSMUSG00000021501	Caml		-0.1283	0.620773
ENSMUSG00000020090	Npffr1		1.129	0.620773
ENSMUSG00000022265	Ank		0.06595	0.622523
ENSMUSG00000053414	Hunk		0.2349	0.623035
ENSMUSG00000038178	Slc43a2		0.1354	0.623056
ENSMUSG00000030671	Pde3b		0.1583	0.623056
ENSMUSG00000022111	Uchl3		-0.1836	0.6232
ENSMUSG00000003134	Tbc1d8		0.1648	0.623463
ENSMUSG00000021241	Isca2		-0.1593	0.623547
ENSMUSG00000024261	Syt4		-0.1137	0.62359
ENSMUSG00000026820	Ptges2		-0.1265	0.62359
ENSMUSG00000038619	Ensa		-0.08942	0.623809
ENSMUSG00000005514	Por		0.0982	0.623809
ENSMUSG00000043467	Zbtb37		0.2143	0.623809
ENSMUSG00000062444	Ap3b2		-0.09755	0.623852
ENSMUSG00000068735	Trp53i11		-0.1664	0.624241
ENSMUSG00000036782	Klhl13		0.2466	0.624798
ENSMUSG00000022019	Tdrd3		0.1231	0.624798
ENSMUSG00000031446	Cul4a		0.08478	0.625255
ENSMUSG00000026514	Cnih3		-0.1379	0.625525
ENSMUSG00000041180	Hectd2		0.3183	0.625593
ENSMUSG00000068250	Amn1		-0.158	0.625593
ENSMUSG00000036199	Ndufa13		-0.1638	0.625663
ENSMUSG00000021136	Smoc1		-0.2472	0.625686
ENSMUSG00000029833	Trim24		-0.139	0.625779
ENSMUSG00000045648	Vwc2l		-0.2139	0.625862
ENSMUSG00000037706	Cd81		0.09697	0.626002
ENSMUSG00000046182	Gsg1l		-0.1272	0.626002
ENSMUSG00000110523	Gm45898		-0.1748	0.626002
ENSMUSG00000030697	Ppp4c		-0.1341	0.626073
ENSMUSG00000021967	Mrpl57		-0.1697	0.626073
ENSMUSG00000030792	Dkkl1		-0.1851	0.626175
ENSMUSG00000024925	Rnaseh2c		-0.1999	0.626198
ENSMUSG00000020358	Hnrnpab		-0.1018	0.626269
ENSMUSG00000041774	Ydjc		-0.1768	0.626269
ENSMUSG00000067365	Tmem128		-0.1426	0.626269
ENSMUSG00000004698	Hdac9		-0.1453	0.626462
ENSMUSG00000026411	Tmem9		-0.09163	0.626462
ENSMUSG00000028601	Echdc2		-0.2117	0.626462
ENSMUSG00000034259	Exosc4		-0.1631	0.626846
ENSMUSG00000031169	Porcn		-0.1144	0.626901
ENSMUSG00000042035	Igsf3		-0.1443	0.626901
ENSMUSG00000026614	Slc30a10		-0.1838	0.626901
ENSMUSG00000048351	Coa7		-0.1361	0.627122
ENSMUSG00000016427	Ndufa1		-0.2121	0.627156
ENSMUSG00000005986	Ankrd13d		-0.1136	0.627181
ENSMUSG00000024073	Birc6		0.1385	0.627451
ENSMUSG00000058135	Gstm1		0.1445	0.6275
ENSMUSG00000022136	Dnajc3		0.1147	0.6275
ENSMUSG00000034412	Tbc1d10a		-0.1379	0.6275
ENSMUSG00000040867	Begain		-0.1651	0.627524
ENSMUSG00000038305	Spats2l		-0.1307	0.627524
ENSMUSG00000014232	Cluap1		-0.1443	0.627724
ENSMUSG00000087022	9130024F11Rik		-0.2235	0.628107
ENSMUSG00000036972	Zic4		0.8791	0.628107
ENSMUSG00000050912	Tmem123		0.2286	0.628107
ENSMUSG00000040813	Tex264		-0.1017	0.628133
ENSMUSG00000037487	Ubr5		0.1383	0.628259
ENSMUSG00000038910	Plcl2		0.1026	0.628259
ENSMUSG00000014496	Ankrd28		0.1676	0.628259
ENSMUSG00000047767	Atg16l2		-0.1703	0.628259
ENSMUSG00000040268	Plekha1		0.1154	0.628285
ENSMUSG00000018666	Cbx1		-0.1171	0.628434
ENSMUSG00000028798	Eif3i		-0.1161	0.62846
ENSMUSG00000034949	Zfr2		-0.1703	0.62846
ENSMUSG00000005886	Ncoa2		0.1175	0.628518
ENSMUSG00000029198	Grpel1		-0.1103	0.628518
ENSMUSG00000048616	Nog		-0.2762	0.628518
ENSMUSG00000032076	Cadm1		-0.0997	0.628667
ENSMUSG00000036442	Thap11		-0.1219	0.628667
ENSMUSG00000030551	Nr2f2		-0.2321	0.628667
ENSMUSG00000042155	Klhl23		-0.1077	0.628719
ENSMUSG00000102742	Pcdhga11		0.1968	0.628719
ENSMUSG00000021390	Ogn		-0.7843	0.628719
ENSMUSG00000030545	Pex11a		-0.1657	0.628719
ENSMUSG00000021007	Spata7		-0.1434	0.628761
ENSMUSG00000078958	Atp6ap1l		-0.3269	0.629062
ENSMUSG00000021596	Mctp1		0.1721	0.629088
ENSMUSG00000052539	Magi3		-0.1077	0.629088
ENSMUSG00000038664	Herc1		0.145	0.630956
ENSMUSG00000007613	Tgfbr1		0.1733	0.631012
ENSMUSG00000058638	Zfp110		0.2139	0.631012
ENSMUSG00000056608	Chd9		0.1161	0.631194
ENSMUSG00000050910	Cdr2l		0.1688	0.631194
ENSMUSG00000031839	Hsbp1		-0.1192	0.631279
ENSMUSG00000006299	Aamp		-0.07642	0.631487
ENSMUSG00000022684	Bfar		-0.1021	0.631573
ENSMUSG00000078440	Dohh		-0.135	0.631602
ENSMUSG00000002428	Hltf		-0.123	0.631602
ENSMUSG00000021071	Trim9		-0.1145	0.631747
ENSMUSG00000035891	Cerk		0.1124	0.631747
ENSMUSG00000040713	Creg1		-0.1225	0.631747
ENSMUSG00000050989	Selenon		0.1274	0.631747
ENSMUSG00000010110	Stx5a		-0.09483	0.632449
ENSMUSG00000029086	Prom1		0.2195	0.632449
ENSMUSG00000063446	Plppr1		0.2261	0.632449
ENSMUSG00000024474	Ik		-0.07078	0.632478
ENSMUSG00000034998	Foxn2		0.1974	0.632478
ENSMUSG00000087260	Lamtor5		-0.1782	0.632739
ENSMUSG00000025220	Mgea5		-0.09325	0.633028
ENSMUSG00000025647	Shisa5		-0.1049	0.633028
ENSMUSG00000021290	2010107E04Rik		-0.2431	0.633058
ENSMUSG00000001034	Mapk7		-0.1826	0.633058
ENSMUSG00000078591	Hs3st4		0.1663	0.633542
ENSMUSG00000055692	Tmem191c		-0.1695	0.633572
ENSMUSG00000001930	Vwf		0.2922	0.633603
ENSMUSG00000037747	Phyhipl		0.09097	0.633634
ENSMUSG00000053012	Krcc1		0.2307	0.633634
ENSMUSG00000019428	Fkbp8		-0.09659	0.633665
ENSMUSG00000041488	Stx3		-0.1433	0.633665
ENSMUSG00000019027	Dnah1		0.2372	0.633735
ENSMUSG00000022180	Slc7a8		-0.1172	0.633766
ENSMUSG00000020083	2010107G23Rik		-0.1303	0.633766
ENSMUSG00000006304	Arpc2		-0.08301	0.633827
ENSMUSG00000079487	Med12		0.2359	0.633827
ENSMUSG00000048126	Col6a3		1.076	0.633827
ENSMUSG00000019803	Nr2e1		0.1687	0.633858
ENSMUSG00000037531	Mrpl47		-0.1608	0.63405
ENSMUSG00000072941	Sod3		-0.2483	0.63405
ENSMUSG00000030264	Thumpd3		-0.142	0.634182
ENSMUSG00000019689	Fmc1		-0.2063	0.634182
ENSMUSG00000032786	Alas1		-0.1026	0.634552
ENSMUSG00000021846	Peli2		0.1996	0.634552
ENSMUSG00000074918	Inafm2		0.216	0.634616
ENSMUSG00000054387	Mdm4		0.1124	0.634647
ENSMUSG00000020309	Chac2		-0.2102	0.634647
ENSMUSG00000038390	Gpr162		-0.1401	0.634679
ENSMUSG00000006717	Acot13		-0.1732	0.634679
ENSMUSG00000021684	Pde8b		0.09901	0.634799
ENSMUSG00000051527	Usp29		0.1749	0.634834
ENSMUSG00000042737	Dpm3		-0.209	0.634834
ENSMUSG00000053580	Tanc2		0.1283	0.634866
ENSMUSG00000031302	Nlgn3		-0.1419	0.634866
ENSMUSG00000032698	Lmo2		0.1928	0.634897
ENSMUSG00000031428	Zcchc18		-0.09165	0.634929
ENSMUSG00000025340	Rabgef1		-0.09499	0.634929
ENSMUSG00000029822	Osbpl3		0.1782	0.635107
ENSMUSG00000031840	Rab3a		-0.1037	0.635265
ENSMUSG00000074968	Ano3		0.1836	0.635265
ENSMUSG00000028271	Gtf2b		-0.1185	0.635265
ENSMUSG00000037410	Tbc1d2b		0.1566	0.63532
ENSMUSG00000056698	Elmod3		0.1267	0.635351
ENSMUSG00000059493	Nhs		0.3416	0.635351
ENSMUSG00000021392	Nol8		-0.132	0.635393
ENSMUSG00000022841	Ap2m1		-0.0901	0.635415
ENSMUSG00000017943	Gdap1l1		-0.1004	0.635415
ENSMUSG00000002763	Pex6		-0.1137	0.635415
ENSMUSG00000024870	Rab1b		-0.07002	0.635425
ENSMUSG00000032299	Commd4		-0.1425	0.635458
ENSMUSG00000022474	Pmm1		-0.118	0.635671
ENSMUSG00000005687	Bcas2		-0.1144	0.635671
ENSMUSG00000020385	Clk4		-0.1354	0.635671
ENSMUSG00000022450	Ndufa6		-0.205	0.635704
ENSMUSG00000031971	Ccsap		-0.1113	0.635704
ENSMUSG00000024220	Zfp523		-0.1179	0.6359
ENSMUSG00000019891	Dcbld1		0.1736	0.6359
ENSMUSG00000029461	Fam168a		0.08728	0.636816
ENSMUSG00000072769	Gm10419		-0.09671	0.636816
ENSMUSG00000042508	Dmtf1		-0.1447	0.636816
ENSMUSG00000040054	Baz2a		0.1275	0.637526
ENSMUSG00000005089	Slc1a2		0.1364	0.637526
ENSMUSG00000058624	Gda		-0.1243	0.637526
ENSMUSG00000036745	Ttll7		0.09163	0.637526
ENSMUSG00000031540	Kat6a		0.1777	0.637526
ENSMUSG00000031060	Rbm10		-0.09611	0.637526
ENSMUSG00000014633	Cmc2		-0.1828	0.637526
ENSMUSG00000020520	Galnt10		0.1653	0.637526
ENSMUSG00000034757	Tmub2		-0.0935	0.637729
ENSMUSG00000028218	Fam92a		-0.1563	0.638033
ENSMUSG00000028517	Plpp3		0.124	0.638569
ENSMUSG00000022321	Cdh10		-0.1484	0.638569
ENSMUSG00000072437	Nanos1		-0.09075	0.638569
ENSMUSG00000036206	Sh3bp4		0.1419	0.638569
ENSMUSG00000018451	6330403K07Rik		-0.1035	0.638604
ENSMUSG00000103088	Pcdhgb6		0.247	0.638604
ENSMUSG00000022462	Slc38a2		0.2301	0.638639
ENSMUSG00000030654	Arl6ip1		-0.1161	0.640866
ENSMUSG00000021820	Camk2g		0.1303	0.640866
ENSMUSG00000004849	Ap1s1		-0.1125	0.640866
ENSMUSG00000015149	Sirt2		0.1669	0.640866
ENSMUSG00000031561	Tenm3		0.1939	0.640866
ENSMUSG00000009406	Elk1		-0.1091	0.640866
ENSMUSG00000068206	Pick1		-0.1044	0.640866
ENSMUSG00000059921	Unc5c		-0.1229	0.640866
ENSMUSG00000004631	Sgce		0.1175	0.640866
ENSMUSG00000032939	Nup93		0.1678	0.640866
ENSMUSG00000067594	Krt77		-0.2234	0.640866
ENSMUSG00000104868	Gm9954		-0.2259	0.640866
ENSMUSG00000028521	Slc35d1		0.1714	0.640866
ENSMUSG00000022820	Ndufb4		-0.325	0.640866
ENSMUSG00000025537	Phkg1		0.1981	0.640866
ENSMUSG00000024665	Fads2		0.1616	0.641498
ENSMUSG00000042502	Cd2bp2		-0.0787	0.641498
ENSMUSG00000032902	Slc16a1		0.1576	0.641498
ENSMUSG00000062661	Ncs1		-0.05651	0.641498
ENSMUSG00000033379	Atp6v0b		-0.1048	0.641498
ENSMUSG00000058013	Sept11		-0.0867	0.641498
ENSMUSG00000049940	Pgrmc2		-0.08896	0.641498
ENSMUSG00000030126	Tmcc1		0.0912	0.641498
ENSMUSG00000029178	Klf3		0.1297	0.641498
ENSMUSG00000054312	Mrps21		-0.1699	0.641498
ENSMUSG00000050088	1600012H06Rik		-0.1661	0.641498
ENSMUSG00000006641	Slc5a6		-0.1437	0.641498
ENSMUSG00000027602	Map1lc3a		-0.126	0.643113
ENSMUSG00000028059	Arhgef2		0.08173	0.643113
ENSMUSG00000027804	Ppid		-0.1149	0.643113
ENSMUSG00000046201	Scaf8		0.09998	0.643113
ENSMUSG00000024270	Slc39a6		-0.09071	0.643113
ENSMUSG00000020190	Mknk2		0.1276	0.643113
ENSMUSG00000060032	H2afj		-0.1608	0.643113
ENSMUSG00000034518	Hmgxb4		0.1657	0.643113
ENSMUSG00000049112	Oxtr		-0.2915	0.643113
ENSMUSG00000024798	Htr7		0.2584	0.643113
ENSMUSG00000006575	Rundc3a		-0.09895	0.644374
ENSMUSG00000015092	Edf1		-0.1619	0.644374
ENSMUSG00000028447	Dctn3		-0.1473	0.644374
ENSMUSG00000028483	Snapc3		-0.1387	0.644374
ENSMUSG00000006369	Fbln1		-0.2033	0.644374
ENSMUSG00000030092	Cntn6		-0.1628	0.644374
ENSMUSG00000073468	Sft2d1		-0.149	0.644374
ENSMUSG00000025885	Myo5b		0.279	0.644374
ENSMUSG00000046159	Chrm3		0.1443	0.644374
ENSMUSG00000039148	Sart1		-0.114	0.644374
ENSMUSG00000045948	Mrps12		-0.1218	0.644374
ENSMUSG00000001642	Akr1b3		-0.1245	0.644374
ENSMUSG00000021365	Nedd9		0.2373	0.644374
ENSMUSG00000049176	Frmpd4		0.1571	0.644635
ENSMUSG00000014294	Ndufa2		-0.1944	0.644635
ENSMUSG00000044573	Acp1		-0.1363	0.644635
ENSMUSG00000036061	Smug1		-0.1648	0.644635
ENSMUSG00000001847	Rac1		0.06129	0.644635
ENSMUSG00000003452	Bicd1		0.1411	0.644635
ENSMUSG00000018363	Smurf2		0.1357	0.644635
ENSMUSG00000020374	Rasgef1c		-0.1945	0.644635
ENSMUSG00000078941	Ak6		-0.1533	0.644635
ENSMUSG00000066392	Nrxn3		0.06507	0.647819
ENSMUSG00000034135	Sik3		0.1289	0.647819
ENSMUSG00000066129	Kndc1		0.1458	0.647819
ENSMUSG00000000552	Zfp385a		0.1557	0.647819
ENSMUSG00000047221	Fam185a		-0.1547	0.647819
ENSMUSG00000075419	Dolk		-0.1326	0.647819
ENSMUSG00000067212	H2-T23		0.1691	0.647819
ENSMUSG00000062908	Acadm		-0.1013	0.647819
ENSMUSG00000039623	Ap5z1		-0.1531	0.647819
ENSMUSG00000050312	Nsun3		-0.1724	0.647819
ENSMUSG00000005583	Mef2c		-0.1235	0.649019
ENSMUSG00000014959	Gorasp2		-0.0805	0.649019
ENSMUSG00000061288	Taok3		-0.08479	0.649019
ENSMUSG00000034686	Prr7		-0.1438	0.649019
ENSMUSG00000027678	Ncoa3		0.1367	0.649019
ENSMUSG00000031221	Igbp1		-0.1293	0.649019
ENSMUSG00000079469	Pigb		-0.1395	0.649019
ENSMUSG00000035181	Heatr5a		0.2121	0.649019
ENSMUSG00000023345	Poc1a		-0.2189	0.649019
ENSMUSG00000009687	Fxyd5		-0.3167	0.649019
ENSMUSG00000021087	Rtn1		-0.09764	0.649019
ENSMUSG00000031864	Ints10		-0.1144	0.649019
ENSMUSG00000020828	Pld2		0.1527	0.649019
ENSMUSG00000026341	Actr3		-0.07477	0.650201
ENSMUSG00000017119	Nbr1		0.0632	0.650201
ENSMUSG00000029016	Clcn6		0.08708	0.650201
ENSMUSG00000060802	B2m		0.2004	0.650201
ENSMUSG00000035297	Cops4		-0.1029	0.650201
ENSMUSG00000039016	Timm8b		-0.1723	0.650201
ENSMUSG00000031774	Fam192a		-0.09647	0.650201
ENSMUSG00000022801	Lrch3		0.1067	0.650201
ENSMUSG00000038119	Cdon		0.2047	0.650201
ENSMUSG00000047613	A430005L14Rik		-0.1477	0.650201
ENSMUSG00000030826	Bcat2		-0.1561	0.650201
ENSMUSG00000003072	Atp5d		-0.1365	0.650283
ENSMUSG00000051146	Camk2n2		-0.1749	0.650283
ENSMUSG00000017715	Pgs1		-0.08233	0.650283
ENSMUSG00000022490	Ppp1r1a		-0.1779	0.650283
ENSMUSG00000038000	Acd		-0.1327	0.650283
ENSMUSG00000032305	Fam219b		-0.1291	0.650283
ENSMUSG00000047547	Cltb		-0.111	0.650283
ENSMUSG00000025060	Slk		0.1075	0.650283
ENSMUSG00000038582	Pptc7		0.1292	0.650283
ENSMUSG00000031819	Emc8		0.08884	0.650283
ENSMUSG00000063889	Crem		-0.1839	0.650283
ENSMUSG00000032469	Dbr1		-0.1535	0.650283
ENSMUSG00000015189	Casd1		0.1091	0.650795
ENSMUSG00000075595	Zfp652		0.1227	0.650795
ENSMUSG00000046178	Nxph1		0.1032	0.650795
ENSMUSG00000041073	Nacad		0.1046	0.650795
ENSMUSG00000044952	Kctd21		-0.1239	0.650795
ENSMUSG00000090946	Ccdc71l		-0.132	0.650795
ENSMUSG00000039831	Arhgap29		-0.176	0.650795
ENSMUSG00000072915	Gm12258		-0.1431	0.650795
ENSMUSG00000025521	Tmem192		-0.1588	0.650795
ENSMUSG00000025261	Huwe1		0.1492	0.651687
ENSMUSG00000014956	Ppp1cb		-0.1107	0.651687
ENSMUSG00000059003	Grin2a		-0.1243	0.651687
ENSMUSG00000032788	Pdxk		0.1244	0.651687
ENSMUSG00000022400	Rbx1		-0.133	0.651687
ENSMUSG00000052707	Tnrc6a		0.1134	0.651687
ENSMUSG00000015804	Med28		-0.1236	0.651687
ENSMUSG00000032621	Srek1		-0.1027	0.651687
ENSMUSG00000021133	Susd6		0.1263	0.651687
ENSMUSG00000029310	Nudt9		-0.1052	0.651687
ENSMUSG00000040649	Rimklb		-0.111	0.651687
ENSMUSG00000008305	Tle1		-0.1064	0.651687
ENSMUSG00000048163	Selplg		0.2029	0.651687
ENSMUSG00000063450	Syne2		0.1585	0.651687
ENSMUSG00000076617	Ighm		0.4845	0.651687
ENSMUSG00000028163	Nfkb1		0.1501	0.651687
ENSMUSG00000021823	Vcl		0.236	0.652866
ENSMUSG00000001062	Vps9d1		-0.1214	0.652866
ENSMUSG00000025199	Chuk		0.1435	0.652866
ENSMUSG00000026988	Wdsub1		-0.1728	0.652866
ENSMUSG00000003814	Calr		-0.134	0.654603
ENSMUSG00000027599	Armc1		-0.1022	0.654603
ENSMUSG00000028465	Tln1		0.1369	0.654603
ENSMUSG00000027692	Tnik		0.1337	0.654603
ENSMUSG00000038622	Med30		-0.1742	0.654603
ENSMUSG00000006021	Kptn		-0.1291	0.654603
ENSMUSG00000037652	Phc3		0.1162	0.654603
ENSMUSG00000038174	Fam126b		-0.1128	0.655855
ENSMUSG00000028478	Clta		-0.09147	0.655855
ENSMUSG00000037270	4932438A13Rik		0.1477	0.655855
ENSMUSG00000025862	Stag2		0.1113	0.655855
ENSMUSG00000029059	Fam213b		-0.152	0.655855
ENSMUSG00000041272	Tox		-0.1235	0.655855
ENSMUSG00000003038	Hmgn2		0.1815	0.655855
ENSMUSG00000023156	Rpp14		-0.1181	0.655855
ENSMUSG00000039830	Olig2		0.1984	0.655855
ENSMUSG00000032513	Gorasp1		-0.1004	0.655855
ENSMUSG00000022372	Sla		0.202	0.655855
ENSMUSG00000035910	Dcdc2a		-0.222	0.655855
ENSMUSG00000029659	Medag		-0.2769	0.655855
ENSMUSG00000006273	Atp6v1b2		-0.0843	0.656937
ENSMUSG00000024425	Ndfip1		-0.09302	0.656937
ENSMUSG00000028926	Cdk14		-0.08424	0.656937
ENSMUSG00000022332	Khdrbs3		-0.1361	0.656937
ENSMUSG00000033720	Sfxn5		0.1222	0.656937
ENSMUSG00000025204	Ndufb8		-0.1276	0.656937
ENSMUSG00000029648	Flt1		0.1408	0.656937
ENSMUSG00000042207	Kdm5b		0.1191	0.656937
ENSMUSG00000068696	Gpr88		0.377	0.656937
ENSMUSG00000058709	Egln2		-0.1043	0.656937
ENSMUSG00000028106	Rprd2		0.112	0.656937
ENSMUSG00000024176	Sox8		0.2431	0.656937
ENSMUSG00000002475	Abhd3		0.1797	0.656937
ENSMUSG00000052419	2610001J05Rik		-0.1569	0.656937
ENSMUSG00000086596	Susd5		-0.2274	0.656937
ENSMUSG00000052914	Cyp2j6		0.1914	0.656937
ENSMUSG00000023022	Lima1		0.1987	0.656937
ENSMUSG00000028042	Zbtb7b		0.2073	0.656937
ENSMUSG00000022792	Yars2		-0.1348	0.656937
ENSMUSG00000037649	H2-DMa		-0.1546	0.656937
ENSMUSG00000059326	Csf2ra		-0.2428	0.656937
ENSMUSG00000043311	D17H6S53E		-0.1587	0.657514
ENSMUSG00000053819	Camk2d		-0.1338	0.657514
ENSMUSG00000019188	H13		-0.07722	0.657514
ENSMUSG00000021340	Gpld1		0.1085	0.657514
ENSMUSG00000005804	Bloc1s6		-0.1347	0.657514
ENSMUSG00000021643	Serf1		0.247	0.657514
ENSMUSG00000005779	Psmb4		-0.113	0.660094
ENSMUSG00000024914	Drap1		-0.1374	0.660094
ENSMUSG00000040699	Limd2		-0.1466	0.660094
ENSMUSG00000022214	Dcaf11		-0.07262	0.660094
ENSMUSG00000037740	Mrps26		-0.1058	0.660094
ENSMUSG00000052917	Senp7		0.1294	0.660094
ENSMUSG00000073805	Fam196a		-0.1668	0.660094
ENSMUSG00000020716	Nf1		0.1151	0.663039
ENSMUSG00000016344	Ppdpf		-0.1343	0.663039
ENSMUSG00000042380	Smim12		-0.1442	0.663039
ENSMUSG00000015023	Ddx19a		0.1414	0.663039
ENSMUSG00000014602	Kif1a		0.1118	0.663039
ENSMUSG00000031913	Vps4a		-0.06392	0.663039
ENSMUSG00000044030	Irf2bp1		-0.1051	0.663039
ENSMUSG00000029661	Col1a2		-0.3406	0.663039
ENSMUSG00000006589	Aprt		-0.16	0.663039
ENSMUSG00000045503	Sys1		0.1279	0.663039
ENSMUSG00000063663	Brwd3		0.1555	0.663039
ENSMUSG00000028104	Polr3gl		-0.1529	0.663039
ENSMUSG00000041353	Tmem29		-0.1424	0.663039
ENSMUSG00000006740	Kif5b		0.1393	0.663264
ENSMUSG00000042350	Arel1		0.125	0.663264
ENSMUSG00000030987	Stim1		0.09842	0.663264
ENSMUSG00000058317	Ube2e2		-0.1122	0.663264
ENSMUSG00000026926	Pmpca		-0.07732	0.663264
ENSMUSG00000035248	Zcchc6		0.09704	0.663264
ENSMUSG00000029038	Ssu72		-0.1363	0.663264
ENSMUSG00000030706	Mrpl48		-0.1102	0.663264
ENSMUSG00000027185	Nat10		-0.122	0.663264
ENSMUSG00000066798	Zbtb6		0.113	0.663264
ENSMUSG00000033157	Abhd10		-0.1306	0.663264
ENSMUSG00000042111	Ccdc115		-0.1291	0.663264
ENSMUSG00000030124	Lag3		0.2336	0.663264
ENSMUSG00000018707	Dync1h1		0.1624	0.663423
ENSMUSG00000020647	Ncoa1		0.09711	0.663423
ENSMUSG00000038690	Atp5j2		-0.1822	0.663423
ENSMUSG00000001089	Luzp1		0.1281	0.663423
ENSMUSG00000030350	Prmt8		-0.1141	0.663423
ENSMUSG00000039976	Tbc1d16		0.158	0.663423
ENSMUSG00000022843	Clcn2		-0.1333	0.663423
ENSMUSG00000027170	Eif3m		-0.1065	0.663423
ENSMUSG00000029101	Rgs12		0.1133	0.663423
ENSMUSG00000025810	Nrp1		0.1609	0.663423
ENSMUSG00000020485	Supt4a		-0.1118	0.663423
ENSMUSG00000022091	Sorbs3		0.2244	0.663423
ENSMUSG00000038146	Notch3		0.2475	0.663423
ENSMUSG00000016552	Foxred2		0.1333	0.663423
ENSMUSG00000015755	Tab2		0.07424	0.664403
ENSMUSG00000031729	Ist1		0.08252	0.664403
ENSMUSG00000078137	Ankrd63		0.227	0.664403
ENSMUSG00000027952	Pmvk		-0.1678	0.664403
ENSMUSG00000021759	Plpp1		-0.1323	0.664403
ENSMUSG00000048307	Ankrd46		-0.0706	0.664403
ENSMUSG00000005262	Ufd1l		-0.08005	0.664403
ENSMUSG00000018167	Stard3		0.1205	0.664403
ENSMUSG00000030270	Cpne9		-0.218	0.664403
ENSMUSG00000022092	Ppp3cc		-0.1609	0.664403
ENSMUSG00000028907	Utp11		-0.1744	0.664403
ENSMUSG00000001768	Rin2		0.1323	0.66537
ENSMUSG00000043284	Tmem11		-0.1072	0.66537
ENSMUSG00000019797	1700021F05Rik		-0.1854	0.66537
ENSMUSG00000000948	Gm38393		0.2465	0.66537
ENSMUSG00000042099	Kank3		-0.1782	0.66537
ENSMUSG00000053279	Aldh1a1		0.2098	0.66537
ENSMUSG00000047712	Ust		0.1859	0.66537
ENSMUSG00000026640	Plxna2		0.1383	0.667817
ENSMUSG00000058897	Col25a1		0.2409	0.667817
ENSMUSG00000071708	Sms		-0.115	0.667817
ENSMUSG00000028969	Cdk5		-0.06951	0.667817
ENSMUSG00000017760	Ctsa		0.09071	0.667817
ENSMUSG00000001173	Ocrl		0.1056	0.667817
ENSMUSG00000024238	Zeb1		0.1317	0.667817
ENSMUSG00000032737	Inppl1		0.1521	0.667817
ENSMUSG00000024570	Rbfa		-0.1155	0.667817
ENSMUSG00000028948	Nol9		0.1318	0.667817
ENSMUSG00000026565	Pou2f1		0.189	0.667817
ENSMUSG00000029229	Chic2		-0.1401	0.667817
ENSMUSG00000033106	Slc7a6os		-0.1317	0.667817
ENSMUSG00000043587	Pxylp1		-0.136	0.667817
ENSMUSG00000033943	Mga		0.1279	0.668155
ENSMUSG00000032479	Map4		0.08611	0.668155
ENSMUSG00000071650	Ganab		0.07915	0.668155
ENSMUSG00000052684	Jun		-0.1795	0.668155
ENSMUSG00000021690	Jmy		0.11	0.668155
ENSMUSG00000022141	Nipbl		0.1198	0.668155
ENSMUSG00000039137	Whrn		0.1898	0.668155
ENSMUSG00000033396	Spg11		0.1708	0.668155
ENSMUSG00000020048	Hsp90b1		-0.1127	0.668155
ENSMUSG00000004221	Ikbkg		0.08315	0.668155
ENSMUSG00000032388	Spg21		-0.1204	0.670263
ENSMUSG00000046709	Mapk10		-0.08554	0.670263
ENSMUSG00000050711	Scg2		-0.166	0.670263
ENSMUSG00000052387	Trpm3		0.3943	0.670263
ENSMUSG00000033400	Agl		0.09744	0.670263
ENSMUSG00000095407	Tmem200c		-0.2171	0.670263
ENSMUSG00000022037	Clu		0.113	0.670263
ENSMUSG00000021266	Wars		-0.06948	0.670263
ENSMUSG00000033819	Ppp1r16a		-0.09516	0.670263
ENSMUSG00000042078	Svop		-0.1115	0.672055
ENSMUSG00000021313	Ryr2		0.141	0.672055
ENSMUSG00000028937	Acot7		-0.104	0.672055
ENSMUSG00000051243	Islr2		0.1669	0.672055
ENSMUSG00000004360	9330159F19Rik		-0.1073	0.672055
ENSMUSG00000004633	Chn2		0.1694	0.672055
ENSMUSG00000007038	Neu1		-0.1084	0.672055
ENSMUSG00000043415	Otud1		-0.1402	0.672055
ENSMUSG00000034889	Cactin		-0.1185	0.672055
ENSMUSG00000013822	Elof1		-0.1096	0.672055
ENSMUSG00000031627	Irf2		0.1012	0.672055
ENSMUSG00000021646	Mccc2		0.1435	0.672055
ENSMUSG00000089715	Cbx6		-0.08531	0.672944
ENSMUSG00000028646	Rragc		-0.08846	0.672944
ENSMUSG00000007415	Gatad1		-0.08063	0.672944
ENSMUSG00000039483	Asb6		-0.1074	0.672944
ENSMUSG00000090053	Palm2		0.2662	0.672944
ENSMUSG00000028645	Slc2a1		0.2174	0.672944
ENSMUSG00000020829	Slc46a1		-0.1556	0.675878
ENSMUSG00000010376	Nedd8		-0.136	0.675878
ENSMUSG00000028221	Tmem55a		-0.1038	0.675878
ENSMUSG00000010755	Cars		-0.09954	0.675878
ENSMUSG00000079111	Kdelr2		-0.1126	0.675878
ENSMUSG00000042529	Kcnj12		-0.1682	0.675878
ENSMUSG00000063415	Cyp26b1		-0.6083	0.675878
ENSMUSG00000025545	Clybl		0.181	0.675878
ENSMUSG00000031925	Maml2		0.143	0.675878
ENSMUSG00000070953	Rabepk		-0.1141	0.675878
ENSMUSG00000068923	Syt11		0.04591	0.677908
ENSMUSG00000022494	Shisa9		-0.08721	0.677908
ENSMUSG00000045302	Preb		-0.09345	0.677908
ENSMUSG00000040018	Cox15		-0.09802	0.677908
ENSMUSG00000041703	Zic5		0.6788	0.677908
ENSMUSG00000031392	Irak1		0.09888	0.677908
ENSMUSG00000026339	Ccdc93		0.09666	0.677908
ENSMUSG00000031711	Zfp330		-0.1492	0.677908
ENSMUSG00000030557	Mef2a		0.1009	0.679625
ENSMUSG00000019970	Sgk1		0.469	0.679625
ENSMUSG00000055053	Nfic		0.1706	0.679625
ENSMUSG00000061410	Zcchc14		0.1149	0.679625
ENSMUSG00000000088	Cox5a		-0.1471	0.679625
ENSMUSG00000035268	Pkig		-0.1357	0.679625
ENSMUSG00000049532	Sall2		0.1083	0.679625
ENSMUSG00000040373	Cacng5		0.6075	0.679625
ENSMUSG00000037361	Sf3b6		-0.1875	0.679625
ENSMUSG00000097971	Gm26917		0.2691	0.679625
ENSMUSG00000029199	Lias		-0.1233	0.679625
ENSMUSG00000028923	Necap2		0.1341	0.679625
ENSMUSG00000055214	Pld5		0.5514	0.679625
ENSMUSG00000038463	Olfml2b		0.2496	0.679625
ENSMUSG00000022577	Ly6h		-0.1485	0.679864
ENSMUSG00000027367	Stard7		-0.0708	0.679864
ENSMUSG00000027335	Adra1d		-0.2396	0.679864
ENSMUSG00000006315	Tmem147		-0.151	0.679864
ENSMUSG00000024181	Mrpl28		-0.1128	0.679864
ENSMUSG00000040040	Ift88		0.1361	0.679864
ENSMUSG00000023186	Vwa5a		0.1998	0.679864
ENSMUSG00000074259	Gramd2		0.1733	0.679864
ENSMUSG00000024027	Glp1r		1.695	0.679864
ENSMUSG00000036282	Naa30		-0.09635	0.681259
ENSMUSG00000032002	Dcun1d5		-0.1155	0.681259
ENSMUSG00000040998	Npnt		-0.2585	0.681259
ENSMUSG00000078317	F8a		-0.1389	0.681259
ENSMUSG00000026490	Cdc42bpa		0.1191	0.681259
ENSMUSG00000037062	Sh3glb1		0.09599	0.681259
ENSMUSG00000071662	Polr2g		-0.1332	0.681259
ENSMUSG00000019710	Mrpl24		-0.1213	0.681259
ENSMUSG00000032398	Snapc5		-0.2053	0.681259
ENSMUSG00000005338	Cadm3		-0.09512	0.682929
ENSMUSG00000024012	Mtch1		-0.08755	0.682929
ENSMUSG00000053192	Mllt11		-0.1117	0.682929
ENSMUSG00000033059	Pygb		0.09004	0.682929
ENSMUSG00000036766	Dner		-0.101	0.682929
ENSMUSG00000070923	Klhl9		-0.1024	0.682929
ENSMUSG00000070934	Rraga		-0.07997	0.682929
ENSMUSG00000001783	Rtcb		-0.06392	0.682929
ENSMUSG00000041084	Ostc		-0.157	0.682929
ENSMUSG00000042121	Ssh1		0.122	0.682929
ENSMUSG00000026211	Obsl1		-0.1688	0.682929
ENSMUSG00000022842	Ece2		0.1658	0.682929
ENSMUSG00000019880	Rspo3		-0.1712	0.682929
ENSMUSG00000031816	Mthfsd		-0.1163	0.682929
ENSMUSG00000044216	Kcnj4		-0.1134	0.683716
ENSMUSG00000032172	Olfm2		-0.135	0.683716
ENSMUSG00000054408	Spcs3		-0.09177	0.683716
ENSMUSG00000032507	Fbxl2		-0.09801	0.683716
ENSMUSG00000020255	D10Wsu102e		0.1101	0.683716
ENSMUSG00000020453	Patz1		0.1092	0.683716
ENSMUSG00000063049	Ing2		-0.09071	0.683716
ENSMUSG00000045409	Trim39		-0.1243	0.683716
ENSMUSG00000027452	Acss1		0.1539	0.683716
ENSMUSG00000018012	Rac3		-0.1403	0.683716
ENSMUSG00000032511	Scn5a		0.9157	0.683716
ENSMUSG00000020832	Eral1		-0.1343	0.683716
ENSMUSG00000043857	Mgat5b		-0.1389	0.684692
ENSMUSG00000059534	Uqcr10		-0.1663	0.684692
ENSMUSG00000039167	Adgrl4		0.1571	0.684692
ENSMUSG00000041632	Mrps27		-0.1268	0.684692
ENSMUSG00000032014	Oaf		0.19	0.684692
ENSMUSG00000007739	Cct4		-0.08259	0.684692
ENSMUSG00000085148	Mir22hg		-0.1095	0.684692
ENSMUSG00000024140	Epas1		0.1064	0.684692
ENSMUSG00000026240	Cops7b		-0.1273	0.684692
ENSMUSG00000031166	Wdr13		-0.08243	0.685067
ENSMUSG00000008730	Hipk1		0.1017	0.685067
ENSMUSG00000027091	Zc3h15		-0.1241	0.685067
ENSMUSG00000015671	Psma2		-0.1243	0.685067
ENSMUSG00000025173	Wdr45b		-0.07375	0.685067
ENSMUSG00000022514	Il1rap		0.1439	0.685067
ENSMUSG00000028232	Tmem68		-0.1168	0.685067
ENSMUSG00000011589	Fsd1		-0.1025	0.685067
ENSMUSG00000032487	Ptgs2		-0.286	0.685067
ENSMUSG00000035168	Tanc1		0.2394	0.685067
ENSMUSG00000037526	Atg14		0.1241	0.685067
ENSMUSG00000022992	Kansl2		-0.1383	0.685067
ENSMUSG00000074922	Fam122a		-0.1554	0.685067
ENSMUSG00000019966	Kitl		-0.1583	0.685067
ENSMUSG00000029715	Pop7		-0.1612	0.685067
ENSMUSG00000038187	Btbd10		-0.1072	0.686871
ENSMUSG00000035283	Adrb1		-0.1852	0.686871
ENSMUSG00000032625	Thsd7a		0.1784	0.686871
ENSMUSG00000038539	Atf5		0.163	0.686871
ENSMUSG00000024276	Zfp397		0.1142	0.686871
ENSMUSG00000028051	Hcn3		-0.199	0.686871
ENSMUSG00000046269	Usp27x		-0.1148	0.686871
ENSMUSG00000044348	Slc25a53		0.1173	0.686871
ENSMUSG00000021645	Smn1		-0.1661	0.686871
ENSMUSG00000103472	Pcdhga7		0.199	0.686871
ENSMUSG00000026109	Tmeff2		-0.08153	0.688351
ENSMUSG00000009470	Tnpo1		0.1106	0.688351
ENSMUSG00000055026	Gabrg3		0.1394	0.688351
ENSMUSG00000045573	Penk		0.5577	0.688351
ENSMUSG00000071074	Yipf3		-0.08565	0.688351
ENSMUSG00000060935	Tmem263		-0.1039	0.688351
ENSMUSG00000026019	Wdr12		-0.1007	0.688351
ENSMUSG00000028466	Creb3		-0.1145	0.688351
ENSMUSG00000025283	Sat1		-0.1385	0.688351
ENSMUSG00000003848	Nob1		-0.1093	0.688351
ENSMUSG00000028456	Unc13b		-0.1192	0.688351
ENSMUSG00000030652	Coq7		-0.1807	0.688351
ENSMUSG00000031778	Cx3cl1		-0.1032	0.688465
ENSMUSG00000039740	Alg2		-0.0653	0.688465
ENSMUSG00000022361	Zhx1		0.1163	0.688465
ENSMUSG00000028669	Pithd1		-0.07694	0.688465
ENSMUSG00000026842	Abl1		0.1914	0.688465
ENSMUSG00000051579	Tceal8		-0.125	0.688465
ENSMUSG00000015488	Cacfd1		-0.08924	0.688465
ENSMUSG00000057531	Dtnbp1		-0.1362	0.688465
ENSMUSG00000000959	Oxa1l		-0.09479	0.688465
ENSMUSG00000022311	Csmd3		0.1438	0.688465
ENSMUSG00000040420	Cdh18		0.1582	0.688465
ENSMUSG00000075254	Heg1		0.2025	0.688465
ENSMUSG00000060487	Samd5		0.1571	0.688465
ENSMUSG00000021973	Micu2		0.1692	0.688465
ENSMUSG00000059820	AU019823		-0.1545	0.688465
ENSMUSG00000083844	Ube2d-ps		-0.1455	0.688465
ENSMUSG00000041966	Dcaf17		-0.1484	0.688465
ENSMUSG00000027581	Stmn3		-0.1169	0.689078
ENSMUSG00000034958	Atcay		-0.08133	0.689078
ENSMUSG00000042331	Specc1		0.1501	0.689078
ENSMUSG00000022742	Cpox		0.09985	0.689078
ENSMUSG00000042229	Rabif		-0.0913	0.689078
ENSMUSG00000027560	Dok5		-0.1267	0.689078
ENSMUSG00000032459	Mrps22		-0.163	0.689078
ENSMUSG00000009394	Syn2		-0.1176	0.689674
ENSMUSG00000031996	Aplp2		0.06494	0.689674
ENSMUSG00000052040	Klf13		0.1045	0.689674
ENSMUSG00000041417	Pik3r1		0.1056	0.689674
ENSMUSG00000021901	Bap1		-0.07099	0.689674
ENSMUSG00000004945	Tmem242		-0.1137	0.689674
ENSMUSG00000024384	Iws1		0.09886	0.689674
ENSMUSG00000041229	Phf8		0.1425	0.689674
ENSMUSG00000024911	Fibp		-0.1071	0.689674
ENSMUSG00000060923	Acyp2		-0.2104	0.689674
ENSMUSG00000042063	Zfp386		-0.1766	0.689674
ENSMUSG00000031958	Ldhd		-0.1691	0.689674
ENSMUSG00000061601	Pclo		0.1321	0.690378
ENSMUSG00000040265	Dnm3		0.1311	0.690378
ENSMUSG00000077450	Rab11b		-0.06412	0.690378
ENSMUSG00000027712	Anxa5		0.1535	0.690378
ENSMUSG00000103793	Pcdhga6		0.2308	0.690378
ENSMUSG00000027905	Ddx20		0.1283	0.690378
ENSMUSG00000024790	Sac3d1		-0.1583	0.690378
ENSMUSG00000022533	Atp13a3		0.1241	0.690378
ENSMUSG00000032936	Camkv		-0.08076	0.691471
ENSMUSG00000004961	Syt5		-0.08816	0.691471
ENSMUSG00000015944	Gatsl2		-0.07323	0.691471
ENSMUSG00000040481	Bptf		0.1019	0.691471
ENSMUSG00000020571	Pdia6		-0.1191	0.691471
ENSMUSG00000062209	Erbb4		0.1335	0.691471
ENSMUSG00000042846	Lrrtm3		-0.125	0.691471
ENSMUSG00000024208	Uqcc2		-0.1604	0.691471
ENSMUSG00000026853	Crat		0.09047	0.691471
ENSMUSG00000084845	Tmem240		-0.1455	0.691471
ENSMUSG00000021236	Entpd5		0.122	0.691471
ENSMUSG00000035357	Pdzrn3		-0.1746	0.691471
ENSMUSG00000026749	Nek6		-0.09411	0.691471
ENSMUSG00000032547	Ryk		0.1327	0.691471
ENSMUSG00000032220	Myo1e		0.214	0.691471
ENSMUSG00000040883	Tmem205		-0.1522	0.691471
ENSMUSG00000027639	Samhd1		0.1184	0.691471
ENSMUSG00000071281	Zfp65		-0.1475	0.691471
ENSMUSG00000038489	Polr2l		-0.2109	0.691471
ENSMUSG00000054099	Slc25a40		-0.1522	0.691471
ENSMUSG00000020902	Ntn1		0.1833	0.692171
ENSMUSG00000076435	Acsf2		0.1563	0.692171
ENSMUSG00000022285	Ywhaz		-0.08702	0.692171
ENSMUSG00000037692	Ahdc1		0.1718	0.692171
ENSMUSG00000025917	Cops5		-0.1051	0.692171
ENSMUSG00000054226	Tprkb		0.1935	0.692171
ENSMUSG00000040423	Rc3h1		0.1086	0.692171
ENSMUSG00000020312	Shc2		-0.1314	0.692171
ENSMUSG00000057363	Uxs1		-0.1099	0.692171
ENSMUSG00000026577	Blzf1		-0.1235	0.692171
ENSMUSG00000046318	Ccbe1		-0.2058	0.692171
ENSMUSG00000021639	Gtf2h2		-0.1498	0.692171
ENSMUSG00000019877	Serinc1		-0.08309	0.693401
ENSMUSG00000031532	Saraf		-0.07388	0.693401
ENSMUSG00000006576	Slc4a3		-0.1352	0.693401
[truncated: 7,973 more rows]
