# Supplementary material for: Gestational diabetes induces behavioral and brain gene transcription dysregulation in adult offspring
Source: Transl Psychiatry. 2020 Nov 25;10:412. doi: 10.1038/s41398-020-01096-7 (PMC7688640; doi:10.1038/s41398-020-01096-7)
Supplement: Supplementary file 4 — Supplementary Table 3 [file 41398_2020_1096_MOESM4_ESM.xlsx]

## Sheet: mm_signed-named changed
expr[, 1]	moduleColors	MEroyalblue	MEblue	MEmidnightblue	MEpink	MEdarkgreen	MEsalmon	MEgreenyellow	MEpurple	MEred	MEtan	MEcyan	MEyellow	MEbrown	MEdarkred	MElightyellow	MElightcyan	MEturquoise	MEblack	MEgreen	MEgrey60	MElightgreen	MEmagenta	MEgrey
0610007P14Rik	yellow	-0.134195	0.183626	0.0939403	-0.0728803	0.0906999	0.421503	-0.273139	-0.41511	-0.0174429	-0.24216	0.228912	0.236645	-0.168311	0.0496351	-0.265238	-0.188303	0.00029642	0.072318	0.14326	-0.408603	-0.217138	-0.205536	0.127446
0610009B22Rik	yellow	-0.094377	-0.275192	-0.694669	-0.191512	-0.294751	-0.331511	-0.282968	0.168553	0.402654	0.582126	0.486286	0.894338	0.59864	0.496049	-0.387097	-0.0766528	-0.498897	0.430597	0.743145	0.122157	0.50728	-0.158794	-0.140987
0610009L18Rik	pink	-0.133171	0.208796	0.210053	0.532914	-0.465745	-0.108175	-0.270076	-0.381381	-0.210076	0.113672	0.224448	0.107828	-0.124781	0.271366	0.181836	-0.326571	-0.201973	0.060113	0.193383	0.137099	0.549629	0.530395	-0.141769
0610009O20Rik	turquoise	0.0609034	0.582211	0.0996548	0.398757	0.315889	0.0512224	-0.156233	0.301096	0.00771537	0.300808	0.177478	-0.00645045	0.433687	0.487	-0.215681	-0.513234	-0.644297	-0.676321	-0.209582	-0.466233	-0.124762	-0.265496	-0.162338
0610010F05Rik	greenyellow	0.467833	0.0367959	-0.187947	0.00129553	-0.071169	-0.184551	-0.458171	-0.253054	-0.394111	-0.119114	-0.350547	0.0808109	0.0232553	-0.10108	0.255829	-0.0695853	-0.0353478	0.312602	0.450871	0.071083	0.176834	0.00364855	-0.0918902
0610012G03Rik	red	-0.240557	-0.107145	-0.15296	0.142157	-0.0113866	-0.201069	0.356153	0.42422	0.672981	0.672085	0.572186	0.474046	0.35213	0.399338	-0.565	-0.149042	-0.417337	-0.142665	-0.0921026	0.0779781	0.293101	0.12712	-0.0740174
0610030E20Rik	yellow	0.0982434	0.152713	0.161948	-0.0640433	0.0884846	-0.0210159	-0.0139135	-0.00854575	-0.505208	-0.443441	-0.614473	-0.702113	-0.162402	-0.2563	0.557619	0.194648	0.320308	-0.256667	-0.276896	0.000752725	-0.448048	-0.136074	0.0923119
0610037L13Rik	tan	0.208097	-0.203937	-0.346891	0.0506469	-0.152755	-0.400461	-0.0340152	0.181328	0.152069	0.370049	0.0990397	0.287234	0.354043	0.0930503	0.0652315	-0.016256	-0.242617	0.240229	0.339844	0.345962	0.508388	0.0314454	0.116807
0610040J01Rik	blue	-0.22428	0.447081	-0.129366	0.15553	0.275851	0.0903722	-0.483692	-0.0581784	-0.0632051	0.198134	0.195982	0.377459	0.321483	0.607707	-0.395307	-0.422012	-0.549181	-0.220918	0.243371	-0.464624	-0.0872669	-0.191732	-0.283203
1110002E22Rik	turquoise	0.102229	-0.0573682	0.0365961	-0.327663	0.0526713	0.436373	-0.0883278	-0.159422	-0.16093	-0.412069	-0.259855	-0.127945	-0.167371	-0.206362	0.0454701	0.0863913	0.295278	0.217	0.0751936	-0.200654	-0.216898	-0.314229	0.39436
1110002L01Rik	purple	-0.217687	0.219445	0.314112	0.291306	-0.318595	0.150567	-0.298637	-0.464499	-0.497627	-0.430769	-0.277746	-0.352549	-0.3634	-0.133438	0.337796	-0.100172	0.185223	-0.0406313	0.0154904	-0.144618	0.00869606	0.190807	-0.194387
1110004E09Rik	blue	0.419205	0.747046	0.331805	0.444538	0.511492	0.307019	-0.3061	-0.0603925	-0.103232	0.089309	0.170218	0.0838862	0.19781	0.258815	-0.281651	-0.775682	-0.580989	-0.586157	-0.16111	-0.679433	-0.186358	-0.248704	0.0699262
1110004F10Rik	grey	0.226683	-0.0891137	0.149484	0.070762	-0.273489	0.207625	-0.0368636	-0.38427	0.117236	-0.05948	0.37567	0.285272	-0.273867	-0.196739	-0.0752111	-0.116778	0.0912459	0.282498	0.154101	0.0263226	0.228535	0.193369	0.0473212
1110008F13Rik	yellow	0.00525884	-0.276086	-0.420474	-0.369799	0.0205419	-0.0673482	0.158112	0.335609	0.587286	0.355879	0.21947	0.586678	0.315547	0.0167057	-0.638209	0.0781423	-0.186235	0.14288	0.171548	-0.0121014	-0.041256	-0.325066	-0.0696426
1110008L16Rik	grey	0.0123002	0.116166	0.20514	0.22535	-0.0938766	0.164981	-0.197143	-0.35806	-0.180577	-0.168688	0.0609052	0.00296516	-0.205349	-0.018283	0.0570514	-0.22298	-0.00153502	0.0627199	0.0864437	-0.0822059	0.150668	0.165758	-0.180317
1110008P14Rik	turquoise	-0.122596	0.381404	-0.042237	0.0438556	0.342059	0.468744	-0.243509	0.134618	0.215218	0.224139	0.564528	0.389958	0.456973	0.646931	-0.421863	-0.476563	-0.581094	-0.392647	0.0457605	-0.707139	-0.205037	-0.487623	0.00540602
1110012L19Rik	turquoise	0.265706	0.601979	0.384559	0.555663	0.352852	0.0914856	0.0202873	0.195987	0.120374	0.364952	0.435017	0.0659807	0.268108	0.33	-0.105318	-0.704308	-0.608235	-0.678781	-0.353654	-0.427226	0.0345133	0.0375651	0.11227
1110015O18Rik	blue	-0.00962668	-0.605738	-0.157844	-0.216224	-0.406475	-0.216028	0.405039	0.0889609	0.36361	0.106341	0.235134	0.181464	-0.185911	-0.433615	0.0214315	0.416894	0.334785	0.376766	0.0278195	0.538648	0.279192	0.320514	-0.39819
1110017D15Rik	blue	0.0719092	0.93223	0.704765	0.763474	0.314423	0.398454	-0.438725	-0.477957	-0.496618	-0.222644	0.0418827	-0.264893	-0.215367	0.247631	0.046997	-0.812324	-0.374644	-0.606737	-0.267647	-0.65787	-0.0859826	0.151958	0.00389697
1110018N20Rik	magenta	-0.0501898	0.122765	0.476974	0.428096	-0.0215419	0.0697204	-0.0186791	-0.478417	-0.243054	-0.186269	0.148935	-0.211028	-0.510197	-0.139719	0.204834	-0.0874922	0.178419	0.0576812	-0.152855	0.117268	0.275968	0.608887	-0.0759948
1110019D14Rik	yellow	-0.297395	-0.294411	-0.566898	-0.33316	-0.219406	-0.31042	-0.308065	-0.0228075	0.0609987	0.165286	0.081087	0.440772	0.297098	0.334828	-0.164556	0.262219	-0.0982569	0.487275	0.60291	0.225035	0.23954	-0.151872	-0.194428
1110032A03Rik	turquoise	0.0355448	0.480012	-0.278471	0.159773	0.0232818	0.0449363	-0.74948	-0.140418	-0.154159	0.250767	0.336679	0.549474	0.514969	0.757725	-0.213368	-0.540107	-0.729816	-0.0855877	0.547053	-0.488114	0.138682	-0.334325	-0.11528
1110032F04Rik	salmon	-0.00902994	0.122872	0.384267	-0.168446	-0.015283	0.8837	-0.2055	-0.576551	-0.24067	-0.633489	0.141199	-0.0869501	-0.497736	-0.154921	0.0671335	-0.0331695	0.357112	0.0887139	-0.0722691	-0.436122	-0.327722	-0.138163	0.068687
1110034G24Rik	salmon	0.00803497	0.123841	0.214551	-0.0592528	-0.237729	0.604049	-0.176067	-0.330462	-0.00848361	-0.269769	0.400388	0.133045	-0.19481	0.0715888	0.0115498	-0.122833	0.0385909	-0.0309164	-0.0246429	-0.389525	-0.174097	-0.181386	0.0151286
1110037F02Rik	turquoise	0.00674838	-0.234719	0.344918	-0.22175	-0.118059	0.19053	0.312032	-0.247052	-0.275265	-0.628794	-0.552499	-0.643699	-0.701994	-0.684342	0.413813	0.491279	0.809739	0.132845	-0.391375	0.20551	-0.39047	0.208119	0.0705096
1110038B12Rik	turquoise	-0.17476	0.210656	0.111342	0.400569	0.0452857	-0.00823872	-0.0735363	0.00962684	0.219818	0.384593	0.563034	0.338437	0.250712	0.357646	-0.185138	-0.430366	-0.467195	-0.114777	0.0891972	-0.0874324	0.470203	0.13094	0.221284
1110038F14Rik	blue	-0.358482	-0.318644	-0.274372	-0.212191	-0.298458	0.0664426	0.115507	0.0748179	0.460179	0.253994	0.505573	0.480664	0.202432	0.220851	-0.3684	0.0273747	-0.0717631	0.356994	0.311481	0.0905953	0.336156	-0.11395	0.398703
1110046J04Rik	brown	0.0346689	0.0887924	-0.437204	-0.0147005	0.151622	-0.238238	-0.317797	0.165105	0.208655	0.519721	0.295025	0.655331	0.638473	0.583588	-0.316708	-0.371836	-0.615183	0.0993795	0.519527	-0.129826	0.326762	-0.210986	0.307984
1110051M20Rik	turquoise	0.170037	0.242863	0.0565209	0.498339	0.0269619	-0.200101	-0.0165042	0.188229	0.154723	0.529434	0.481174	0.219209	0.364329	0.453379	-0.0252076	-0.430586	-0.56859	-0.309882	-0.0129922	-0.00646586	0.409879	0.227084	-0.180225
1110059E24Rik	yellow	-0.169492	-0.317276	-0.552493	-0.179612	-0.359264	-0.333312	-0.252329	-0.0406264	0.27623	0.430595	0.375065	0.761113	0.36392	0.406712	-0.258392	0.0172924	-0.288597	0.554456	0.706228	0.285992	0.570105	0.0533352	-0.0067009
1110059G10Rik	black	-0.15888	-0.423697	-0.31946	-0.420117	-0.499903	0.106252	-0.326154	-0.507648	-0.111654	-0.270823	0.241373	0.342662	-0.222278	-0.0177707	0.165835	0.392872	0.333657	0.760416	0.611448	0.239773	0.234211	0.0449705	-0.145453
1110065P20Rik	red	-0.159224	-0.209753	-0.276961	-0.0358404	-0.0931847	-0.240819	0.261927	0.296983	0.692798	0.587347	0.56884	0.613693	0.25103	0.19944	-0.721023	0.0207436	-0.316692	0.0134527	0.0475013	0.123277	0.161755	0.0475516	-0.331673
1190002N15Rik	pink	-0.127508	0.300015	0.252537	0.572147	-0.101509	-0.342756	-0.229268	-0.393433	-0.379255	-0.022895	-0.193466	-0.19466	-0.260879	0.0398392	0.0717166	-0.210297	-0.0722909	-0.0378207	0.0403129	0.219035	0.342113	0.55781	-0.370356
1190005I06Rik	grey	0.401451	0.160876	-0.0440947	-0.0502674	0.353973	0.0366598	-0.0675626	0.0420768	0.0813848	0.0987014	0.347043	0.132491	0.11778	0.0916259	-0.18181	-0.0505293	-0.203735	-0.155346	-0.0399567	-0.168391	-0.209938	-0.201228	-0.287939
1190007I07Rik	grey	-0.152381	0.0369331	0.00755736	0.110479	-0.31274	0.109666	-0.266018	-0.359156	-0.0613246	-0.0602377	0.146174	0.27174	-0.0831022	0.0246589	-0.143493	-0.261324	-0.0547429	0.297059	0.381113	-0.0298289	0.36253	0.0966927	0.148774
1300002E11Rik	turquoise	-0.476248	-0.366871	0.0453872	-0.307784	-0.307597	0.324918	0.0976288	-0.250668	-0.132087	-0.421965	-0.0746287	-0.248706	-0.313349	-0.105917	0.263686	0.40127	0.561491	0.418717	0.0851133	0.179567	0.0540389	0.0411177	0.352916
1500002C15Rik	grey	-0.466029	0.0365665	-0.0294712	0.159887	-0.259048	-0.1592	0.0613365	0.0581303	0.226791	0.229106	0.174641	0.150273	-0.0523541	0.197673	-0.440994	0.0693148	-0.12491	-0.0436797	-0.0544236	0.0718322	0.073452	0.170882	-0.321937
1500004A13Rik	black	-0.318785	-0.634363	-0.548087	-0.384162	-0.369544	-0.394398	0.0580947	0.104467	0.120258	0.139315	0.0347107	0.22309	0.176593	0.0679747	0.183895	0.467298	0.207896	0.627123	0.489595	0.560568	0.43105	0.107904	-0.019573
1500009C09Rik	tan	0.108414	-0.277928	-0.554002	-0.00808997	-0.178045	-0.503531	0.187754	0.643961	0.712397	0.90409	0.53265	0.74601	0.733097	0.399242	-0.492516	-0.135747	-0.625633	0.0394283	0.297966	0.224509	0.479501	-0.065763	-0.209693
1500009L16Rik	yellow	0.187548	0.0163467	-0.445651	0.127414	-0.194961	-0.368312	-0.251905	0.246663	0.320378	0.687813	0.449023	0.737044	0.662224	0.537677	-0.361121	-0.383771	-0.70714	0.0693826	0.520384	0.031979	0.511628	-0.0702381	-0.157432
1500011B03Rik	magenta	-0.0389894	-0.357406	0.0677353	0.12	-0.195309	-0.266322	0.508311	0.196343	0.464816	0.314174	0.37573	0.136494	-0.1818	-0.247779	-0.118648	0.221409	0.101804	0.0448468	-0.271728	0.415494	0.257506	0.493174	-0.530478
1500011K16Rik	yellow	-0.199489	-0.57125	-0.392643	-0.3915	-0.234758	-0.0318412	0.416779	0.326817	0.739507	0.41904	0.664799	0.585545	0.167515	0.0287304	-0.442042	0.345949	0.0128564	0.325979	0.107509	0.337169	0.240708	-0.000403247	-0.0555222
1500015A07Rik	red	-0.329061	-0.305711	-0.090418	-0.136451	-0.273299	-0.275828	0.215	-0.0966196	0.209292	0.0547708	0.0540168	0.11412	-0.303766	-0.112849	-0.272257	0.381545	0.271018	0.335504	0.00905525	0.401196	0.110179	0.344675	-0.202442
1500015O10Rik	blue	0.230854	0.93629	0.318449	0.533414	0.50605	0.185073	-0.509354	-0.1237	-0.348572	0.0477072	0.0349509	-0.0347292	0.219468	0.464815	-0.11893	-0.773733	-0.654568	-0.696623	-0.139092	-0.706571	-0.252954	-0.202379	-0.03291
1500026H17Rik	brown	-0.0228922	-0.0795053	-0.51704	-0.167169	0.149182	-0.42716	-0.155462	0.37197	-0.0252907	0.247308	-0.256007	0.0836543	0.51943	0.270414	0.0136451	0.0967892	-0.245311	0.0399404	0.290119	0.115263	0.0168485	-0.3088	-0.0263105
1600002H07Rik	blue	0.0558601	0.408781	0.220805	0.24597	0.353186	0.327342	-0.0854123	0.108121	-0.0931172	-0.0136573	0.00884862	-0.119902	0.175832	0.153154	-0.0165648	-0.449778	-0.283454	-0.444853	-0.187038	-0.450791	-0.138497	-0.207332	0.0755846
1600002K03Rik	blue	-0.198181	0.455959	-0.0620434	0.183767	0.200073	0.0225222	-0.329153	-0.0184912	0.0429349	0.221474	0.341933	0.301061	0.345535	0.531501	-0.26802	-0.426207	-0.533488	-0.284206	0.133456	-0.380656	-0.0437631	-0.263746	0.0781069
1600012H06Rik	turquoise	0.0996388	0.475874	-0.319508	-0.015339	0.168703	0.110871	-0.651485	0.0239997	-0.127525	0.160706	0.0228148	0.396178	0.599291	0.659772	-0.367864	-0.480258	-0.659035	-0.208456	0.441563	-0.585715	-0.167968	-0.644658	-0.0878539
1600014C10Rik	turquoise	0.15705	0.168046	-0.283738	0.138948	0.170015	-0.401716	-0.280205	0.155745	0.0441824	0.330157	0.0310107	0.323885	0.43329	0.128428	-0.0288218	-0.259429	-0.480036	-0.0821528	0.285118	-0.0585535	0.153224	-0.184392	-0.00390695
1600020E01Rik	grey	0.357464	0.223095	0.339507	0.384292	0.0212027	0.0521224	-0.0784293	-0.235018	-0.185112	-0.0805311	0.123887	-0.0929882	-0.223023	-0.215704	0.174107	-0.305582	-0.0495117	-0.104964	-0.107301	-0.0382322	0.203252	0.300788	-0.187307
1600029O15Rik	blue	-0.233294	0.328744	0.335218	0.426242	0.159422	-0.0148812	0.0140222	-0.0504244	-0.101363	0.0134234	-0.0300392	-0.172611	-0.0690208	0.0217784	0.0873716	-0.33558	-0.151699	-0.367867	-0.253568	-0.191947	0.0572681	0.231786	-0.0477292
1700001C02Rik	blue	0.177434	0.870542	0.716578	0.69101	0.288722	0.487053	-0.37811	-0.381413	-0.484675	-0.265039	0.0371568	-0.324699	-0.183695	0.16754	0.185838	-0.769451	-0.330376	-0.659878	-0.338789	-0.708471	-0.154434	0.064124	0.0169764
1700001K19Rik	turquoise	-0.111889	-0.563636	0.00852191	-0.0674876	-0.232409	-0.23256	0.565323	0.131053	0.268356	0.0764212	0.0654485	-0.144575	-0.36691	-0.417645	0.0328761	0.557834	0.45777	0.298181	-0.224125	0.653478	0.260002	0.545379	-0.327002
1700001L05Rik	blue	-0.131789	0.566321	0.576523	0.710068	-0.0723562	0.177886	-0.308502	-0.406037	-0.399231	-0.150292	0.0459989	-0.224105	-0.217585	0.0948269	0.326408	-0.564879	-0.214063	-0.35189	-0.144462	-0.283286	0.198918	0.335244	-0.00642843
1700001L19Rik	pink	-0.164605	0.572236	0.746469	0.718743	0.0371666	0.378724	-0.212925	-0.64091	-0.369494	-0.275326	0.227121	-0.247114	-0.531576	0.0449047	0.127922	-0.511309	-0.041551	-0.279332	-0.262691	-0.282922	0.14889	0.525434	-0.0944007
1700001O22Rik	grey	-0.0801514	-0.269947	-0.207393	-0.255775	-0.0407047	-0.112946	0.376417	0.433565	0.527064	0.314788	0.324426	0.257904	0.148949	5.07e-05	-0.345681	0.216313	-0.0474817	-0.0516492	-0.156127	0.0761823	-0.137011	-0.0847554	-0.382603
1700003D09Rik	turquoise	0.138154	-0.36513	0.189694	-0.167169	-0.45738	0.0523942	0.220153	-0.210359	-0.3003	-0.491849	-0.418534	-0.513826	-0.507793	-0.631243	0.669211	0.451707	0.704668	0.305073	-0.129572	0.423664	0.0370591	0.266908	0.131974
1700003E16Rik	brown	-0.125146	0.335402	0.755017	0.581889	-0.202096	0.341395	0.199015	-0.394404	-0.0254377	-0.146972	0.297543	-0.236236	-0.590907	-0.163433	-0.0615915	-0.314175	0.108246	-0.2959	-0.490621	-0.104725	0.107093	0.565084	-0.0288609
1700003M07Rik	blue	0.283526	-0.480236	-0.245933	-0.247304	-0.434257	-0.106632	0.0744326	-0.0504547	0.201533	0.0950957	0.17802	0.336132	-0.0396113	-0.184688	0.0352759	0.22691	0.178541	0.525456	0.336128	0.32498	0.334144	0.148709	-0.171654
1700007G11Rik	blue	0.206405	0.827329	0.494399	0.431606	0.308332	0.556114	-0.581772	-0.476154	-0.543086	-0.353702	0.0317023	-0.168611	-0.115497	0.230292	0.0965483	-0.677792	-0.300717	-0.438019	-0.0709692	-0.734069	-0.22434	-0.164673	0.109299
1700007K13Rik	blue	0.0838356	0.927585	0.665819	0.709605	0.36256	0.378008	-0.370226	-0.354657	-0.406445	-0.151823	0.0679513	-0.236431	-0.145049	0.251425	0.00473447	-0.784928	-0.405813	-0.66053	-0.324216	-0.659269	-0.151981	0.0807023	0.118661
1700008J07Rik	blue	-0.0426209	0.577106	0.0662712	0.134999	0.164267	0.238455	-0.323179	0.0604833	-0.147374	0.0324629	0.14541	0.010372	0.282686	0.512198	-0.114071	-0.395258	-0.434343	-0.507633	-0.0820243	-0.567603	-0.34497	-0.374912	-0.0386882
1700008O03Rik	lightcyan	-0.13402	-0.348445	-0.205293	-0.397464	0.15492	-0.134451	0.278204	0.190622	0.115651	-0.119155	-0.295583	-0.173872	-0.179744	-0.284262	-0.113664	0.644309	0.388307	0.0918513	-0.208306	0.284221	-0.415402	-0.0543321	-0.477146
1700010I14Rik	blue	0.121886	0.434238	0.169938	0.408512	0.125164	-0.156819	-0.392278	-0.325169	-0.428883	-0.049737	-0.148965	-0.114987	-0.097682	0.187445	-0.0415969	-0.31347	-0.218022	-0.087448	0.120272	-0.0672983	0.174412	0.252851	-0.354279
1700012B09Rik	blue	-0.120733	0.748251	0.45695	0.555083	0.185142	0.417114	-0.581343	-0.538578	-0.560106	-0.277256	0.0262648	-0.173164	-0.156598	0.376947	-0.0248761	-0.635557	-0.289169	-0.303667	0.0377591	-0.574319	0.0238161	0.0756491	0.0116948
1700013F07Rik	blue	-0.03199	0.789641	0.557261	0.557981	0.237033	0.413451	-0.472863	-0.48602	-0.58122	-0.356057	-0.057568	-0.358719	-0.265874	0.254656	0.128345	-0.520254	-0.208568	-0.501591	-0.216476	-0.569383	-0.241076	0.0683743	-0.240128
1700016K19Rik	blue	0.151621	0.912642	0.611086	0.65625	0.223838	0.444487	-0.507962	-0.423703	-0.482048	-0.203861	0.0388815	-0.184732	-0.088217	0.316205	0.0866622	-0.814483	-0.425728	-0.583711	-0.173698	-0.717503	-0.124095	-0.0134866	0.0989726
1700016P03Rik	turquoise	-0.130805	-0.0615139	0.230026	-0.140451	-0.103235	0.191645	0.234349	-0.059211	-0.0333329	-0.291357	-0.218459	-0.34327	-0.24598	-0.264218	0.17902	0.191458	0.376435	-0.0252885	-0.262802	0.0285722	-0.250398	-0.086351	0.611803
1700017B05Rik	brown	0.545142	0.239563	-0.190797	0.306599	0.147129	-0.406057	0.0552513	0.623695	0.334421	0.743271	0.195955	0.344211	0.748144	0.3518	-0.222765	-0.546293	-0.773985	-0.441959	0.0184233	-0.111923	0.239446	-0.159123	-0.0254269
1700018L02Rik	green	0.0167064	-0.214761	-0.435837	-0.20548	-0.445686	-0.131638	-0.433136	-0.224157	-0.119926	0.00922354	0.0503552	0.376871	0.229228	0.174575	0.252321	0.0729173	-0.0703257	0.505812	0.687267	0.182978	0.341088	-0.161161	0.079286
1700019D03Rik	brown	0.446127	0.390615	-0.244208	0.239421	0.169546	-0.164052	-0.320246	0.359522	0.15829	0.580189	0.274836	0.49008	0.79725	0.555247	-0.207479	-0.683646	-0.870617	-0.332265	0.293926	-0.368229	0.217912	-0.385081	0.157599
1700020I14Rik	pink	0.153345	-0.407853	-0.594162	-0.785972	0.0304777	0.0732143	-0.23959	0.0876166	-0.122331	-0.269849	-0.242607	0.0960874	0.264282	-0.0703316	0.245598	0.492262	0.253507	0.432915	0.456805	0.0250403	-0.314874	-0.653821	0.11008
1700021F05Rik	yellow	0.00927391	-0.178454	-0.487816	-0.123411	-0.136226	-0.0971012	-0.168154	0.196805	0.426494	0.583339	0.63636	0.81402	0.608849	0.569623	-0.336437	-0.233132	-0.529225	0.295234	0.579881	0.0363588	0.532983	-0.144901	0.120479
1700023F06Rik	green	0.269006	0.203253	0.378223	0.43595	0.0189053	-0.0404807	0.376134	0.213497	0.340517	0.319341	0.388022	-0.0282098	0.00211463	-0.0617529	-0.139113	-0.29228	-0.252749	-0.492036	-0.485982	-0.0433986	0.042923	0.197645	-0.233025
1700024G13Rik	blue	-0.12117	0.76625	0.424827	0.686489	0.114425	0.215198	-0.499525	-0.335635	-0.394769	-0.04873	-0.0131981	-0.0499224	0.00432956	0.36426	-0.0633753	-0.787181	-0.484124	-0.440633	-0.0121819	-0.560994	0.130054	0.111677	-0.0332383
1700025G04Rik	magenta	-0.321252	-0.0492452	0.523243	0.440625	-0.317576	-0.107529	0.106645	-0.565301	-0.386552	-0.354776	-0.206417	-0.484704	-0.747876	-0.371757	0.403787	0.134087	0.514531	0.238078	-0.172355	0.453097	0.403243	0.860297	-0.0494145
1700028K03Rik	grey	-0.0776446	-0.00958184	-0.0722547	0.0343649	0.200696	-0.187483	-0.143705	-0.00596747	-0.240412	-0.108528	-0.331394	-0.160446	0.02268	-0.0454298	0.34939	0.0564549	0.0330486	0.0382243	0.0621499	0.0284806	-0.000593267	0.0264112	-0.145033
1700028P14Rik	blue	0.200306	0.880649	0.529538	0.545386	0.19541	0.431056	-0.599297	-0.494755	-0.632229	-0.304235	-0.0901238	-0.25064	-0.0969915	0.342715	0.160611	-0.732409	-0.34067	-0.474842	-0.0634029	-0.659474	-0.143834	-0.049496	0.181895
1700029I15Rik	grey	0.075798	0.106663	-0.0657799	-0.0274955	0.270283	0.0608616	0.094721	0.340641	0.207158	0.298323	0.164811	0.128936	0.379375	0.394281	-0.115117	-0.193782	-0.315043	-0.28132	-0.100556	-0.235495	-0.129414	-0.196787	0.196699
1700029J07Rik	blue	0.410986	0.75771	0.533463	0.622393	0.100113	0.19813	-0.361171	-0.282818	-0.517663	-0.157817	-0.146672	-0.337159	-0.0702076	0.134458	0.23218	-0.686901	-0.321566	-0.50158	-0.182524	-0.431101	0.00437973	0.07313	0.220621
1700030J22Rik	turquoise	-0.181605	-0.0979607	0.497812	-0.0356837	-0.0688716	0.419754	0.141971	-0.434428	-0.392495	-0.757321	-0.436221	-0.677613	-0.712893	-0.604352	0.399238	0.274297	0.728515	0.0780846	-0.330214	-0.00752089	-0.274984	0.162527	-0.00976435
1700030K09Rik	brown	-0.0249294	-0.213175	0.322518	0.0458982	-0.217558	0.0210408	0.315706	-0.259669	-0.0413396	-0.240007	-0.0998538	-0.33977	-0.524666	-0.372975	0.132931	0.29571	0.4962	0.230301	-0.218438	0.357167	0.113141	0.397543	0.21727
1700034H15Rik	grey	-0.0824702	-0.068513	0.187911	-0.00539329	0.093866	0.216886	0.0588709	-0.161248	-0.1699	-0.313275	-0.22284	-0.219438	-0.237235	-0.356844	0.316409	-0.0301462	0.277501	0.124512	-0.0425876	0.0270207	0.0940431	0.0880054	0.33846
1700037C18Rik	grey	-0.2349	0.145963	-0.168559	-0.0620173	0.105483	0.189027	-0.377477	-0.112123	0.00795795	0.0253041	0.147868	0.40803	0.152337	0.301749	-0.176106	-0.213432	-0.279821	0.0155687	0.256013	-0.373734	-0.0662922	-0.189672	-0.177292
1700037H04Rik	turquoise	-0.276188	-0.665949	0.0988534	-0.206484	-0.370847	-0.095974	0.692363	0.024526	0.376505	-0.0248098	0.195431	-0.113215	-0.501397	-0.475684	0.101152	0.627893	0.642151	0.397271	-0.276588	0.660705	0.216821	0.55378	0.0234509
1700040D17Rik	brown	0.626083	-0.0229834	-0.378154	-0.0564157	-0.05857	-0.373182	-0.0494079	0.426286	0.147782	0.461515	0.0880851	0.262905	0.582953	0.167504	0.0139761	-0.133785	-0.418966	-0.0246222	0.255871	0.125614	0.219213	-0.256321	0.256638
1700040L02Rik	blue	0.224415	0.808261	0.489558	0.40725	0.753647	0.473911	-0.415087	-0.302644	-0.443651	-0.278648	-0.047424	-0.233391	-0.0987352	0.175021	-0.00871194	-0.596781	-0.309385	-0.587905	-0.279348	-0.729618	-0.421053	-0.15215	-0.0492894
1700047M11Rik	brown	0.276257	0.103163	-0.617564	-0.371724	0.407901	-0.0588486	-0.248885	0.5302	0.256069	0.446749	0.180323	0.510707	0.810553	0.61235	-0.416984	-0.116614	-0.606883	-0.186799	0.287812	-0.344323	-0.296195	-0.71312	-0.158877
1700048O20Rik	purple	0.0450622	0.035814	0.0708694	0.13041	-0.281151	0.0291061	-0.364752	-0.595378	-0.180824	-0.151043	0.19735	0.268363	-0.241276	-0.0347387	0.111056	-0.165701	0.0382763	0.395438	0.392347	0.0488118	0.338255	0.226147	0.161155
1700052K11Rik	grey	-0.607371	-0.198555	-0.0521411	-0.143552	-0.128402	0.147008	0.0483507	-0.160814	0.105811	-0.0960478	0.238221	0.0620568	-0.231494	0.166961	-0.258674	0.321506	0.19938	0.225408	0.0309551	0.129534	0.012287	0.133046	-0.419635
1700056N10Rik	grey	-0.0588757	-0.328865	-0.162506	-0.19302	-0.248569	-0.250907	0.23932	0.04406	0.229787	0.115478	0.182325	0.0778338	-0.181761	-0.118527	-0.0984154	0.487448	0.220652	0.247952	-0.0216382	0.424108	0.013888	0.204436	-0.236478
1700063D05Rik	brown	-0.103461	0.097971	-0.238898	-0.139625	0.296819	0.118129	-0.0587143	0.264223	0.158313	0.224696	0.247682	0.172762	0.494279	0.500957	-0.281282	-0.138732	-0.328212	-0.154196	0.114618	-0.230433	-0.0656785	-0.427924	0.27681
1700066M21Rik	green	-0.284823	-0.40344	-0.770199	-0.51691	-0.15839	-0.220912	-0.337311	0.0806282	0.191862	0.245567	0.213297	0.656269	0.464718	0.436404	-0.219795	0.25827	-0.171476	0.591875	0.753208	0.119422	0.229267	-0.325727	-0.00667296
1700069B07Rik	grey	-0.272905	-0.0399856	0.166269	-0.0983789	0.111708	0.0288503	0.23026	-0.0180201	-0.160621	-0.356473	-0.506191	-0.491252	-0.331633	-0.318894	0.0465625	0.238029	0.410169	-0.0918088	-0.337669	0.0836547	-0.32737	0.0368957	0.00781181
1700071M16Rik	purple	-0.0961994	-0.270666	-0.405764	-0.332252	-0.248562	-0.033806	0.091301	0.336469	0.326437	0.233825	0.194021	0.274595	0.33772	0.174032	-0.200107	0.217884	-0.111171	0.0603336	0.168445	0.0429374	-0.0531422	-0.31917	-0.183064
1700086L19Rik	brown	-0.25215	-0.242198	0.450084	-0.15865	-0.233273	0.416689	0.154995	-0.545993	-0.354815	-0.75944	-0.256873	-0.570486	-0.821373	-0.536071	0.469847	0.452787	0.85851	0.294325	-0.251122	0.139394	-0.20316	0.305961	0.039233
1700086O06Rik	grey	-0.148142	0.0291242	-0.0992079	-0.126027	0.202687	0.0750017	-0.228043	-0.225386	-0.169645	-0.19869	-0.0446397	-0.00493099	-0.167281	0.0974093	-0.250233	0.197972	0.0834664	0.0665242	0.0790529	-0.116001	-0.265282	-0.0337743	-0.671689
1700088E04Rik	blue	0.366565	0.805666	0.693665	0.679801	0.399155	0.296994	-0.24901	-0.253759	-0.468171	-0.196455	-0.15516	-0.411575	-0.144528	0.0512816	0.23973	-0.727448	-0.296043	-0.654923	-0.403295	-0.546287	-0.13182	0.106449	0.184589
1700096K18Rik	brown	-0.128459	-0.124671	-0.316947	-0.0385929	-0.29704	-0.342274	-0.182223	-0.0117257	0.00172626	0.250007	0.232987	0.24405	0.274567	0.404451	0.120802	0.0885973	-0.177378	0.259734	0.388504	0.310687	0.378475	0.0613999	0.0235113
1700101I11Rik	grey	-0.227707	0.00511668	0.0919716	0.0368611	-0.249662	0.26508	-0.360813	-0.478552	-0.324457	-0.320868	-0.0398937	0.00662896	-0.209036	0.0113778	0.221105	-0.0530692	0.168784	0.356103	0.349668	-0.0678114	0.223645	0.0755098	0.278242
1700123O20Rik	turquoise	0.0568986	0.369019	-0.000385767	0.300135	0.243854	-0.12128	-0.0123509	0.371919	0.295654	0.511529	0.264194	0.324104	0.522958	0.390006	-0.321146	-0.558921	-0.66323	-0.499161	-0.0875962	-0.335589	0.059323	-0.163402	0.00221888
1810009A15Rik	grey	-0.584302	-0.0346297	0.0992173	0.270032	0.101513	-0.20943	0.32338	0.0565752	0.31349	0.293184	0.2661	0.100175	-0.15124	0.107775	-0.393129	0.00881705	-0.0495999	-0.0618559	-0.219541	0.272039	0.247	0.500195	-0.218578
1810010H24Rik	blue	-0.204106	0.452443	0.281444	0.505018	-0.111269	0.279268	-0.277582	-0.256844	-0.0153051	0.156787	0.378483	0.246642	0.044224	0.477854	-0.293131	-0.607214	-0.439955	-0.23602	0.0604826	-0.347321	0.248578	0.161644	-0.135905
1810013L24Rik	turquoise	-0.113691	-0.635638	-0.425223	-0.703129	-0.111942	-0.143067	0.116087	0.0423477	-0.0447934	-0.304234	-0.403816	-0.120778	-0.0996838	-0.369797	0.234057	0.753378	0.606196	0.562163	0.24071	0.417529	-0.206155	-0.19867	0.0325548
1810014B01Rik	blue	-0.345649	-0.345994	-0.197428	0.064851	-0.364477	-0.271484	0.0194649	-0.00620971	0.172683	0.263969	0.05752	0.304759	0.108841	0.112777	-0.0641119	0.0467695	-0.0278269	0.423684	0.364815	0.395737	0.615618	0.309258	0.0271335
1810022K09Rik	yellow	-0.0198999	-0.03864	-0.537289	-0.192287	-0.0171366	0.0453422	-0.371743	0.0936686	0.345096	0.458677	0.581998	0.865946	0.637831	0.63411	-0.501774	-0.306573	-0.596423	0.198747	0.638732	-0.242047	0.267801	-0.383623	-0.0543098
1810026B05Rik	green	-0.150268	-0.0877953	-0.442307	-0.117768	-0.137957	-0.21904	-0.391855	-0.0222508	-0.0784989	0.208182	-0.00883733	0.387966	0.44747	0.484045	0.0718492	-0.130547	-0.289044	0.313948	0.618696	0.083692	0.337382	-0.133612	0.139003
1810030O07Rik	turquoise	-0.228807	-0.0559948	-0.0147073	0.396407	0.0725644	-0.412853	0.153161	0.0593902	0.271893	0.468654	0.314198	0.243207	0.058068	0.183766	-0.228493	-0.0931265	-0.263791	0.0308922	0.0143142	0.324372	0.515421	0.506366	-0.249653
1810032O08Rik	grey	0.0826873	-0.0982263	-0.0688694	-0.30947	0.127242	0.183839	0.0313571	-0.0535792	0.124045	-0.066346	0.123726	0.133645	-0.0501893	0.00977685	-0.150937	0.232996	0.124528	0.0607492	-0.0367217	-0.0387698	-0.298521	-0.173024	0.0224763
1810037I17Rik	turquoise	-0.184004	-0.252106	-0.416693	-0.236196	-0.0621514	-0.0438316	0.228143	0.467729	0.763406	0.589873	0.704639	0.676631	0.438457	0.356205	-0.635109	0.0866564	-0.372236	0.00333161	0.0792566	-0.0282707	0.0371743	-0.256679	-0.169056
1810041L15Rik	brown	0.335959	0.305498	-0.338986	0.214516	0.242884	-0.35167	-0.152414	0.589811	0.260143	0.698966	0.130414	0.427543	0.873959	0.534606	-0.340193	-0.587907	-0.863317	-0.390991	0.199737	-0.26466	0.18798	-0.360555	0.0707967
1810043G02Rik	pink	0.0626127	0.114003	0.362735	0.537255	0.0788149	-0.203887	0.403205	0.118277	0.306578	0.395696	0.502122	0.0140615	-0.0832214	-0.0514523	-0.0802865	-0.249876	-0.200933	-0.346454	-0.407223	0.18613	0.305088	0.553063	-0.185587
1810049J17Rik	grey	0.212375	0.0753315	0.0296206	0.064714	0.134819	-0.109356	0.338639	0.495439	0.292705	0.24544	-0.149123	-0.0712729	0.225817	-0.17695	-0.236706	-0.165475	-0.167916	-0.363099	-0.323837	-0.0685565	-0.157561	-0.20377	0.271974
1810055G02Rik	grey	0.276907	0.123652	0.130228	-0.123526	0.66674	0.356643	0.189149	0.166791	0.211728	0.0263808	0.381646	0.0354884	0.0530588	-0.00706857	-0.173041	-0.0652619	-0.0822997	-0.308328	-0.339563	-0.324262	-0.374357	-0.226499	0.105034
1810058I24Rik	turquoise	0.114355	0.669465	-0.0864084	0.285672	0.304505	0.177462	-0.799265	-0.227439	-0.334427	0.12467	0.179969	0.335824	0.475266	0.774947	-0.221144	-0.696193	-0.729463	-0.21293	0.460085	-0.627684	0.0576503	-0.36261	-0.00975225
2010001A14Rik	brown	0.074821	-0.12361	-0.643156	-0.366965	0.145106	0.0164348	-0.145598	0.419227	0.498025	0.523576	0.566234	0.759462	0.753639	0.534033	-0.49187	-0.0977694	-0.562856	0.0250784	0.420488	-0.204406	0.00664872	-0.587766	-0.0290611
2010001K21Rik	blue	-0.134559	0.862456	0.516198	0.530334	0.466369	0.462849	-0.438184	-0.301451	-0.451951	-0.225631	-0.10103	-0.246145	-0.0574064	0.392115	-0.091994	-0.691406	-0.367571	-0.608006	-0.238648	-0.735674	-0.268313	-0.0774535	0.00731672
2010107E04Rik	yellow	-0.0391333	-0.108154	-0.712654	-0.285451	-0.0215061	-0.144836	-0.415821	0.199652	0.320414	0.52557	0.537103	0.868178	0.770182	0.694203	-0.328652	-0.158666	-0.616301	0.27973	0.736819	-0.11523	0.291563	-0.456882	0.098799
2010107G23Rik	magenta	-0.187703	0.0637636	0.498128	0.601261	-0.185629	-0.0819541	0.173529	-0.401826	0.0779476	0.0968189	0.427825	0.0372035	-0.465223	-0.165421	0.0334354	-0.212612	0.0485484	0.0487309	-0.178543	0.284729	0.55681	0.813567	-0.0952046
2010111I01Rik	blue	0.0837878	0.560524	0.00618434	0.134946	0.494621	0.194952	-0.545643	-0.246704	-0.310836	-0.06118	0.00402716	0.0972228	0.125141	0.474288	-0.313602	-0.354893	-0.38683	-0.188048	0.172161	-0.465909	-0.229351	-0.253152	-0.171438
2010204K13Rik	magenta	-0.262815	-0.106331	0.504815	0.45969	-0.382259	-0.000498101	0.352863	-0.354575	0.188131	0.0312848	0.404759	-0.0173846	-0.595611	-0.283766	-0.00528535	-0.0281185	0.238747	0.141131	-0.267608	0.36611	0.514624	0.817355	-0.0230061
2010300C02Rik	turquoise	-0.278846	-0.427302	0.358767	-0.226352	-0.310648	0.255404	0.392377	-0.384776	-0.133007	-0.636319	-0.242906	-0.530658	-0.840976	-0.72435	0.360565	0.623017	0.936648	0.359714	-0.322576	0.36672	-0.1548	0.355165	0.15289
2010315B03Rik	green	-0.249937	0.00655729	-0.295724	0.188197	-0.387757	-0.400645	-0.55901	-0.373029	-0.303464	0.0923771	0.0168133	0.291208	0.100962	0.323996	0.128544	-0.0689722	-0.193226	0.441017	0.669674	0.247524	0.575793	0.250083	-0.191487
2010320M18Rik	blue	0.0551431	0.493099	-0.0939847	0.195301	0.251688	0.177888	-0.375252	0.0350673	0.0872441	0.315946	0.471256	0.40382	0.436836	0.64537	-0.439701	-0.488961	-0.65853	-0.306288	0.175801	-0.447826	-0.0279079	-0.33159	-0.0518155
2210008F06Rik	grey	0.274226	-0.0553809	0.29407	0.189396	-0.215261	0.0392571	0.0195851	-0.304666	-0.317877	-0.262152	-0.0801938	-0.352946	-0.390075	-0.289735	0.457302	0.145542	0.32836	0.145045	-0.0778529	0.262782	0.195882	0.387782	-0.163421
2210013O21Rik	grey	0.160652	-0.00402042	-0.0416251	0.202393	-0.0813202	-0.30419	0.0364699	-0.0728914	0.184241	0.320151	0.282083	0.308238	-0.00480023	0.0215608	-0.09321	-0.0989004	-0.172376	0.113199	0.100028	0.293965	0.328312	0.328934	0.0624687
2210016F16Rik	blue	-0.0881818	0.569387	0.231052	0.581244	0.136004	-0.0390222	-0.257791	-0.15557	-0.0511906	0.298786	0.321168	0.18646	0.102644	0.491155	-0.280101	-0.599784	-0.545584	-0.270051	0.0120488	-0.207602	0.316893	0.233598	0.21918
2210016L21Rik	tan	-0.109076	-0.331818	-0.161641	0.183868	-0.257778	-0.328613	0.431107	0.34979	0.714036	0.722173	0.702287	0.559534	0.297004	0.166517	-0.344427	-0.129335	-0.316157	0.12071	0.0716254	0.377028	0.669257	0.352764	0.0930134
2210406O10Rik	yellow	-0.488624	-0.370602	-0.396508	-0.21221	-0.0969683	-0.303488	0.113392	0.0829002	0.396399	0.331589	0.374728	0.453497	0.170376	0.253537	-0.280128	0.209741	-0.0369277	0.434135	0.325228	0.322705	0.348222	0.0991034	0.2494
2210408F21Rik	blue	-0.479064	-0.443696	-0.452256	-0.235963	-0.285623	-0.351153	0.0997503	0.0519343	0.359674	0.315444	0.340642	0.456351	0.063021	0.192922	-0.319089	0.350413	0.036376	0.47206	0.339921	0.431838	0.316253	0.220605	-0.123708
2210408I21Rik	red	0.0421495	0.491492	0.446527	0.223526	0.195459	0.309016	-0.411153	-0.501205	-0.629245	-0.566687	-0.495123	-0.401354	-0.405493	-0.160939	0.302335	-0.22841	0.149001	-0.234424	-0.159331	-0.416344	-0.38648	0.0293575	-0.113302
2300009A05Rik	turquoise	0.149134	0.296851	-0.111973	0.144107	0.208674	0.132337	-0.414993	0.0270149	-0.0360439	0.184023	0.224096	0.351856	0.377901	0.393411	-0.200402	-0.423649	-0.515027	-0.198598	0.231701	-0.428174	0.00897412	-0.247973	-0.380076
2310009A05Rik	turquoise	-0.225139	0.0297124	-0.366162	-0.0563535	-0.148844	0.0611395	-0.505915	-0.243251	0.00954557	0.21744	0.557228	0.600516	0.279424	0.681699	-0.253028	-0.118156	-0.369941	0.331824	0.612852	-0.0600068	0.347618	-0.0548422	-0.184731
2310009B15Rik	brown	0.0404915	0.112031	-0.400413	-0.0653946	0.0485583	-0.0418571	-0.226377	0.340747	0.336275	0.478223	0.275203	0.633788	0.669017	0.50021	-0.374963	-0.43868	-0.646621	-0.0789084	0.360122	-0.345732	0.123747	-0.436894	0.184048
2310010J17Rik	turquoise	0.0802454	0.13903	-0.135092	0.244933	-0.162699	-0.125989	-0.0378321	0.27752	0.449564	0.554186	0.465712	0.547875	0.433389	0.265439	-0.376117	-0.391983	-0.594585	-0.198111	0.114954	-0.178159	0.234408	-0.137256	0.00748965
2310011J03Rik	turquoise	-0.368729	-0.283656	-0.269988	-0.309308	-0.25716	0.253804	0.132615	0.16636	0.533806	0.236855	0.362195	0.533432	0.22599	0.292401	-0.554281	-0.00825105	-0.119717	0.169705	0.183603	-0.135032	0.0392933	-0.245479	0.0870305
2310015A10Rik	turquoise	0.322637	0.530422	0.173196	0.466039	0.147645	-0.0672184	-0.111447	0.285265	0.0452783	0.38723	0.202761	0.0865678	0.416811	0.342372	-0.0986548	-0.614013	-0.642699	-0.618657	-0.176782	-0.350005	0.0127791	-0.102644	-0.132121
2310022A10Rik	blue	-0.178691	-0.622361	-0.265541	-0.322535	-0.107408	-0.131839	0.506473	0.299478	0.551239	0.314932	0.333226	0.256744	0.102845	0.000369836	-0.241564	0.395373	0.182301	0.335326	0.0339437	0.428131	0.248236	0.13652	0.039352
2310022B05Rik	brown	0.168478	0.156817	-0.458474	0.0925293	0.163101	-0.347881	-0.0273812	0.68575	0.479223	0.824396	0.264064	0.568903	0.896673	0.636057	-0.568173	-0.421107	-0.848163	-0.302712	0.201112	-0.142534	0.200946	-0.362084	0.0175086
2310030G06Rik	turquoise	0.54504	0.621782	0.24233	0.377262	0.294445	0.0899629	-0.366723	-0.0419167	-0.318126	0.0433973	-0.0907097	-0.085647	0.233071	0.233304	0.140109	-0.602712	-0.464038	-0.400174	-0.0223914	-0.423878	-0.0376247	-0.190668	0.323988
2310033P09Rik	turquoise	0.0917802	-0.0130654	-0.0474744	0.174322	0.0914237	-0.329462	0.254061	0.336493	0.362321	0.521037	0.255331	0.225201	0.270199	0.179022	-0.313214	-0.169761	-0.31547	-0.107842	-0.056999	0.13854	0.269757	0.173536	0.174487
2310035C23Rik	turquoise	0.00533433	-0.134399	0.377904	0.0717967	-0.274314	-0.0115496	0.0331108	-0.580882	-0.513987	-0.606311	-0.472431	-0.569957	-0.739485	-0.58022	0.654194	0.303426	0.71	0.333064	-0.0976318	0.370587	0.0577615	0.502836	0.216956
2310036O22Rik	turquoise	-0.0166018	0.171354	-0.0462261	0.336438	0.0322405	-0.0843822	0.0409663	0.1588	0.539338	0.674967	0.762128	0.671782	0.351815	0.453169	-0.575365	-0.457845	-0.63164	-0.150734	0.0821053	-0.0799259	0.41066	0.140903	0.0547795
2310039H08Rik	turquoise	0.0363584	0.569157	0.180502	0.30491	0.549665	0.264853	-0.272721	-0.0346486	0.0060933	0.161717	0.196337	0.224258	0.210656	0.442928	-0.47191	-0.608817	-0.545814	-0.462906	-0.0828642	-0.589074	-0.182713	-0.154405	-0.222724
2310057M21Rik	blue	0.299543	-0.430854	-0.245622	-0.0559052	-0.0306607	-0.454593	0.39863	0.424808	0.341968	0.366486	0.0533445	0.0971905	0.215916	-0.254762	0.189005	0.194632	-0.00287681	0.143069	-0.0143384	0.497926	0.333349	0.144619	0.030073
2310058D17Rik	yellow	0.116461	-0.326189	-0.470036	-0.388829	-0.128868	-0.102988	0.00314184	0.257414	0.353993	0.294634	0.269414	0.472109	0.355527	0.170956	-0.246721	0.236309	-0.118536	0.26661	0.309862	0.128431	0.0537683	-0.275967	-0.167036
2310061I04Rik	blue	0.502084	-0.36303	-0.240969	-0.00531452	-0.175953	-0.566877	0.600414	0.747356	0.624228	0.646676	0.133716	0.178296	0.420502	-0.248829	-0.0603219	0.0794026	-0.200384	-0.114436	-0.175659	0.419493	0.24343	0.0083293	0.10442
2310069G16Rik	green	-0.0258341	0.0549337	-0.552149	-0.210364	-0.00945296	-0.102146	-0.389048	0.189674	0.22353	0.438397	0.246156	0.680303	0.700725	0.67672	-0.403884	-0.290157	-0.582504	0.178607	0.6146	-0.199575	0.191235	-0.486668	0.404223
2410002F23Rik	turquoise	0.0475058	-0.345916	0.384123	-0.0847196	-0.127895	0.2367	0.519096	-0.160769	0.149725	-0.297473	0.038129	-0.248525	-0.569212	-0.659926	0.156849	0.241942	0.594729	0.148755	-0.376691	0.2594	-0.0108214	0.353172	0.099188
2410004B18Rik	yellow	0.08641	-0.51421	-0.641672	-0.456803	-0.266351	-0.215251	0.1639	0.392772	0.657327	0.56478	0.598142	0.739862	0.50117	0.264772	-0.425562	0.234988	-0.213037	0.418131	0.433493	0.280441	0.301022	-0.232646	0.114047
2410004P03Rik	blue	0.170206	0.967463	0.670553	0.714455	0.407869	0.414224	-0.439743	-0.352731	-0.513867	-0.203757	-0.00375902	-0.310717	-0.0934892	0.28297	0.087568	-0.821679	-0.428068	-0.715241	-0.309462	-0.723732	-0.190377	0.0192372	0.032822
2410006H16Rik	turquoise	0.194877	0.377432	-0.0463504	0.421595	0.249085	-0.0743829	-0.138261	0.196405	0.338083	0.624956	0.693444	0.563468	0.509182	0.497013	-0.407517	-0.639333	-0.804866	-0.357598	0.0911555	-0.262268	0.32793	-0.0276745	-0.0697029
2410015M20Rik	yellow	0.00255545	-0.309247	-0.519159	-0.293583	-0.10256	-0.0684001	0.00428077	0.222194	0.642231	0.537614	0.711847	0.85336	0.387852	0.314213	-0.627128	0.0960902	-0.355213	0.291271	0.37981	0.0776903	0.221878	-0.193535	-0.170559
2410018L13Rik	turquoise	-0.210675	-0.54682	-0.132084	-0.345153	-0.133052	-0.375361	0.348859	-0.0237975	-0.054432	-0.216672	-0.406973	-0.31738	-0.371287	-0.443952	0.3244	0.686511	0.667942	0.476167	-0.0381453	0.647449	0.0203236	0.329417	0.134471
2410022M11Rik	grey	-0.491675	-0.0877141	-0.27839	-0.105866	-0.0515142	-0.0236362	-0.325929	-0.266286	-0.100768	0.000466586	0.136662	0.267155	0.0213779	0.418064	-0.318189	0.0872849	-0.0446364	0.399894	0.465041	0.11207	0.264018	0.089957	-0.317463
2410089E03Rik	yellow	-0.0485593	0.165957	0.727034	0.368178	-0.135229	0.134567	0.147468	-0.482375	-0.538161	-0.60991	-0.362709	-0.801721	-0.780144	-0.593096	0.700303	0.0855014	0.590492	-0.13449	-0.494502	0.175772	-0.0590145	0.560227	0.0685622
2410131K14Rik	turquoise	0.201217	-0.391579	-0.0527648	-0.21687	-0.0359504	-0.174724	0.261074	0.0518956	-0.0733975	-0.155568	-0.117855	-0.284745	-0.25395	-0.401484	0.364676	0.552735	0.454708	0.219737	-0.127393	0.481902	-0.0320353	0.230974	-0.414667
2500004C02Rik	black	-0.253938	-0.215075	-0.0868945	-0.101243	-0.294208	0.174411	-0.25958	-0.529945	-0.0157005	-0.191765	0.208054	0.326552	-0.297184	-0.0207243	-0.229706	0.112567	0.187179	0.591006	0.441272	0.111989	0.305863	0.140268	-0.116826
2510002D24Rik	grey	0.0638958	-0.24159	-0.13734	0.060935	-0.076679	-0.205563	-0.082889	-0.208245	-0.0274065	0.11772	0.28294	0.189904	0.0137898	0.0506226	0.111212	0.0592788	0.0111876	0.432345	0.378465	0.414632	0.571692	0.307855	-0.0950758
2510009E07Rik	turquoise	-0.18074	-0.534187	-0.111492	-0.593049	-0.306558	0.0478885	0.127282	-0.286421	-0.176988	-0.568945	-0.410538	-0.290571	-0.548541	-0.538672	0.281331	0.791134	0.845759	0.57528	0.0611496	0.361239	-0.288271	0.0355214	0.0427337
2510039O18Rik	green	0.30624	0.221462	0.405318	0.0855935	0.37431	0.222397	0.43801	0.266327	0.184711	-0.058233	-0.127822	-0.313731	-0.162293	-0.349597	-0.196696	-0.131016	0.064721	-0.600949	-0.705925	-0.320474	-0.565087	-0.0905749	-0.0735655
2610001J05Rik	yellow	0.0917123	-0.0779004	-0.68466	-0.293591	-0.089993	-0.151509	-0.403716	0.219971	0.296699	0.490573	0.482677	0.79628	0.695751	0.631819	-0.383918	-0.0643644	-0.578525	0.226384	0.646577	-0.0910557	0.186555	-0.466692	-0.214317
2610002M06Rik	black	-0.152761	-0.417245	-0.0797044	0.0322407	-0.533246	-0.382878	-0.0867848	-0.457435	-0.211855	-0.115087	-0.11692	0.0283738	-0.368518	-0.217603	0.328525	0.306163	0.394848	0.746947	0.438304	0.670831	0.643282	0.611983	0.0291203
2610005L07Rik	brown	-0.286955	-0.143936	0.271151	0.0282343	-0.219501	0.132404	-0.0590521	-0.550583	-0.333173	-0.494563	-0.173082	-0.299208	-0.577611	-0.311381	0.523334	0.255786	0.539271	0.351578	0.00883684	0.204473	0.0641368	0.348126	0.195005
2610008E11Rik	turquoise	-0.0868426	0.00911741	-0.0416573	-0.0276943	-0.281183	-0.0224979	-0.600363	-0.696248	-0.648608	-0.504055	-0.408451	-0.100614	-0.295674	-0.0948806	0.451641	0.0472712	0.2805	0.574901	0.56423	0.128136	0.266588	0.106574	0.258016
2610020C07Rik	grey	0.346082	0.0762054	0.16104	-0.0164899	0.0908382	-0.0171115	-0.0432433	-0.188307	-0.403216	-0.372084	-0.256072	-0.440134	-0.251607	-0.352842	0.528016	0.135931	0.29834	-0.0235396	-0.131943	0.0790098	-0.152801	0.0392145	0.103028
2610021A01Rik	turquoise	0.0218275	-0.379073	-0.0745816	-0.503695	0.0862168	0.0357243	0.155239	-0.0690473	-0.246057	-0.507741	-0.583444	-0.469256	-0.333801	-0.487521	0.351975	0.633661	0.694734	0.342118	-0.0611993	0.2315	-0.36876	-0.129744	0.303846
2610035D17Rik	brown	-0.276349	-0.14219	-0.186966	-0.0464894	0.0833479	-0.0464458	0.12198	0.0626907	0.362332	0.383233	0.629864	0.390296	0.184396	0.463009	-0.331822	0.0286401	-0.187382	0.214447	0.169676	0.19067	0.355144	0.137976	0.265644
2610035F20Rik	blue	0.0995621	0.871455	0.478158	0.791258	0.36319	0.0701377	-0.385418	-0.146686	-0.398496	0.061992	-0.0919041	-0.188918	0.10656	0.335021	-0.0299449	-0.871302	-0.584353	-0.648765	-0.179906	-0.532135	0.080363	0.120501	-0.0312978
2610037D02Rik	grey	-0.0484471	0.0554713	0.201746	0.145198	-0.178901	0.111553	-0.266236	-0.415081	-0.366571	-0.36103	0.0239529	-0.153993	-0.321286	-0.257625	0.540967	0.0211622	0.19857	0.138351	0.0867898	0.0107682	0.115014	0.185	-0.1418
2610044O15Rik8	black	-0.372725	-0.358297	-0.304696	-0.129302	-0.400632	-0.238885	-0.242279	-0.308449	-0.0473346	-0.0401718	0.0636181	0.310708	-0.0535175	-0.0238113	0.0702369	0.186409	0.129755	0.583174	0.557216	0.319869	0.431256	0.188132	-0.211356
2610203C20Rik	pink	0.0741084	0.442309	0.367584	0.730309	-0.106227	-0.262784	-0.252516	-0.185779	-0.36918	0.0934881	-0.101818	-0.182724	0.00163491	0.0694751	0.471576	-0.538905	-0.320397	-0.282264	-0.0267204	-0.0367357	0.423792	0.424778	0.0993204
2610301B20Rik	greenyellow	-0.339671	0.167833	0.0276333	0.404552	-0.231222	-0.16851	-0.519712	-0.558436	-0.306872	0.0319691	0.20084	0.248121	-0.0919791	0.354929	0.0802033	-0.277001	-0.196672	0.348175	0.50957	0.0961657	0.61129	0.432359	-0.0446408
2610306M01Rik	yellow	0.14324	-0.249661	-0.392915	-0.441102	-0.156507	0.283474	-0.287888	-0.147158	0.066993	-0.0781812	0.255674	0.414825	0.177493	0.143056	-0.182698	0.112315	0.0104321	0.438837	0.523167	-0.147404	0.0236378	-0.409694	0.144187
2610316D01Rik	blue	-0.010835	-0.438631	-0.0137017	-0.175149	-0.335685	-0.0307451	0.362928	0.03721	0.184466	-0.0329815	0.169232	-0.0613077	-0.209493	-0.280276	0.0932614	0.394853	0.369038	0.230962	-0.0953281	0.413557	0.158841	0.242034	-0.270776
2610507B11Rik	blue	0.0972537	-0.550264	-0.345839	-0.663551	-0.0988294	-0.183098	0.420896	0.44744	0.189759	-0.131298	-0.420389	-0.217772	-0.0400884	-0.479748	0.108727	0.754725	0.494843	0.130362	-0.197575	0.304268	-0.493577	-0.274418	-0.216847
2610507I01Rik	darkgreen	0.20511	0.241398	0.0328473	0.168128	0.633812	-0.115391	-0.0355581	0.231925	-0.115649	0.142732	-0.117966	-0.149626	0.281462	0.160533	0.132366	-0.170885	-0.268267	-0.33678	-0.151182	-0.105818	-0.0743981	-0.0763755	-0.0966223
2610524H06Rik	turquoise	-0.282738	-0.213409	-0.477544	-0.110411	-0.167377	-0.152851	-0.302591	-0.0701533	0.173893	0.309357	0.297518	0.625357	0.31059	0.427628	-0.309489	-0.0468413	-0.273597	0.549198	0.668405	0.17471	0.582648	-0.00632825	0.117861
2700033N17Rik	brown	-0.636171	-0.169702	0.369392	0.0391039	-0.270012	0.20638	0.22308	-0.406245	-0.221742	-0.517178	-0.163838	-0.502509	-0.690659	-0.352166	0.272441	0.342276	0.658571	0.17196	-0.258948	0.213799	-0.0374604	0.422118	0.0508456
2700046A07Rik	turquoise	0.652613	0.248633	-0.159281	-0.0231897	0.423165	0.0976971	-0.0921533	0.391667	0.179256	0.29492	0.212163	0.258499	0.511921	0.140675	-0.204715	-0.331962	-0.522743	-0.435078	-0.050063	-0.380871	-0.247414	-0.487038	-0.218239
2700046G09Rik	turquoise	-0.0303983	0.493255	0.0925494	0.113336	0.569693	0.459153	-0.317527	-0.0403392	-0.0477837	0.0200878	0.413059	0.196559	0.214101	0.471135	-0.209663	-0.413612	-0.441531	-0.454922	-0.09044	-0.628987	-0.319221	-0.288518	-0.339116
2700049A03Rik	turquoise	0.100699	-0.128877	0.214614	-0.18759	-0.0789449	0.464426	0.0310228	-0.21739	-0.297736	-0.514032	-0.150494	-0.402555	-0.308042	-0.295763	0.440455	0.203061	0.469954	0.101446	-0.09709	-0.0471286	-0.194052	-0.0679377	0.0588907
2700060E02Rik	yellow	-0.0187032	0.0728443	-0.456604	-0.00902351	-0.0154272	-0.109156	-0.419746	0.00406762	0.29851	0.528291	0.595298	0.877105	0.546365	0.640783	-0.534578	-0.342594	-0.655683	0.191715	0.614835	-0.14321	0.386064	-0.175561	-0.114986
2700062C07Rik	turquoise	-0.241724	-0.426592	0.162495	-0.116519	-0.250453	-0.067228	0.466936	-0.036186	0.0263501	-0.243346	-0.0414206	-0.424814	-0.423721	-0.497625	0.343022	0.520952	0.609622	0.196236	-0.265624	0.488827	0.0400267	0.318935	0.130744
2700081O15Rik	blue	-0.024954	0.683431	0.832196	0.601002	0.237157	0.472705	-0.183843	-0.509312	-0.547038	-0.507349	-0.202339	-0.568729	-0.552598	-0.135676	0.237464	-0.485327	0.073402	-0.546729	-0.506273	-0.531487	-0.282002	0.291453	-0.148874
2700097O09Rik	grey	-0.0619508	-0.00654399	-0.231348	-0.278594	0.01315	0.106154	-0.325252	-0.190346	-0.202919	-0.118773	-0.0214845	0.142566	0.130428	0.305921	0.253197	0.0661912	0.0107381	0.283978	0.356965	-0.0199727	0.0119207	-0.203251	0.581968
2700099C18Rik	grey	0.16796	-0.0884154	-0.432167	-0.259994	0.0772642	-0.194709	-0.261846	0.12129	0.0221868	0.140033	-0.00972033	0.33149	0.297626	0.177058	0.0199413	0.114422	-0.188714	0.140665	0.305537	-0.010924	-0.075476	-0.243088	-0.337758
2810001G20Rik	grey	0.250346	0.0810457	-0.0981856	0.0429565	0.187727	0.136169	-0.327221	-0.194736	-0.0560322	0.0130799	0.050207	0.328577	0.0905291	0.060214	-0.190049	-0.28589	-0.203139	0.164146	0.323901	-0.231105	0.136267	-0.0861521	-0.0280068
2810002D19Rik	grey	-0.465165	0.0127446	-0.0489446	0.0817005	-0.332527	0.144192	-0.249117	-0.233549	0.046371	0.0664053	0.404829	0.321274	0.0759065	0.398991	0.0399765	-0.112593	-0.161567	0.196764	0.300067	-0.0439918	0.347116	0.0443003	0.100485
2810004N23Rik	blue	0.280766	0.448807	0.0359383	0.199728	0.596689	0.133495	-0.435737	-0.177379	-0.197743	0.076246	0.222803	0.198974	0.196995	0.366128	-0.122143	-0.401736	-0.42155	-0.124732	0.172123	-0.322234	0.0157082	-0.125556	-0.0205091
2810006K23Rik	grey	-0.277916	-0.199914	-0.350374	-0.206865	0.189634	-0.114107	-0.0456563	0.0800779	0.166697	0.207069	0.257669	0.2978	0.166467	0.236725	-0.272984	0.246256	-0.0604967	0.294014	0.276265	0.195467	0.171464	-0.00547326	-0.0464651
2810013P06Rik	black	-0.456521	-0.239909	-0.408198	-0.19365	-0.212274	-0.0667765	-0.486854	-0.381912	-0.178355	-0.070568	0.147027	0.374156	0.0810576	0.347384	-0.00807043	0.133791	0.00497733	0.616811	0.726746	0.135144	0.387808	0.0319675	-0.229125
2810021J22Rik	turquoise	-0.139249	-0.195207	0.176349	0.233606	-0.282388	-0.205409	-0.0559941	-0.381214	-0.361931	-0.266313	-0.22218	-0.282339	-0.346164	-0.346633	0.679566	0.0737051	0.34739	0.385531	0.170448	0.396875	0.500208	0.497575	0.251994
2810025M15Rik	turquoise	0.0975687	0.548384	-0.159798	0.331989	0.150774	-0.0619315	-0.457243	0.15392	0.113148	0.51254	0.371104	0.551962	0.644068	0.714703	-0.340068	-0.703215	-0.89488	-0.395179	0.251342	-0.495526	0.120076	-0.295117	0.0376923
2810029C07Rik	magenta	-0.0405246	0.0415227	0.348711	0.370829	-0.251841	-0.047222	0.154045	-0.0870902	-0.134078	-0.06672	-0.0520009	-0.326591	-0.315274	-0.187067	0.126621	-0.0403764	0.140629	-0.0765901	-0.231973	0.124827	0.224701	0.445079	-0.179
2810032G03Rik	blue	-0.253974	-0.829077	-0.390745	-0.457046	-0.34677	-0.396698	0.545706	0.236236	0.474269	0.209289	0.151268	0.1647	-0.144113	-0.26104	-0.0461551	0.788925	0.466991	0.598422	0.0677252	0.787227	0.253633	0.31841	-0.0253487
2810039B14Rik	blue	0.239675	0.545906	0.286314	0.679782	-0.0686014	-0.131572	-0.447147	-0.267479	-0.413085	0.0673017	-0.161752	-0.0609699	0.0780953	0.18617	0.12444	-0.654876	-0.434718	-0.253624	0.135497	-0.169134	0.350582	0.223754	-0.120687
2810049E08Rik	magenta	-0.0510492	0.365016	0.550785	0.533567	0.390434	0.159953	0.0508595	-0.284403	-0.214677	-0.120091	0.0981142	-0.284095	-0.39416	-0.121055	0.187856	-0.250117	0.0111291	-0.327964	-0.410896	-0.0374919	0.0522792	0.513503	-0.144866
2810402E24Rik	brown	-0.447579	-0.156897	-0.501486	-0.372575	-0.100802	0.234709	-0.461085	-0.13761	0.0210158	-0.00320415	0.244741	0.489369	0.347425	0.537027	-0.226186	0.0335894	-0.179819	0.416405	0.660537	-0.182808	0.133546	-0.430974	0.0858148
2810403A07Rik	turquoise	0.186719	-0.108286	0.244877	-0.293174	0.0703028	0.265695	0.0518114	-0.3209	-0.297688	-0.606633	-0.445722	-0.410715	-0.498217	-0.528097	0.34426	0.310881	0.601994	0.127325	-0.198383	-0.0445136	-0.464643	-0.0566628	0.167226
2810407A14Rik	brown	-0.369946	0.280486	0.459449	0.408116	-0.126533	0.108668	-0.179558	-0.472167	-0.407169	-0.375071	-0.21705	-0.367174	-0.428242	-0.104576	0.303099	-0.156356	0.176333	-0.116049	-0.158962	-0.137815	0.0284633	0.322458	-0.00168466
2810410L24Rik	grey	-0.127512	0.220533	-0.0704993	0.339172	-0.0163705	-0.0897699	-0.205892	0.0342079	0.0835908	0.324899	0.250816	0.295721	0.260144	0.37859	-0.311091	-0.362209	-0.461768	-0.0809576	0.176127	-0.0871247	0.379225	0.0617775	-0.09808
2810414N06Rik	purple	-0.418523	0.413903	0.255109	0.351248	0.284854	0.137799	-0.476523	-0.499375	-0.49338	-0.251701	-0.0536788	-0.140741	-0.181519	0.323112	0.134983	-0.248695	-0.09245	-0.0175369	0.122197	-0.215583	0.1365	0.219454	-0.0835208
2810428I15Rik	yellow	-0.102193	-0.259556	-0.37481	-0.305568	-0.00916263	0.0880404	0.190779	0.324635	0.765194	0.511255	0.755809	0.76579	0.370825	0.297181	-0.663356	0.051037	-0.330106	0.0789374	0.130923	-0.0506569	0.0411369	-0.269779	-0.146478
2810429I04Rik	brown	-0.188817	-0.0683862	-0.29406	-0.176041	0.397867	-0.159471	0.151487	0.44774	0.279682	0.292001	0.108045	0.0659319	0.351277	0.303544	-0.347738	0.216524	-0.191075	-0.188399	-0.0998852	-0.0496839	-0.266101	-0.275051	-0.308075
2810455O05Rik	turquoise	-0.183205	-0.606646	-0.351533	-0.676054	-0.438417	0.0809332	0.166524	-0.0135392	0.119647	-0.299447	-0.140576	0.0149607	-0.212933	-0.333791	-0.00250107	0.665365	0.567964	0.545231	0.187423	0.298249	-0.151629	-0.197479	-0.0236938
2810459M11Rik	blue	-0.274984	0.730378	0.601	0.421152	0.348047	0.568652	-0.410076	-0.529206	-0.547925	-0.487757	-0.212365	-0.381736	-0.332223	0.213058	0.0594582	-0.504768	-0.0587989	-0.427651	-0.241843	-0.659827	-0.345192	-0.00818627	0.098901
2810468N07Rik	brown	-0.217239	-0.0859725	-0.633326	-0.421496	0.192823	-0.0909527	-0.130924	0.48372	0.277882	0.332993	0.0904068	0.362362	0.6635	0.555479	-0.566883	0.102167	-0.376921	-0.0627944	0.295156	-0.220016	-0.275147	-0.640472	-0.262422
2810474O19Rik	red	0.339223	0.381705	0.00189051	0.114518	0.248016	-0.0287612	-0.659208	-0.410237	-0.747755	-0.361224	-0.477949	-0.246847	0.00636215	0.102933	0.39177	-0.224856	-0.0740381	0.0763607	0.358184	-0.197034	-0.019255	-0.121406	0.00634954
2900005J15Rik	green	0.190252	0.411296	0.584419	0.457847	-0.162208	0.205341	0.105872	-0.112455	-0.156109	-0.0901258	0.12251	-0.355034	-0.275234	-0.0513812	0.221014	-0.25345	-0.040478	-0.526575	-0.516096	-0.146087	-0.114582	0.271041	-0.162868
2900011O08Rik	tan	0.235765	-0.204775	-0.405486	0.0584471	-0.0542289	-0.437632	0.246172	0.650061	0.661231	0.837914	0.505657	0.617993	0.727691	0.275473	-0.264029	-0.254019	-0.60484	-0.0558169	0.18968	0.159913	0.478544	-0.0916424	0.130415
2900026A02Rik	yellow	-0.0652876	0.376022	0.577465	0.109655	0.594521	0.501479	0.109122	-0.15313	-0.383996	-0.537564	-0.291476	-0.722288	-0.437684	-0.164234	0.238272	0.0163643	0.316122	-0.483555	-0.651284	-0.372047	-0.635145	-0.0133385	-0.0449329
2900052L18Rik	grey	-0.220484	-0.042933	-0.0373045	0.070315	-0.418063	-0.0743623	0.112022	0.2273	0.192036	0.222526	0.0792638	0.0583881	0.231719	0.232739	-0.131017	-0.117343	-0.154293	-0.035861	0.0464513	0.0136675	0.220556	-0.0668986	0.192939
2900052N01Rik	blue	-0.0216191	-0.56333	-0.388493	-0.115586	-0.570106	-0.413241	0.036753	-0.0518624	0.266038	0.285141	0.231923	0.49256	0.0742182	-0.142516	0.11901	0.210211	0.0734745	0.689012	0.537074	0.589387	0.72112	0.306095	0.182009
2900055J20Rik	turquoise	-0.0342793	-0.39464	-0.0131627	-0.375164	-0.150475	0.145563	-0.0428339	-0.370715	-0.403828	-0.618726	-0.522294	-0.375721	-0.436421	-0.489955	0.528617	0.501273	0.714106	0.494024	0.141718	0.286108	-0.106226	0.0505765	0.173678
2900064F13Rik	black	-0.245477	-0.499429	-0.416967	-0.480103	-0.440347	-0.0504476	-0.265941	-0.352634	-0.140772	-0.247496	-0.0782318	0.219628	-0.158232	-0.0590248	0.125438	0.522829	0.403661	0.844684	0.620061	0.395688	0.27477	0.00631106	0.126599
2900076A07Rik	grey	-0.24314	-0.0839411	-0.345689	-0.185478	0.0786333	-0.26388	-0.0313915	0.294677	-0.00512478	0.146679	-0.0467279	0.00482393	0.30057	0.251894	0.0614049	0.2315	-0.0997653	-0.0840116	0.0636329	0.140188	-0.117355	-0.132834	-0.39754
2900079G21Rik	brown	-0.0482916	-0.0973861	0.409358	-0.100444	0.00131892	0.496656	0.352424	-0.113499	0.0571162	-0.39143	0.160919	-0.311333	-0.553051	-0.450836	0.122304	0.283149	0.468447	-0.200278	-0.556623	-0.101754	-0.444373	0.140273	-0.507999
2900093K20Rik	brown	0.1789	-0.348039	-0.629358	-0.290129	-0.288981	-0.347075	-0.0481349	0.370723	0.430904	0.533653	0.454387	0.645769	0.617551	0.281136	-0.104452	0.0663087	-0.367891	0.242116	0.483788	0.177952	0.274517	-0.281412	0.0146483
2900097C17Rik	turquoise	-0.115447	-0.49136	0.0981811	-0.213074	-0.220675	-0.219093	0.509749	-0.00922889	0.0221121	-0.327276	-0.501642	-0.458871	-0.561775	-0.804033	0.179646	0.62447	0.74631	0.262402	-0.308807	0.547429	-0.123211	0.311734	-0.087182
3000002C10Rik	grey	0.104206	0.0837216	0.331351	0.292315	-0.329227	0.161306	0.0780067	-0.132916	0.0508736	-0.0355158	0.14919	0.0189131	-0.219179	-0.259881	0.0204471	-0.262137	-0.0164773	-0.166448	-0.161225	-0.082456	0.127772	0.244709	-0.360507
3110001I22Rik	turquoise	0.198909	-0.20197	-0.0812302	-0.298663	-0.0391965	-0.0891449	-0.00334177	0.00887455	-0.250101	-0.311767	-0.440511	-0.297308	-0.119811	-0.337931	0.514573	0.37917	0.362916	0.0579128	-0.0571538	0.0727847	-0.359906	-0.112145	-0.116481
3110002H16Rik	salmon	-0.0502722	-0.256607	-0.563426	-0.0538077	-0.0484483	-0.763661	0.125537	0.557247	0.247962	0.560795	-0.261732	0.190719	0.526706	0.232787	-0.201165	0.131044	-0.290779	0.111207	0.249426	0.412459	0.293944	-0.00685821	-0.150536
3110009E18Rik	turquoise	-0.252535	-0.363992	0.085225	-0.23312	-0.281872	0.208645	0.142541	-0.33042	0.0742877	-0.346322	0.142658	-0.0227061	-0.522336	-0.432987	-0.0426584	0.433827	0.518038	0.338466	-0.034824	0.173784	-0.102379	0.163621	-0.292539
3110035E14Rik	salmon	-0.0934738	0.404397	0.493737	-0.00458241	0.203617	0.982059	-0.313524	-0.555557	-0.366272	-0.654611	0.142231	-0.212466	-0.408	0.0304201	0.070697	-0.240166	0.181917	-0.202896	-0.182037	-0.697629	-0.464931	-0.236456	0.0565386
3110039M20Rik	black	-0.233872	-0.523481	-0.319956	-0.558668	-0.205408	0.13739	0.103273	-0.125617	0.294479	-0.101631	0.264757	0.360572	-0.16848	-0.142075	-0.06278	0.512854	0.366228	0.574541	0.236131	0.237835	0.00344127	-0.0700819	0.18955
3110040N11Rik	grey	-0.0968544	-0.08267	0.0314314	0.124845	0.154212	-0.0915155	0.133497	-0.0500874	0.0421807	0.110228	0.219332	-0.00606256	-0.135378	0.000722741	-0.130305	0.106265	0.066896	0.138607	-0.019157	0.331539	0.271611	0.361431	-0.113123
3110043O21Rik	blue	0.082397	-0.58964	-0.269374	-0.298873	-0.320227	-0.207105	0.13213	-0.0850137	-0.0120581	-0.0896572	-0.16419	0.0313327	-0.124092	-0.330151	0.233568	0.393221	0.413827	0.604912	0.333682	0.569696	0.357895	0.230276	-0.0682948
3110053B16Rik	brown	0.273265	0.0656417	-0.324332	-0.209151	0.109574	-0.0759451	-0.149982	0.280439	0.106851	0.219849	0.225601	0.197463	0.396573	0.283292	-0.212059	0.0869171	-0.303006	-0.165553	0.110665	-0.134773	-0.280228	-0.424506	-0.405499
3110056K07Rik	grey	-0.188037	0.0654623	-0.0905011	-0.105062	-0.0995172	-0.0511195	-0.160731	-0.0892478	-0.0763084	0.00242091	0.0168691	0.0836677	0.0861227	0.286065	0.0825477	0.0415049	-0.0343513	0.0229606	0.12176	-0.00583076	-0.103675	-0.060977	0.07058
3110062M04Rik	grey	-0.108772	-0.0177961	-0.0353994	-0.248774	0.174528	-0.0128602	0.054865	0.0461396	-0.134797	-0.235171	-0.307909	-0.290977	-0.159118	-0.0923034	0.0660386	0.333847	0.264566	0.0161401	-0.163604	-0.0215967	-0.355165	-0.129235	0.0860315
3110082I17Rik	blue	0.0985489	0.609872	0.72364	0.742351	0.18792	0.232913	0.0544299	-0.189083	-0.114818	-0.00754767	0.197512	-0.265894	-0.283995	0.0204265	0.0399802	-0.569392	-0.238079	-0.669009	-0.574435	-0.369056	-0.0689676	0.381958	-0.229841
3222401L13Rik	brown	-0.434934	-0.140212	-0.462256	-0.223433	-0.142774	-0.123767	-0.264275	0.0430049	0.00156388	0.133751	0.0976136	0.249759	0.311898	0.512361	-0.135645	0.134216	-0.15531	0.312004	0.474289	0.0548927	0.178871	-0.196926	0.0544098
3300002I08Rik	grey	0.400222	0.0913553	0.234908	0.159847	-0.174471	-0.0995716	0.185246	0.0631547	-0.188799	-0.161647	-0.405427	-0.45852	-0.189968	-0.385356	0.253143	0.0229934	0.185276	-0.242552	-0.32812	0.132238	-0.136011	0.0895218	-0.160805
3300002P13Rik	magenta	-0.303595	-0.0326844	0.282295	0.297866	0.400404	-0.133164	0.331795	-0.0365674	0.045194	0.0723228	0.19893	-0.240558	-0.258392	-0.0877892	0.126436	0.0841414	0.143346	-0.0175344	-0.302906	0.333021	0.264957	0.535463	0.160887
3632451O06Rik	brown	0.224922	0.160567	-0.45612	0.129277	0.110919	-0.47026	-0.117669	0.569179	0.255315	0.728613	0.172966	0.391356	0.811015	0.654613	-0.349774	-0.305679	-0.750785	-0.199	0.264871	0.00674239	0.272914	-0.249045	-0.0211593
3632454L22Rik	turquoise	-0.0518252	-0.294729	0.0731187	0.0114012	-0.297885	-0.163321	0.0683609	-0.286633	-0.151935	-0.242636	-0.351025	-0.166094	-0.403071	-0.492148	0.193032	0.24936	0.436059	0.459701	0.134692	0.451923	0.31022	0.351869	0.032688
3830406C13Rik	green	0.0429276	-0.174474	-0.620353	-0.175579	-0.157877	-0.327286	-0.395424	0.0445305	0.0892714	0.370623	0.146563	0.607484	0.513025	0.433964	-0.274986	-0.0638409	-0.389238	0.397215	0.734832	0.136694	0.382521	-0.178201	-0.12497
4430402I18Rik	lightcyan	0.146542	0.834892	0.373141	0.623978	0.342689	0.25977	-0.468675	-0.171869	-0.298566	0.0829851	0.0312995	0.0351202	0.237556	0.501551	-0.124675	-0.936293	-0.660929	-0.582323	-0.0405075	-0.677387	0.02235	-0.0859584	0.111811
4632404H12Rik	green	-0.273212	-0.388875	-0.403311	-0.363242	-0.307073	-0.00481532	-0.247953	-0.22912	-0.142429	-0.163858	0.099143	0.13878	0.0576715	0.145511	0.161062	0.357701	0.21577	0.591828	0.561746	0.280426	0.278199	-0.0989542	-0.00749766
4632415L05Rik	grey	0.0738789	-0.0146935	0.10324	0.0493216	-0.288187	0.0838808	-0.0375024	-0.101906	-0.0668995	-0.135791	-0.162386	-0.0414104	-0.00605179	-0.157336	0.281999	-0.18384	0.0459458	0.0571028	0.0809513	-0.0304333	0.141242	-0.0747013	0.245327
4632427E13Rik	magenta	0.0158663	0.246715	0.367272	0.496183	-0.224394	-0.233711	-0.0416877	-0.195581	-0.388732	-0.0770983	-0.188186	-0.424996	-0.228231	-0.0267785	0.579155	-0.116029	0.049861	-0.132806	-0.181012	0.223753	0.288768	0.47885	0.188685
4632428C04Rik	brown	-0.144774	-0.637394	-0.772265	-0.542413	-0.219447	-0.543326	0.290072	0.616632	0.559367	0.535917	0.156528	0.430121	0.516768	0.191694	-0.274776	0.568183	-0.0728154	0.323279	0.286502	0.513699	0.119755	-0.212646	-0.184053
4732440D04Rik	yellow	-0.188638	0.00808741	-0.052198	0.101912	-0.0629735	-0.283487	-0.113654	-0.0529176	-0.340399	-0.106531	-0.268895	-0.329132	-0.00643224	0.0387168	0.410926	0.115862	0.088586	0.0602104	0.0976133	0.219238	0.117375	0.121144	0.129472
4732471J01Rik	pink	0.0371835	0.222196	0.327889	0.605412	-0.204198	-0.213659	0.00275793	-0.117969	-0.0775731	0.162559	0.104925	-0.061535	-0.0665211	-0.0921235	0.368285	-0.361993	-0.208036	-0.207038	-0.115791	0.168313	0.439571	0.443265	0.0868138
4732487G21Rik	turquoise	0.0908465	0.171589	-0.282713	0.154041	-0.0581082	-0.249086	-0.59202	-0.198839	-0.349508	0.133819	-0.113429	0.247291	0.364835	0.490282	0.183883	-0.305195	-0.385399	0.2057	0.602677	-0.0196318	0.411907	-0.0142429	0.00991304
4732491K20Rik	brown	0.0265678	-0.386864	-0.620179	-0.101985	-0.224661	-0.669882	0.248231	0.60305	0.590048	0.80018	0.28078	0.552819	0.637998	0.293589	-0.386099	0.0883141	-0.414355	0.196042	0.322878	0.509319	0.533304	0.00392694	0.0169075
4732496C06Rik	brown	-0.0293008	-0.241908	0.302414	-0.0283736	-0.340933	0.0430724	0.0977905	-0.394719	-0.334366	-0.487442	-0.324523	-0.421159	-0.592708	-0.568822	0.5152	0.351488	0.63504	0.303642	-0.0940277	0.37246	0.0893463	0.400084	-0.0226966
4833413G10Rik	grey	0.310738	-0.085525	-0.287223	-0.172996	0.0818324	-0.135976	-0.198948	0.0240534	0.0336348	0.163033	0.137458	0.340443	0.317828	0.124691	0.107395	-0.11932	-0.183372	0.221683	0.390061	-0.055369	0.142386	-0.1737	0.373694
4833420G17Rik	grey	0.33248	-0.0777173	0.250388	0.155122	-0.281047	-0.0448642	0.0960419	-0.177668	-0.203792	-0.205285	-0.246587	-0.296212	-0.230801	-0.400929	0.303022	-0.0930667	0.260756	0.136956	-0.0117702	0.166985	0.232508	0.208947	0.31426
4833422C13Rik	turquoise	-0.02509	-0.530099	-0.0818492	-0.382887	-0.19329	-0.0885321	0.14283	-0.274331	-0.196131	-0.45051	-0.31251	-0.275425	-0.516286	-0.606678	0.401926	0.704969	0.750382	0.536831	0.0564997	0.518603	-0.0593332	0.245424	-0.220434
4833427G06Rik	blue	0.137386	0.937757	0.419054	0.58707	0.408509	0.285773	-0.593719	-0.331289	-0.558806	-0.152933	-0.0838652	-0.195176	0.0462137	0.431677	0.000799559	-0.753995	-0.503361	-0.58468	-0.0921956	-0.676442	-0.154028	-0.0880092	0.0117439
4833439L19Rik	purple	-0.224028	-0.293375	-0.64758	-0.505106	0.0526483	-0.209051	0.0764871	0.535265	0.457038	0.379675	0.223568	0.451319	0.517713	0.295395	-0.351709	0.318221	-0.22976	0.00668373	0.165721	0.00461447	-0.242925	-0.450356	-0.300036
4833445I07Rik	grey	-0.184062	0.126892	-0.00783495	0.194092	-0.114919	-0.264564	0.0450868	0.225894	-0.053872	0.136454	-0.257802	-0.223255	0.102087	0.130022	-0.0557711	0.0386089	-0.112467	-0.244804	-0.139044	0.0960812	-0.0607306	0.0373741	-0.298537
4921504A21Rik	tan	0.334231	0.253257	0.0633078	0.263083	0.278306	0.0548951	0.153148	0.387827	0.414136	0.485263	0.379268	0.339957	0.405558	0.143017	-0.341182	-0.558241	-0.559539	-0.392263	-0.159872	-0.275408	0.142918	-0.143978	0.371533
4921524J17Rik	brown	0.351328	0.166936	-0.42453	0.0922612	0.0930012	-0.20625	-0.289154	0.331883	0.290361	0.644764	0.448375	0.694781	0.756289	0.548854	-0.378829	-0.51308	-0.7899	-0.0679974	0.459724	-0.216012	0.344897	-0.287763	-0.00705726
4921531C22Rik	grey	0.0283023	-0.0163735	-0.182015	-0.303717	-0.270054	0.269824	-0.209182	-0.0223653	0.109697	-0.0333041	0.135255	0.325604	0.209705	0.182276	0.0266877	-0.0685184	-0.115034	0.0873731	0.235101	-0.284129	-0.150241	-0.452506	0.428807
4921536K21Rik	blue	-0.0854713	0.763684	0.773925	0.572005	0.193505	0.63551	-0.342019	-0.561026	-0.542801	-0.485209	-0.0152104	-0.426687	-0.439965	0.099557	0.163158	-0.565643	-0.0573418	-0.523171	-0.376659	-0.652892	-0.250753	0.142228	-0.0262178
4921539H07Rik	blue	-0.000917031	0.686181	0.489028	0.257562	0.621001	0.662489	-0.355947	-0.377914	-0.395126	-0.410363	0.0717825	-0.206629	-0.216104	0.118682	0.0227435	-0.500469	-0.147377	-0.469578	-0.26717	-0.737821	-0.410991	-0.156691	0.0458216
4930402H24Rik	turquoise	-0.113976	0.462725	-0.100873	-0.0139611	0.258511	0.216645	-0.702716	-0.260824	-0.637185	-0.310725	-0.266607	-0.173477	0.238272	0.508546	0.21889	-0.203672	-0.216257	-0.158254	0.312164	-0.445572	-0.289435	-0.424489	-0.0212147
4930412C18Rik	turquoise	0.175448	0.477389	-0.123467	0.431852	0.163249	-0.122526	-0.418538	0.143207	0.0506977	0.513503	0.328886	0.446988	0.651769	0.63176	-0.227193	-0.722943	-0.862893	-0.31939	0.310966	-0.361728	0.334271	-0.196451	0.012498
4930427A07Rik	blue	0.188072	0.361052	0.285708	0.00481533	0.499986	0.442624	0.0569559	0.105423	-0.0167482	-0.17326	0.121484	-0.202031	-0.0383131	-0.0943138	-0.0280695	-0.11997	-0.0723068	-0.565882	-0.472759	-0.477456	-0.575874	-0.307092	-0.203086
4930429F24Rik	red	0.313108	0.218273	0.212456	0.0809751	0.26591	0.241675	-0.381202	-0.418973	-0.56927	-0.459497	-0.287047	-0.292559	-0.190095	-0.178371	0.592506	-0.118784	0.146204	0.0797453	0.115171	-0.139598	-0.0238093	-0.0393451	0.189077
4930430F08Rik	black	0.145558	-0.205064	-0.240585	-0.127351	-0.255904	-0.0439488	-0.25435	-0.316405	-0.0625594	-0.0773317	-0.00389206	0.305611	-0.0612647	-0.124329	-0.0905632	0.0296991	0.0751494	0.474992	0.480704	0.167623	0.28374	0.0317311	-0.0779857
4930431P19Rik	tan	-0.0658183	-0.148459	-0.380006	0.0137084	-0.136938	-0.366472	0.0626826	0.322791	0.284363	0.496024	0.265764	0.356949	0.423277	0.316756	-0.228102	-0.0896736	-0.344549	0.127581	0.281375	0.251473	0.468042	0.0517542	0.0414879
4930432K21Rik	grey	0.237427	0.298997	0.199207	0.129693	0.278153	0.218433	-0.227517	-0.178405	-0.327438	-0.138754	0.153947	-0.181031	0.00353125	0.207949	0.263091	-0.162664	-0.0859702	-0.170921	-0.0284097	-0.240997	-0.0736232	-0.0107113	0.0334327
4930447C04Rik	grey	0.165512	-0.1497	-0.283392	0.0189859	-0.240659	-0.506409	-0.258127	-0.0440211	-0.259697	0.0732028	-0.201028	0.0487533	0.186582	-0.0197556	0.481693	0.0273782	-0.0383243	0.313726	0.442602	0.315475	0.366089	0.127138	0.0200134
4930447M23Rik	turquoise	-0.0865702	-0.449112	-0.223195	-0.417919	-0.489017	0.0246948	-0.0998482	-0.295507	-0.178592	-0.365721	-0.311225	-0.0108838	-0.275727	-0.27266	0.285075	0.478827	0.502608	0.550194	0.317053	0.329955	0.011214	0.0345294	-0.214214
4930451G09Rik	blue	0.197351	-0.577132	-0.494036	-0.515907	-0.0855583	-0.284764	0.33947	0.440341	0.352748	0.242087	0.17293	0.146786	0.233578	-0.0893199	0.0613304	0.577322	0.166815	0.245313	0.0765297	0.39423	-0.0652371	-0.135128	-0.113925
4930452B06Rik	purple	0.133799	-0.335557	-0.300384	-0.02356	-0.0794357	-0.496199	0.479651	0.588777	0.600882	0.621504	0.281411	0.311593	0.399134	-0.0424457	-0.131472	0.0478512	-0.237819	-0.0402841	-0.0523774	0.408873	0.291809	0.0745529	0.0109246
4930453N24Rik	black	-0.0229643	-0.201365	-0.440529	-0.159799	0.0240418	-0.193326	-0.321835	-0.0457616	0.0360111	0.227405	0.0608803	0.477073	0.385543	0.314273	-0.018332	-0.0526009	-0.227191	0.493025	0.636398	0.169735	0.469444	-0.118426	0.42021
4930458D05Rik	green	-0.250966	-0.174942	-0.38093	-0.135016	-0.309019	-0.251947	-0.321659	-0.101098	-0.0208155	0.119308	0.105795	0.33464	0.233158	0.252789	0.0578326	0.107246	-0.133483	0.397261	0.538668	0.198043	0.346681	-0.082794	0.048779
4930480K23Rik	red	-0.213975	-0.0236156	0.129888	-0.0134057	-0.137306	0.024991	-0.191264	-0.359996	-0.565901	-0.510303	-0.369846	-0.535092	-0.385068	-0.116344	0.535325	0.351902	0.434981	0.125339	-0.0111704	0.122365	-0.137547	0.174065	-0.307925
4930481A15Rik	pink	0.227326	0.410138	0.528498	0.582596	-0.036972	0.146052	-0.1087	-0.318764	-0.19961	-0.049607	0.158638	-0.150042	-0.173884	0.00447925	0.12429	-0.515342	-0.181693	-0.310763	-0.179156	-0.205873	0.183507	0.283119	-0.000783171
4930488L21Rik	yellow	-0.247106	0.211849	0.459851	0.147237	0.349915	0.264417	0.038241	-0.252489	-0.400959	-0.461864	-0.250681	-0.610042	-0.413524	-0.119984	0.309177	0.0878726	0.325754	-0.264245	-0.428703	-0.122722	-0.3298	0.169041	-0.080564
4930503L19Rik	tan	-0.110516	-0.087634	0.319509	0.0165523	-0.310456	0.244512	-0.134705	-0.567268	-0.441319	-0.61004	-0.30106	-0.337694	-0.54881	-0.46126	0.657977	0.088519	0.526446	0.352133	0.062844	0.106494	0.148855	0.230327	0.469421
4930506C21Rik	brown	-0.418154	0.0630862	-0.337628	-0.0389783	0.0578017	-0.173306	-0.209512	0.122497	0.0111322	0.215784	0.0835828	0.15998	0.291966	0.558996	-0.321767	0.0727937	-0.276199	-0.0710582	0.193732	-0.068181	-0.0781282	-0.114793	-0.453141
4930512B01Rik	grey	-0.10526	0.236264	0.273461	0.255888	0.259737	-0.0497007	-0.0876136	-0.196088	-0.307601	-0.226998	-0.126618	-0.313717	-0.271562	-0.173705	0.261711	-0.0170213	0.0933115	-0.177237	-0.22151	-0.0276891	-0.0661221	0.235262	-0.335207
4930516B21Rik	turquoise	-0.299145	-0.237972	0.0738	-0.191482	-0.0603901	0.0458992	0.087155	-0.245841	-0.0647038	-0.311954	-0.271172	-0.158113	-0.312975	-0.279626	0.131305	0.285325	0.425291	0.325512	0.0151173	0.191477	-0.00519998	0.057076	0.431142
4930522L14Rik	blue	0.172924	0.633888	0.0882163	0.255066	0.147541	0.340709	-0.719904	-0.325661	-0.46854	-0.146057	0.0255711	0.106663	0.23473	0.47689	0.0210462	-0.622412	-0.466876	-0.249422	0.298685	-0.624041	-0.0512263	-0.304507	-0.138903
4930523C07Rik	blue	0.10944	0.807223	0.655328	0.734821	0.261815	0.263902	-0.497614	-0.58835	-0.653763	-0.341933	-0.132896	-0.360426	-0.338339	0.0793557	0.264508	-0.646404	-0.204206	-0.414437	-0.17016	-0.483279	-0.0112268	0.270813	-0.0634252
4930525G20Rik	turquoise	-0.268121	-0.367166	-0.0036427	-0.407538	-0.354243	0.374902	-0.0581993	-0.456314	-0.106224	-0.516469	-0.0570588	-0.0111186	-0.511523	-0.344995	0.0350025	0.472606	0.608554	0.540534	0.172232	0.119349	-0.0873268	0.0267756	-0.0637812
4930539E08Rik	magenta	-0.04515	0.21517	0.620546	0.608371	-0.148485	0.0133123	0.154363	-0.369881	-0.165072	-0.147116	0.0797186	-0.323588	-0.534237	-0.297438	0.255301	-0.220924	0.15024	-0.184516	-0.367651	0.141327	0.249174	0.664478	-0.306036
4930563E22Rik	lightgreen	-0.164415	0.0122083	-0.0517872	0.339833	-0.0397715	-0.286459	0.0793635	0.156666	0.182674	0.393957	0.222821	0.192519	0.233092	0.190519	-0.0224416	-0.265801	-0.32329	-0.00207224	0.0875907	0.205843	0.582819	0.264648	0.165694
4930570G19Rik	brown	0.167619	-0.017206	0.459376	0.327205	-0.409103	0.0510889	0.110519	-0.450688	-0.154298	-0.267057	-0.055484	-0.206644	-0.592181	-0.488636	0.320797	-0.0797097	0.331228	0.118568	-0.163672	0.168835	0.224534	0.536045	0.0196107
4930579G24Rik	purple	0.0650935	0.138859	-0.150174	-0.218628	0.318145	0.327796	-0.495967	-0.421662	-0.284978	-0.326261	0.115422	0.148706	-0.0791931	0.13133	-0.042059	0.0305001	0.0166232	0.234227	0.336598	-0.265194	-0.198645	-0.293037	-0.0956147
4930581F22Rik	turquoise	0.236507	0.508712	-0.191682	0.213534	0.253199	0.00141528	-0.464756	0.158228	-0.0694559	0.331012	0.134776	0.303768	0.645684	0.606716	-0.244004	-0.572179	-0.741771	-0.368259	0.264869	-0.43797	0.0328183	-0.43928	0.0421347
4931406C07Rik	blue	-0.0241871	0.666086	0.0718731	0.113087	0.450019	0.429172	-0.804465	-0.433611	-0.617503	-0.343862	-0.0687616	-0.0270469	0.136267	0.523267	-0.00645408	-0.471901	-0.339735	-0.246659	0.275849	-0.718606	-0.320814	-0.389577	-0.211968
4931406P16Rik	blue	0.38823	0.282091	0.0122705	-0.296451	0.369059	0.258103	-0.11423	0.208831	-0.271153	-0.343888	-0.50952	-0.38513	0.115078	-0.111289	0.135049	0.0345401	0.039167	-0.434143	-0.274359	-0.476423	-0.806434	-0.653246	-0.083028
4931414P19Rik	blue	-0.147387	0.470652	0.532439	0.431638	0.125658	0.469236	-0.000536419	-0.189255	-0.028223	-0.0776744	0.417474	-0.107673	-0.238339	0.132126	0.0093271	-0.385938	-0.161774	-0.437999	-0.400195	-0.397933	-0.0748745	0.160651	0.084748
4931415C17Rik	magenta	-0.483357	-0.245593	0.267512	0.174808	-0.350319	-0.00415078	0.375812	-0.102401	0.0750183	-0.0547031	0.142243	-0.237404	-0.421173	-0.154433	0.13591	0.23949	0.353554	0.114323	-0.252793	0.384296	0.278415	0.578249	-0.015425
4931428F04Rik	blue	-0.043474	-0.556377	-0.403128	-0.202317	-0.310402	-0.44824	0.261871	0.234451	0.362291	0.352797	0.289752	0.291553	0.106231	-0.0789208	0.02035	0.456813	0.0780027	0.38031	0.209689	0.602534	0.358954	0.241621	-0.40875
4931440P22Rik	greenyellow	-0.204465	0.492842	0.0901219	0.267721	0.0448067	0.0119903	-0.424587	-0.133122	-0.417597	-0.173547	-0.4883	-0.197741	0.0326306	0.185437	-0.00829259	-0.327051	-0.216626	-0.288493	0.0341434	-0.371524	-0.197909	-0.143335	-0.0701107
4932422M17Rik	blue	0.457187	0.546673	0.246104	0.419412	0.0826047	0.0617014	-0.329286	-0.0545534	-0.292446	0.0199565	0.0480259	-0.0736561	0.191587	0.0941316	0.361963	-0.577648	-0.428909	-0.426734	-0.0447433	-0.356721	0.0420551	-0.117559	0.201188
4932438A13Rik	turquoise	-0.0914045	-0.0895659	0.352244	-0.0680585	-0.127268	0.237218	-0.142805	-0.635545	-0.704896	-0.836353	-0.488132	-0.685322	-0.73494	-0.526861	0.753258	0.404169	0.772341	0.284253	-0.0740473	0.183443	-0.16134	0.288928	-0.0700122
4932438H23Rik	blue	0.125811	0.899765	0.428593	0.568013	0.552645	0.244958	-0.50339	-0.237921	-0.471926	-0.090095	-0.0916005	-0.171089	0.0682758	0.417125	0.0391748	-0.731391	-0.506105	-0.625014	-0.178234	-0.684052	-0.217109	-0.0601571	0.00674201
4932441J04Rik	blue	-0.403155	-0.461011	-0.291236	-0.362631	-0.169993	0.107039	0.176171	-0.00815259	0.340167	0.0690895	0.270902	0.323153	-0.0888438	0.0636296	-0.413884	0.383684	0.222878	0.410463	0.192216	0.200804	0.0784394	0.078762	-0.237152
4932443I19Rik	blue	0.0702977	0.784938	0.397973	0.643021	0.0699944	0.308486	-0.544839	-0.352021	-0.346676	-0.0180511	0.20109	0.0607102	0.053393	0.399263	-0.0789831	-0.815367	-0.553299	-0.438839	0.0333719	-0.601008	0.126411	0.0195527	-0.0458344
4933404O12Rik	grey	-0.0694144	-0.0559335	0.408398	0.170905	-0.129333	0.374224	0.115807	-0.294234	-0.105083	-0.282798	0.00177644	-0.179461	-0.359102	-0.282479	0.33838	-0.127907	0.273055	0.0409476	-0.158293	-0.0426729	0.152794	0.283712	0.327847
4933407K13Rik	turquoise	0.045366	0.0209211	0.392946	0.0130948	-0.346784	0.195328	0.0131736	-0.386955	-0.366896	-0.47971	-0.197817	-0.464518	-0.474055	-0.261912	0.486499	0.163398	0.469048	0.0776772	-0.165626	0.0694371	-0.105004	0.18673	0.135459
4933407L21Rik	blue	-0.122698	0.394443	0.397584	0.388687	-0.0144646	0.230753	-0.399483	-0.535889	-0.571479	-0.39838	-0.0531471	-0.318179	-0.371357	0.0140923	0.270041	-0.220819	0.0639667	-0.0466427	0.0140914	-0.168606	0.105069	0.262417	-0.177808
4933413G19Rik	brown	0.197814	0.370814	-0.158918	-0.122371	0.217471	0.332549	-0.274548	0.242053	0.0410529	0.160038	0.23364	0.209444	0.484486	0.547377	-0.343413	-0.26916	-0.473564	-0.386884	0.0465472	-0.550274	-0.365001	-0.598556	0.00420877
4933421O10Rik	green	0.0700291	-0.203708	-0.398341	-0.210046	-0.481146	-0.0887821	-0.194078	0.128883	0.0901146	0.169332	-0.0615538	0.336095	0.345564	0.181786	-0.057187	0.0230797	-0.165471	0.270104	0.439877	0.0714536	0.254662	-0.255239	0.0836319
4933427D14Rik	brown	-0.19573	-0.0746778	0.593688	0.188135	-0.20362	0.201437	0.11784	-0.619872	-0.44176	-0.615236	-0.264546	-0.592903	-0.852398	-0.525588	0.581604	0.263642	0.716722	0.233168	-0.274074	0.288989	0.0727095	0.615255	0.207326
4933428G20Rik	grey	0.264078	0.0140263	-0.29816	-0.123903	-0.041151	-0.157702	-0.152358	0.213517	0.0399788	0.227928	0.263809	0.216049	0.400569	0.259576	0.241313	-0.0260245	-0.281209	-0.00187605	0.209364	0.0301814	0.0781364	-0.24348	0.0947325
4933431E20Rik	grey	0.172566	0.098306	-0.207082	-0.268876	0.12147	0.10194	-0.369369	0.0305591	-0.352923	-0.275136	-0.276766	-0.165843	0.193152	0.0536562	0.30908	0.132625	-0.00821305	-0.125523	0.129553	-0.280927	-0.475993	-0.507742	-0.290278
4933431K14Rik	grey	-0.385095	-0.210304	-0.0231059	-0.0742231	0.0210979	0.164662	0.225506	-0.0022532	0.248386	0.0871147	0.40564	0.0981208	-0.0916911	0.161451	-0.324831	0.186488	0.0936765	0.15927	-0.036135	0.181765	0.198498	0.162205	0.00531826
4933434E20Rik	turquoise	0.164948	0.69113	0.0531714	0.372624	0.212216	0.265459	-0.693025	-0.274662	-0.309138	0.119333	0.224155	0.29526	0.359794	0.705218	-0.229606	-0.75411	-0.676123	-0.23826	0.358214	-0.570402	0.134928	-0.223862	0.155455
4933439C10Rik	pink	0.102863	0.177915	0.356511	0.627403	-0.224779	-0.245336	0.118798	-0.0370819	0.0410689	0.288898	0.252526	0.000303034	-0.0522562	0.00188836	0.262461	-0.426095	-0.24836	-0.152729	-0.138295	0.180959	0.577711	0.555496	0.109925
5031425E22Rik	blue	0.110839	0.234845	-0.0212698	0.191431	-0.331084	-0.130963	-0.215724	0.0750487	-0.149816	0.0359635	-0.302395	-0.0274038	0.194066	0.0410861	0.112771	-0.326588	-0.240727	-0.168787	0.0987661	-0.197915	0.0488894	-0.169333	0.215364
5031434O11Rik	grey	0.322554	-0.0889888	0.187866	0.3536	-0.369802	-0.301558	0.244204	0.0473648	0.0442823	0.222297	0.187748	-0.130505	-0.119871	-0.122234	0.240936	0.00441976	0.00342205	0.00105342	-0.138467	0.398331	0.437708	0.497323	-0.151758
5031439G07Rik	brown	0.226336	0.0753142	-0.548141	-0.366101	0.44351	-0.0936883	-0.0779888	0.625902	0.282598	0.422696	0.116971	0.317097	0.781431	0.530998	-0.398916	-0.0183884	-0.515441	-0.310174	0.107639	-0.293198	-0.40026	-0.720489	-0.135902
5033417F24Rik	pink	-0.478093	0.25396	0.184103	0.340128	0.0678843	-0.0161757	-0.114059	-0.165499	-0.241589	-0.0550908	-0.331144	-0.227742	-0.11396	0.250811	-0.138797	-0.184278	-0.0503029	-0.0861312	-0.0362558	-0.0364674	0.140379	0.241433	0.133506
5033430I15Rik	brown	-0.0407209	-0.164037	-0.522324	-0.140056	-0.0303915	-0.348556	-0.0975813	0.352227	0.329302	0.499175	0.263847	0.543283	0.542532	0.348774	-0.109007	-0.0261689	-0.423793	0.124484	0.365395	0.0455681	0.234279	-0.182125	0.0266815
5330413P13Rik	blue	-0.0374832	0.677622	0.610851	0.664099	-0.0370004	0.421205	-0.424334	-0.596785	-0.46099	-0.240815	0.176958	-0.143216	-0.296982	0.240775	0.120478	-0.681127	-0.220443	-0.295447	-0.0659513	-0.443077	0.161798	0.309304	0.0060482
5330416C01Rik	salmon	-0.192291	0.105735	0.426682	-0.0446233	0.104442	0.767641	-0.0842605	-0.423792	-0.301547	-0.578415	-0.0248878	-0.326403	-0.408592	-0.0735956	0.180267	-0.0183338	0.357292	-0.00986327	-0.173067	-0.335732	-0.223071	-0.0510273	0.200691
5330417C22Rik	turquoise	-0.183838	-0.549017	0.238946	-0.306412	-0.309806	0.193758	0.383567	-0.362475	-0.0795491	-0.572051	-0.188626	-0.406134	-0.738996	-0.733114	0.422416	0.631095	0.917789	0.509738	-0.166704	0.463704	-0.0132649	0.331359	0.192202
5330434G04Rik	brown	0.0809075	-0.238611	-0.588008	-0.185591	0.00371435	-0.527591	-0.204449	0.211733	0.0198344	0.362831	0.0311878	0.291393	0.521021	0.375477	0.0529729	0.13498	-0.250747	0.374811	0.557534	0.316183	0.395817	-0.122051	0.184911
5330438D12Rik	grey	-0.0638508	0.284043	0.115844	0.325639	0.0551942	0.00628408	-0.376594	-0.328952	-0.27947	-0.087966	-0.271972	0.0423575	-0.0640004	0.112214	-0.195495	-0.383274	-0.179531	0.0728808	0.228916	-0.155889	0.25531	0.111156	-0.0500381
5430403G16Rik	yellow	0.113763	0.27195	-0.238621	0.0733455	-0.0758668	-0.0158602	-0.639313	-0.291877	-0.201093	0.111847	0.252393	0.468791	0.289464	0.438131	0.0604678	-0.348472	-0.442189	0.138299	0.559478	-0.200821	0.216815	-0.154202	0.139664
5430405H02Rik	grey	-0.235377	0.124334	-0.0756474	0.0829715	-0.298142	0.117961	-0.311026	-0.0875498	0.0677782	0.150064	0.20372	0.39196	0.21398	0.389654	-0.209956	-0.281603	-0.327405	0.0194673	0.278948	-0.231363	0.164083	-0.110698	-0.0414985
5430416N02Rik	grey	0.12337	0.19241	0.0181576	0.0679577	-0.151989	0.406511	-0.288249	-0.14936	0.0390564	0.0276127	0.291108	0.375794	0.164128	0.208078	-0.078572	-0.4526	-0.301671	-0.00424119	0.244466	-0.393809	0.163587	-0.202134	0.227833
5530601H04Rik	grey	-0.171633	-0.0734212	-0.0727159	-0.160187	-0.145384	0.145574	-0.24965	-0.337869	-0.155857	-0.2355	-0.0446245	0.0796072	-0.0542373	0.0873769	0.0735438	0.00584916	0.140093	0.39578	0.358439	0.0148588	0.153381	-0.132876	0.405242
5730409E04Rik	blue	0.241201	-0.474452	-0.606679	-0.37044	-0.123402	-0.280423	0.0659493	0.415159	0.413821	0.474256	0.24406	0.538261	0.522786	0.186023	-0.137199	0.172583	-0.205873	0.430858	0.462404	0.279147	0.369467	-0.209943	0.218162
5730455P16Rik	green	0.103457	-0.299859	-0.584578	-0.119643	-0.262507	-0.585986	-0.262931	0.0954001	-0.0681161	0.289493	-0.189355	0.302321	0.363333	0.199441	0.0108851	0.135422	-0.162254	0.444517	0.630391	0.412531	0.432054	0.0593218	-0.374714
5730480H06Rik	turquoise	-0.156653	-0.103554	0.0201916	-0.215994	-0.208329	0.405067	-0.330493	-0.566727	-0.320858	-0.535305	-0.0828713	-0.0577825	-0.375386	-0.169598	0.0692417	0.2242	0.387183	0.407905	0.298234	-0.0545031	-0.0850964	-0.0979556	-0.0620703
5730508B09Rik	turquoise	-0.610758	-0.452541	-0.107263	-0.473053	-0.205001	0.129699	0.0844998	-0.300765	-0.103324	-0.465755	-0.282678	-0.187522	-0.43448	-0.216247	-0.00660253	0.597489	0.686726	0.568361	0.144741	0.247409	-0.12349	0.0496038	0.16382
5730559C18Rik	black	-0.0547301	0.601124	0.565963	0.494738	0.175435	0.144287	-0.0343743	-0.0811008	-0.268036	-0.210109	-0.223095	-0.460108	-0.217122	-0.106753	0.125962	-0.365693	-0.106785	-0.70939	-0.562389	-0.434834	-0.398655	0.0450628	-0.170805
5830417I10Rik	yellow	-0.424111	0.176517	0.344998	0.264099	0.218056	-0.0168337	0.0754807	-0.157482	-0.328455	-0.251808	-0.229213	-0.549228	-0.315235	-0.0269304	0.363828	0.1438	0.237843	-0.2211	-0.365269	0.125132	-0.117856	0.31333	-0.000830309
5830444B04Rik	brown	-0.125224	0.252365	-0.226839	0.0861337	-0.072027	0.0413948	-0.42441	0.0271114	-0.0801198	0.19973	0.200236	0.303832	0.50911	0.578974	-0.0918294	-0.442687	-0.494447	-0.0660123	0.426518	-0.357341	0.197131	-0.306117	0.23947
5930403N24Rik	brown	-0.359748	0.162752	0.548701	0.204053	0.14055	0.300042	0.116239	-0.436099	-0.258399	-0.484018	-0.173525	-0.436503	-0.718681	-0.338335	0.106126	0.103792	0.438648	-0.150738	-0.473053	-0.0362124	-0.262872	0.428204	-0.310777
5930409G06Rik	black	0.130636	-0.467839	-0.368461	-0.386363	-0.185941	-0.143191	0.019433	0.0703895	0.0261909	-0.0349315	-0.148214	0.126322	0.0765395	-0.203173	0.210322	0.306228	0.233795	0.527503	0.376688	0.345228	0.227385	-0.0627743	0.0804633
5930412G12Rik	brown	0.148258	0.234554	-0.496848	-0.0371149	0.0643299	-0.142277	-0.314275	0.434895	0.319671	0.617654	0.349557	0.66043	0.892737	0.716719	-0.442469	-0.470132	-0.833671	-0.224179	0.405782	-0.362276	0.078809	-0.570641	0.0846878
5930420M18Rik	grey	-0.026745	-0.243378	-0.145977	-0.0954961	-0.247556	-0.111733	-0.00302295	-0.0591521	0.142993	0.0808992	0.0815438	0.213041	-0.00520814	-0.105724	0.0339848	0.210791	0.0716429	0.315744	0.202198	0.299536	0.226028	0.0285393	0.180106
5930430L01Rik	grey	-0.292976	0.221032	-0.00268742	0.367408	-0.0634175	-0.25648	-0.346276	-0.207792	-0.168733	0.132468	0.0325773	0.180023	0.0500548	0.233141	0.0391896	-0.285045	-0.289685	0.0301757	0.262939	-0.0239543	0.338246	0.271476	-0.296589
6030419C18Rik	turquoise	-0.296244	-0.790441	-0.256457	-0.679169	-0.236946	0.040848	0.655414	0.319589	0.506318	-0.0772433	0.0336143	-0.0310903	-0.198767	-0.43442	-0.133732	0.80801	0.633039	0.389253	-0.17241	0.42155	-0.209632	-0.0879381	0.0885768
6030458C11Rik	turquoise	-0.183856	-0.575739	0.156333	-0.387204	-0.396426	0.177949	0.44879	-0.16726	-0.00126859	-0.503251	-0.265759	-0.396051	-0.640734	-0.701103	0.327631	0.671668	0.873912	0.416628	-0.236725	0.434665	-0.093431	0.234636	0.125593
6330403K07Rik	magenta	-0.397596	-0.393662	0.229145	0.166746	-0.392882	-0.137977	0.357332	-0.343013	0.163043	-0.020857	0.211556	0.00318142	-0.59844	-0.29804	0.0114936	0.301983	0.445808	0.442943	-0.077829	0.594073	0.499126	0.812169	-0.0662702
6330403L08Rik	brown	-0.0553803	0.152447	-0.212842	0.327062	0.0260428	-0.35554	-0.067999	0.414363	0.126912	0.523302	0.0295883	0.169066	0.564101	0.431814	-0.164354	-0.34647	-0.580467	-0.2258	0.142936	0.0100216	0.380473	-0.0400296	-0.0434955
6330408A02Rik	blue	-0.188854	-0.552709	-0.497303	-0.47867	-0.11446	-0.101501	0.0739642	0.115309	0.16	0.0394121	0.148389	0.185746	0.116258	-0.0174128	-0.0555427	0.510859	0.236544	0.55159	0.387234	0.393002	0.193548	-0.105848	-0.00495355
6330418K02Rik	turquoise	-0.166789	0.169383	-0.119229	0.294941	0.174769	-0.155217	-0.344455	-0.172562	-0.0547249	0.274327	0.268999	0.339656	0.247634	0.428388	-0.118626	-0.298785	-0.410184	0.0995438	0.364882	0.0679643	0.458228	0.151094	0.0619193
6330549D23Rik	pink	0.0171947	0.112002	0.0259594	0.340301	-0.180708	-0.34764	-0.142863	-0.0970483	-0.303425	0.0494544	-0.25988	-0.202137	-0.0205943	0.0374391	0.184606	-0.0956004	-0.0698615	0.0563368	0.125452	0.248818	0.396236	0.311991	0.106313
6430511E19Rik	blue	0.132008	0.372881	0.581703	0.415827	0.0106055	0.334984	-0.181217	-0.503348	-0.40647	-0.338311	0.194299	-0.314212	-0.390931	-0.106709	0.516259	-0.251685	0.0883692	-0.148522	-0.192478	-0.131729	0.11809	0.287164	0.294905
6430548M08Rik	pink	0.416617	0.438293	0.180756	0.60486	0.166991	-0.284118	0.092152	0.462887	0.123237	0.530389	-0.0181474	0.00425022	0.478607	0.18146	-0.0621108	-0.707909	-0.660908	-0.602814	-0.222991	-0.18538	0.266262	0.038564	0.1721
6430571L13Rik	brown	0.106789	-0.0232836	-0.507614	0.0730218	-0.0203795	-0.561218	0.0101689	0.611776	0.289565	0.69473	0.0608678	0.323773	0.728784	0.497877	-0.342302	-0.131022	-0.599297	-0.14775	0.22592	0.188715	0.287529	-0.148412	-0.302339
6430573F11Rik	turquoise	-0.233067	-0.478158	-0.098575	-0.280137	-0.173145	0.0584573	0.0709365	-0.222334	-0.185345	-0.369742	-0.350712	-0.230987	-0.30548	-0.321823	0.138951	0.438626	0.564174	0.54589	0.214925	0.371612	0.169136	0.14305	-0.0284776
6430584L05Rik	purple	0.143944	0.178294	0.588484	0.355335	-0.299326	0.38089	-0.0440892	-0.585787	-0.209998	-0.319606	0.268787	-0.14056	-0.552383	-0.263874	0.3695	-0.205678	0.214433	0.0409612	-0.152168	-0.00948089	0.226177	0.422697	0.200687
6430590A07Rik	grey	-0.470205	-0.100944	-0.0709118	-0.0851827	0.170601	0.264187	-0.169224	-0.261258	0.102963	-0.000426884	0.372645	0.359794	0.0400099	0.303885	-0.140621	-0.0786513	-0.0458004	0.285385	0.295651	-0.0953302	0.200849	0.00654794	0.279902
6430628N08Rik	magenta	-0.266995	0.0506106	0.460352	0.685742	-0.239965	-0.355377	0.261295	-0.171188	0.0101881	0.163406	0.00427044	-0.177293	-0.354996	-0.186251	0.211737	-0.210127	0.0389418	-0.0500675	-0.258411	0.371761	0.563885	0.838687	0.0344865
6530402F18Rik	purple	0.0128351	-0.0270732	-0.25503	-0.14029	0.142347	-0.214308	0.182419	0.48326	0.176174	0.259245	-0.0990942	-0.0301512	0.371998	0.153529	-0.0498774	0.0893207	-0.181404	-0.273242	-0.11686	0.0501695	-0.213519	-0.244279	-0.142047
6530403H02Rik	turquoise	0.114355	-0.203813	-0.0161674	-0.261491	-0.0991995	0.0491995	-0.206026	-0.41871	-0.431018	-0.537697	-0.345265	-0.307555	-0.375416	-0.333426	0.373106	0.417464	0.510267	0.358172	0.163239	0.132438	-0.202653	-0.0129394	-0.206163
6720427I07Rik	grey	-0.243106	-0.282485	-0.0814562	-0.216294	-0.200822	0.116068	-0.119249	-0.314589	-0.119309	-0.278315	0.0793165	0.0198613	-0.110053	-0.146686	0.382639	0.184698	0.304816	0.480341	0.345492	0.143777	0.238486	-0.0509741	0.579657
6720489N17Rik	turquoise	0.0784758	0.387089	-0.29535	0.100625	-0.0714165	-0.0089823	-0.692001	-0.145932	-0.237324	0.150074	0.115504	0.387147	0.411229	0.608075	-0.222017	-0.400949	-0.565813	0.0158148	0.552731	-0.321552	0.143993	-0.302926	-0.180887
6820408C15Rik	blue	0.160744	0.868855	0.516748	0.714429	0.197606	0.268841	-0.559145	-0.441518	-0.525817	-0.126083	0.0407536	-0.154009	-0.0733595	0.356111	0.0461196	-0.78152	-0.456467	-0.470692	-0.0482835	-0.573561	0.0392472	0.116653	-0.0585742
6820431F20Rik	grey	0.208488	0.0548953	0.300095	0.155139	-0.415092	0.116665	0.0312874	-0.18785	-0.159064	-0.169704	0.0447748	-0.186234	-0.168175	-0.147408	0.411727	-0.159149	0.118824	-0.0492351	-0.0829633	0.0297195	0.147234	0.156802	0.0863381
8030453O22Rik	turquoise	-0.291668	-0.390115	-0.276469	-0.537983	-0.14527	0.278544	-0.0541583	-0.121395	0.0518103	-0.265499	0.114881	0.132122	-0.110867	-0.0429021	-0.0786895	0.453714	0.328091	0.379199	0.241403	0.0364885	-0.202998	-0.231925	-0.338923
8030462N17Rik	turquoise	0.131222	-0.591503	-0.306878	-0.689018	-0.194144	-0.0767076	0.135619	-0.0429546	-0.138731	-0.454821	-0.497743	-0.284134	-0.262297	-0.540137	0.305444	0.786594	0.716771	0.528353	0.134841	0.386104	-0.304796	-0.212971	-0.0132758
8430408G22Rik	royalblue	0.754953	-0.201581	-0.205357	-0.143397	-0.0777631	-0.338902	0.0908241	0.241505	0.0308949	0.162199	-0.0992778	0.0386965	0.160137	-0.272261	0.331419	0.14719	0.00767231	0.137112	0.0821513	0.314135	0.107292	-0.0224192	0.00827586
8430429K09Rik	grey	0.0141639	0.0287506	-0.115553	0.0444747	0.205518	0.0610544	-0.160043	0.075878	-0.0396879	0.110763	0.0558426	0.121163	0.20801	0.233371	-0.0340374	-0.137766	-0.219716	0.0226386	0.168999	-0.079086	0.139736	-0.0549857	-0.137908
9030407P20Rik	grey	0.14091	-0.125618	-0.0847927	0.157991	-0.333344	-0.22341	-0.0861961	-0.0788242	0.0119873	0.203213	0.156586	0.175065	0.0777131	0.0748551	0.210099	-0.0163326	-0.103977	0.205622	0.252663	0.248164	0.393797	0.223109	0.0993626
9030612E09Rik	grey	0.103145	-0.0704269	-0.207315	-0.037534	-0.0400353	-0.103667	0.0621574	0.264581	0.252483	0.345377	0.171309	0.2725	0.421162	0.218194	-0.120502	-0.15459	-0.283388	0.00120633	0.168653	0.0372602	0.259687	-0.161621	0.378063
9030617O03Rik	magenta	-0.042321	0.23107	-0.0578373	-0.0131214	0.131755	0.419586	-0.375673	-0.0954097	-0.0788792	-0.0250201	0.267959	0.234278	0.302526	0.440549	-0.0401428	-0.393245	-0.333102	-0.0531558	0.279896	-0.524252	0.00957674	-0.384553	0.317129
9030624J02Rik	red	0.15531	0.0965456	0.0831771	0.255752	0.183162	-0.0981862	0.35554	0.376434	0.447908	0.483201	0.373905	0.139296	0.234323	0.165615	-0.353524	-0.167879	-0.345361	-0.367775	-0.328411	0.0574068	0.103189	0.0626511	-0.0648173
9130011E15Rik	yellow	-0.0288241	-0.208586	0.225971	0.0119857	-0.343158	-0.120117	0.23757	-0.0721254	-0.218869	-0.342013	-0.500074	-0.54352	-0.422988	-0.492025	0.319973	0.354938	0.514217	0.0892987	-0.240978	0.304896	-0.0459521	0.249168	-0.299541
9130019O22Rik	grey	-0.230711	0.321423	-0.0086995	0.203025	0.0348092	0.173585	-0.12163	0.0442242	0.195343	0.271299	0.379662	0.281295	0.243186	0.543277	-0.501967	-0.394692	-0.44389	-0.192283	0.0625112	-0.321689	0.0831542	-0.146536	0.15378
9130019P16Rik	turquoise	-0.0539351	-0.419903	0.169996	-0.375313	-0.315654	0.127489	0.419074	-0.044211	-0.0434663	-0.506784	-0.431171	-0.512066	-0.522687	-0.693352	0.298533	0.62574	0.781223	0.167931	-0.350842	0.282544	-0.355623	0.0168041	-0.0051227
9130023H24Rik	yellow	-0.0561522	0.142921	-0.0107361	0.362829	-0.197609	-0.0384077	-0.273963	-0.240284	0.0261832	0.273757	0.345837	0.404578	0.183619	0.345615	-0.206831	-0.473757	-0.380093	0.183159	0.41247	0.0512067	0.660244	0.209605	0.225991
9130024F11Rik	salmon	-0.2154	0.283062	0.33539	-0.0613817	0.184668	0.873507	-0.349736	-0.581073	-0.292822	-0.580966	0.207711	-0.0423806	-0.399664	0.0600758	-0.0907678	-0.180513	0.171411	-0.0115583	-0.0123738	-0.609606	-0.333256	-0.169755	-0.0478389
9130221H12Rik	grey	0.0802914	-0.0558972	-0.0736327	0.198211	-0.279664	-0.255169	0.0419934	-0.00742659	0.255798	0.413642	0.418781	0.407963	0.134398	0.18462	-0.0452312	-0.143067	-0.262694	0.103699	0.154394	0.309834	0.494819	0.319802	-0.000362546
9130230N09Rik	blue	-0.178944	-0.632287	-0.448485	-0.407594	-0.428332	-0.316994	0.256473	0.229975	0.319435	0.163482	0.0451648	0.180007	0.0926363	-0.0788533	0.0405853	0.546691	0.245006	0.531555	0.248456	0.537024	0.280295	-0.00572419	0.144152
9130401M01Rik	turquoise	-0.284053	-0.34851	0.138357	-0.34153	-0.107556	0.27067	0.416955	0.0055225	0.223226	-0.321835	0.0110071	-0.234278	-0.40084	-0.400495	-0.0406026	0.493593	0.544923	0.0800505	-0.351891	0.0379565	-0.395662	-0.0735946	-0.146381
9230110C19Rik	blue	0.072458	0.790225	0.676913	0.722	0.207587	0.255708	-0.421134	-0.576552	-0.632593	-0.328896	-0.0949576	-0.393244	-0.35892	0.0729333	0.27832	-0.636932	-0.168841	-0.399373	-0.194265	-0.402291	0.041106	0.31544	0.151725
9230112E08Rik	black	-0.247041	-0.345446	-0.223678	-0.397945	-0.318839	0.011937	-0.184458	-0.263187	-0.323524	-0.434101	-0.367523	-0.18368	-0.159942	-0.218716	0.41674	0.424115	0.477255	0.572983	0.389469	0.265411	0.086632	-0.134676	0.4792
9230114K14Rik	green	0.0168101	-0.0770555	-0.469013	-0.325799	-0.093297	-0.111537	-0.5609	-0.175271	-0.41485	-0.140409	-0.185397	0.0838469	0.269194	0.335253	0.26228	0.205415	-0.0148882	0.444046	0.653808	0.108843	0.104162	-0.306242	0.149655
9330102E08Rik	blue	0.0196524	-0.418688	-0.405438	-0.481419	0.059437	0.0280081	0.0501449	0.129592	0.166796	0.0518236	0.267461	0.235845	0.0965549	0.0363346	0.010085	0.473929	0.143954	0.298139	0.195701	0.192898	-0.0818093	-0.111705	-0.310416
9330104G04Rik	lightgreen	-0.377053	-0.289153	-0.278042	0.0902956	-0.448845	-0.386815	0.151174	0.190548	0.32196	0.406452	0.23839	0.297172	0.205587	0.143428	-0.17104	0.0306748	-0.146158	0.259922	0.266776	0.4148	0.57207	0.228196	0.0126899
9330111N05Rik	brown	0.00726808	-0.362085	-0.701001	-0.389626	-0.00811666	-0.378769	0.152969	0.638079	0.55829	0.601161	0.254992	0.517336	0.6683	0.33936	-0.370464	0.228791	-0.359604	0.0878723	0.263225	0.189666	0.0441181	-0.387418	-0.0801637
9330118I20Rik	brown	-0.000868097	-0.470689	0.0604477	-0.0196069	-0.287536	-0.112157	0.329068	-0.162578	0.13192	-0.0714245	0.149936	-0.0163906	-0.389041	-0.473241	0.247812	0.303321	0.41021	0.387937	-0.0139428	0.524149	0.366952	0.494462	-0.187587
9330121K16Rik	tan	-0.164948	-0.0910822	0.288047	-0.149164	-0.0295157	0.450456	-0.21773	-0.70416	-0.48938	-0.735721	-0.0671014	-0.323667	-0.632281	-0.318274	0.541656	0.249563	0.60475	0.399077	0.0872851	-0.0177132	-0.0655668	0.164429	0.100598
9330132A10Rik	black	-0.181226	-0.423598	-0.431937	-0.332007	-0.364766	-0.0429937	-0.379711	-0.43368	-0.0370341	-0.0756015	0.27343	0.531356	-0.0494402	0.0636757	0.0877997	0.254117	0.148653	0.804671	0.750148	0.282279	0.429666	0.0922374	-0.0797629
9330151L19Rik	lightgreen	-0.146737	-0.00527999	0.0453498	0.452251	-0.357252	-0.398012	-0.138793	-0.165404	-0.242438	0.154691	-0.0375918	-0.0534599	0.0332953	0.135599	0.354494	-0.208228	-0.115967	0.197763	0.278695	0.39175	0.7471	0.520379	0.0180237
9330159F19Rik	black	0.0304785	-0.343521	0.00551014	-0.110581	-0.363354	-0.111574	-0.127299	-0.485257	-0.33922	-0.342016	-0.0937182	-0.121515	-0.404387	-0.329097	0.567348	0.322235	0.498596	0.675337	0.351025	0.461132	0.41317	0.383031	0.303498
9330162012Rik	grey	0.391636	0.376218	0.395646	0.539384	-0.30553	-0.0330741	-0.188055	-0.256404	-0.18935	0.0108406	0.0922304	-0.0521803	-0.154596	-0.113812	0.134135	-0.416369	-0.203568	-0.269795	-0.0913217	-0.169189	0.136706	0.256762	-0.280227
9330162G02Rik	black	-0.109762	-0.280051	-0.0343071	0.152896	-0.525917	-0.409107	-0.0816362	-0.267989	-0.249774	-0.069478	-0.127554	-0.115498	-0.166391	-0.207768	0.633303	0.184914	0.241066	0.47904	0.321902	0.557721	0.615971	0.435371	0.308893
9330182L06Rik	black	-0.246187	-0.640023	-0.663162	-0.628388	-0.355571	-0.308122	-0.15299	-0.0119327	-0.130096	-0.127756	-0.319772	0.0954791	0.110403	0.0151118	0.198416	0.663537	0.377122	0.754743	0.620004	0.510954	0.162312	-0.123378	-0.0572816
9430015G10Rik	black	0.304264	0.235762	0.47913	0.319547	0.0710114	0.237366	0.137538	0.00339677	-0.173946	-0.197841	-0.0587444	-0.41167	-0.226411	-0.28384	0.389329	-0.195708	0.0639154	-0.435213	-0.487265	-0.206416	-0.17213	0.12644	-0.115106
9430020K01Rik	turquoise	-0.201095	-0.635246	-0.0997153	-0.68371	-0.240695	0.193374	0.276607	-0.144386	-0.0848437	-0.590619	-0.353776	-0.354722	-0.500699	-0.586669	0.360211	0.857928	0.904586	0.504047	-0.059104	0.339269	-0.362704	-0.0640108	0.0671385
9430021M05Rik	magenta	-0.0575332	-0.407157	-0.207738	0.0947917	-0.333316	-0.607669	0.113637	-0.0500252	0.112349	0.285731	0.138402	0.221011	-0.0906771	-0.139867	0.161485	0.241121	0.100862	0.481687	0.281354	0.667872	0.622763	0.607353	-0.195971
9430038I01Rik	turquoise	0.209897	0.602674	0.0907597	0.327681	0.24759	0.173655	-0.296274	0.132413	0.0624001	0.251124	0.30644	0.250347	0.380534	0.387018	-0.344436	-0.621515	-0.672713	-0.639381	-0.0911285	-0.678046	-0.258767	-0.340877	-0.34632
9430041J12Rik	purple	0.011449	0.418468	0.460003	0.315157	-0.0823503	0.337087	-0.433157	-0.60525	-0.703566	-0.537535	-0.249202	-0.461804	-0.373841	0.0303712	0.469734	-0.206052	0.171116	-0.0190346	0.0130495	-0.196998	0.0339351	0.141642	0.240955
9530051G07Rik	purple	-0.130539	0.155968	0.241031	0.224355	0.0144697	0.0063752	-0.343981	-0.674164	-0.564662	-0.403844	-0.14389	-0.270284	-0.484303	-0.021656	0.230058	0.00922186	0.277096	0.310619	0.195437	0.126346	0.192469	0.43257	-0.0747197
9530059O14Rik	brown	-0.18569	-0.368851	-0.00142137	-0.200585	-0.260693	-0.229341	0.127414	-0.106504	-0.247599	-0.354303	-0.675643	-0.369627	-0.338217	-0.502888	0.503695	0.427588	0.572856	0.338063	0.00340847	0.387022	-0.0163371	0.212458	0.170529
9530068E07Rik	blue	0.186921	0.82919	0.277552	0.304046	0.447629	0.404535	-0.690354	-0.398862	-0.506224	-0.224926	0.0101358	-0.0267547	0.101413	0.476308	-0.0212847	-0.6357	-0.44423	-0.42777	0.0709265	-0.777614	-0.327823	-0.321291	0.0482648
9530077C05Rik	turquoise	0.424833	0.398737	0.252401	0.428621	0.0818931	-0.0140791	-0.0782215	-0.0601261	0.061464	0.290293	0.330239	0.215631	0.0937041	0.174356	-0.120757	-0.569231	-0.424514	-0.258093	-0.0637904	-0.166279	0.216209	0.184693	0.218129
9530080O11Rik	grey	-0.20738	-0.148486	0.0979866	-0.0236871	-0.244721	0.187412	0.168365	0.0450093	0.122805	-0.0920052	-0.117432	-0.077187	-0.137566	-0.161841	-0.0850706	0.0572189	0.169681	0.0516445	-0.0990235	-0.0374874	-0.030419	-0.0222569	0.17047
9530082P21Rik	blue	0.0284187	-0.647145	-0.482175	-0.164833	-0.25921	-0.615959	0.550824	0.597667	0.750386	0.757347	0.37017	0.490264	0.407494	0.0425682	-0.303408	0.273654	-0.138347	0.339741	0.165861	0.675586	0.571375	0.214994	0.0957289
9530085L11Rik	grey	-0.109546	0.0380436	-0.245008	-0.101188	-0.185752	-0.0374322	-0.0603415	0.217902	0.130464	0.165154	-0.100447	0.179966	0.354315	0.245088	-0.28298	-0.21765	-0.230121	-0.066532	0.188369	-0.212499	-0.0396202	-0.325313	0.278267
9630001P10Rik	turquoise	-0.394698	-0.28648	0.275007	-0.041465	-0.155336	0.00352068	0.323364	-0.256091	-0.141017	-0.436906	-0.345889	-0.463414	-0.653335	-0.547418	0.284955	0.426089	0.676132	0.15542	-0.30843	0.284618	-0.133831	0.438848	-0.208579
9830144P21Rik	grey	-0.0634551	-0.291237	0.063687	-0.184854	-0.168951	-0.000253635	0.0308758	-0.251653	-0.257269	-0.43234	-0.267504	-0.310032	-0.436172	-0.413141	0.429609	0.442397	0.52247	0.275123	-0.0391013	0.228783	-0.0908712	0.19378	-0.452549
9930012K11Rik	purple	-0.116782	-0.152417	-0.35958	-0.184051	0.061919	-0.117474	0.202832	0.481942	0.4766	0.484267	0.54611	0.339167	0.421817	0.397991	-0.332518	0.142479	-0.298137	-0.0856383	0.00618658	0.0431971	-0.00943889	-0.191283	-0.0674325
9930014A18Rik	yellow	-0.151352	0.249643	0.504054	0.10793	0.0136341	0.357155	0.0763448	-0.288724	-0.386342	-0.58743	-0.315795	-0.679539	-0.556929	-0.359167	0.274959	0.109653	0.443146	-0.265754	-0.462451	-0.188397	-0.456935	0.050993	0.0503388
9930021J03Rik	turquoise	-0.35877	-0.408857	-0.0583221	-0.272035	-0.399292	0.0143811	-0.207552	-0.61483	-0.412317	-0.559159	-0.297768	-0.163881	-0.492861	-0.345572	0.52526	0.448466	0.666369	0.769443	0.426151	0.392769	0.255439	0.25761	0.333677
9930104L06Rik	grey	-0.031222	0.0599046	-0.158201	0.00886683	0.230435	-0.0317113	-0.260298	-0.150592	-0.187696	0.0346481	0.207088	0.128375	0.119499	0.218127	0.115326	-0.0374539	-0.117082	0.151573	0.283939	0.129893	0.22826	0.0729868	0.0625891
9930111J21Rik2	grey	-0.354394	-0.0732649	-0.158979	-0.301305	-0.125922	0.145552	-0.288379	-0.296327	-0.35105	-0.377323	-0.073864	-0.158746	-0.0547274	0.186137	0.354225	0.244003	0.266271	0.326996	0.313655	0.012731	-0.0583754	-0.201187	0.374043
A030001D20Rik	brown	-0.170251	-0.408202	-0.614735	-0.258331	-0.138261	-0.41651	0.113556	0.451096	0.521184	0.603899	0.234392	0.581381	0.528433	0.368791	-0.457972	0.142185	-0.306817	0.327159	0.393477	0.2911	0.371376	-0.112427	0.14608
A130010J15Rik	tan	-0.0207865	-0.0936067	-0.17645	0.230206	-0.535333	-0.368362	-0.0315504	0.0668686	0.30312	0.503882	0.477773	0.505553	0.318793	0.24206	-0.0165728	-0.27011	-0.376795	0.17568	0.353704	0.220115	0.665865	0.208759	0.210302
A130014A01Rik	grey	-0.319006	-0.290036	-0.206192	-0.229638	-0.22708	0.0955297	0.0338475	0.0169473	0.0419471	-0.065162	-0.0532905	0.0125749	0.0228318	0.163434	-0.0468653	0.227646	0.16235	0.219092	0.16421	0.0597666	0.0008176	-0.0574484	-0.200773
A230001M10Rik	brown	0.0301312	-0.0129725	-0.730979	-0.355177	0.136894	-0.115789	-0.43092	0.279425	0.154194	0.422925	0.243137	0.619625	0.805152	0.79148	-0.393876	-0.0931106	-0.576893	0.135102	0.636252	-0.181948	0.0463592	-0.593097	-0.059282
A230009B12Rik	brown	-0.0767998	0.084385	-0.241645	-0.236598	-0.0871625	0.339366	-0.356641	-0.0344933	-0.0745842	-0.0219356	0.24108	0.233697	0.343364	0.517568	0.0519581	-0.0986516	-0.209042	0.0849933	0.344561	-0.265071	-0.0392114	-0.451429	0.328527
A230050P20Rik	greenyellow	-0.147731	-0.440147	0.157254	0.168667	-0.465733	-0.418007	0.581194	0.160774	0.213324	0.143221	0.0440708	-0.233132	-0.293026	-0.42815	0.358214	0.338107	0.348998	0.0961172	-0.299573	0.65879	0.365172	0.651084	-0.21979
A230056P14Rik	turquoise	-0.336667	-0.342152	-0.357421	-0.408938	-0.392601	-0.0993515	-0.241117	-0.267722	-0.192098	-0.284127	-0.320792	0.0778327	-0.180273	-0.0561708	0.0507802	0.451485	0.36217	0.525375	0.414855	0.242583	-0.0604655	-0.0189796	-0.355721
A230057D06Rik	grey	-0.343421	0.00573133	-0.0192182	0.0708256	0.0042191	-0.0959354	-0.140471	-0.0908541	-0.175758	-0.0463777	-0.126358	-0.0675141	0.0853597	0.162929	0.362446	-0.0284209	-0.0179352	0.100655	0.146677	0.0854731	0.238863	0.0578726	0.349989
A230057D06Rik	grey	0.204962	0.14016	0.0443687	0.261797	-0.0557887	-0.0803348	-0.259206	-0.148114	-0.190508	0.0400905	0.160251	0.0758387	0.145477	0.0600109	0.423168	-0.297038	-0.221696	-0.0597759	0.180842	-0.0877432	0.266365	0.0765631	0.0117929
A230065H16Rik	pink	-0.22096	0.441907	0.704642	0.826361	-0.195274	0.0115273	-0.141307	-0.60808	-0.409837	-0.198366	-0.0346907	-0.337649	-0.562683	-0.0879393	0.244244	-0.424158	0.0326577	-0.144573	-0.204448	0.0224352	0.40164	0.75113	-0.0018518
A230072C01Rik	lightyellow	0.108821	0.117235	0.0956078	0.28438	-0.308485	-0.248929	-0.342085	-0.402448	-0.509657	-0.190838	-0.270348	-0.196847	-0.168675	-0.0660504	0.601228	-0.0513823	0.0717209	0.135102	0.211662	0.236043	0.301989	0.332477	-0.0351234
A230077H06Rik	grey	-0.0174935	-0.178549	0.0191104	0.103591	-0.220513	-0.278086	0.116031	-0.047327	0.0112928	0.048774	-0.0202659	-0.0688397	-0.178544	-0.16322	0.0754446	0.242448	0.158982	0.193106	-0.0224399	0.38732	0.274591	0.326786	-0.196208
A230103J11Rik	blue	-0.31682	-0.614374	-0.0277927	-0.307682	-0.534153	-0.0970173	0.332608	-0.232902	0.111943	-0.240971	0.0473657	-0.083954	-0.542583	-0.446993	0.191845	0.686704	0.683721	0.54184	-0.0145541	0.613356	0.118434	0.411077	-0.15619
A230103L15Rik	lightgreen	-0.0172865	-0.148111	-0.185358	0.198141	-0.24055	-0.434846	-0.0866755	0.0486124	0.0733893	0.357118	0.0934022	0.277501	0.304309	0.171048	0.30865	-0.147965	-0.249726	0.243809	0.354992	0.31634	0.635617	0.217297	0.364828
A2m	blue	0.396337	0.83012	0.182498	0.443419	0.459516	0.0597373	-0.502172	-0.0167504	-0.353587	0.114251	-0.0264316	-0.0180792	0.339165	0.457643	-0.0419919	-0.714774	-0.667249	-0.60802	-0.0391791	-0.594803	-0.165837	-0.242698	0.038906
A2ml1	brown	-0.0349393	-0.277772	-0.631321	-0.149542	-0.0932594	-0.528096	0.033214	0.476217	0.461387	0.717549	0.373078	0.592161	0.684151	0.516331	-0.345259	0.0627071	-0.474247	0.209201	0.4334	0.356425	0.448459	-0.10614	-0.120967
A330008L17Rik	black	-0.30051	-0.396404	-0.483476	-0.396516	-0.285889	-0.173475	-0.322185	-0.200417	-0.161531	-0.145623	-0.182689	0.19165	0.0548934	0.082517	0.107714	0.364948	0.21726	0.713843	0.643984	0.264276	0.259598	-0.116361	0.252432
A330009N23Rik	turquoise	-0.309523	-0.522637	0.0332958	-0.447347	-0.278141	0.310461	0.288764	-0.154216	0.0733946	-0.391705	-0.019813	-0.153103	-0.453959	-0.350431	0.219214	0.580034	0.667351	0.380087	-0.103915	0.182448	-0.185015	0.0957126	0.0667211
A330015K06Rik	turquoise	0.485996	0.0496072	-0.505748	-0.300931	-0.0323935	0.0173139	-0.443441	0.188725	-0.00400152	0.161642	0.0118024	0.418822	0.615263	0.324043	-0.0755935	-0.177605	-0.434706	0.00874999	0.487502	-0.305419	-0.134777	-0.670036	-0.159016
A330023F24Rik	lightyellow	0.396582	0.0039926	0.180673	0.190815	-0.135525	-0.283654	-0.0156714	-0.0912763	-0.352573	-0.118093	-0.298185	-0.340023	-0.0980288	-0.293085	0.818075	0.00100455	0.153165	0.0541662	-0.0301513	0.307714	0.243833	0.26768	0.37241
A330033J07Rik	brown	-0.115411	0.43111	-0.172924	0.143372	0.259492	-0.0359146	-0.358503	0.0842903	0.000883096	0.237155	-0.0219329	0.31597	0.409481	0.469361	-0.442223	-0.495629	-0.55226	-0.282103	0.196429	-0.447539	-0.0975297	-0.290126	-0.046033
A330040F15Rik	grey	0.0959027	0.097147	0.115433	0.216942	0.0184427	-0.119862	0.384972	0.446698	0.290234	0.30233	-0.0569401	-0.129252	0.203137	-0.027189	-0.292632	-0.226955	-0.200989	-0.344493	-0.327463	-0.00577563	0.0760064	-0.0519084	0.353846
A330048O09Rik	turquoise	0.0293937	0.635175	0.162247	0.570742	0.18798	-0.0192964	-0.41175	-0.12209	-0.0636569	0.374545	0.416848	0.341661	0.343452	0.651178	-0.104163	-0.765264	-0.73985	-0.369889	0.127486	-0.384384	0.282692	0.0829606	0.144656
A330074K22Rik	purple	0.297009	-0.145985	-0.552247	-0.252816	0.135066	-0.517193	0.222693	0.840433	0.381541	0.558493	-0.198117	0.182099	0.675964	0.143516	-0.367829	0.11604	-0.373354	-0.231549	-0.00353409	0.119072	-0.153615	-0.406398	-0.2544
A330076H08Rik	grey	0.0162765	-0.0583333	-0.063199	0.120495	-0.43812	-0.364917	-0.0629045	0.00265546	-0.0600917	0.1676	-0.00938438	0.0732306	0.109598	0.0683197	0.462801	-0.0373454	-0.081709	0.108382	0.172493	0.267808	0.329323	0.217781	0.212125
A330094K24Rik	grey	0.193817	0.0445842	0.0354544	-0.100422	0.00511586	0.161623	-0.189153	-0.265039	-0.182565	-0.291753	-0.11093	-0.0501079	-0.221688	-0.151946	0.0037764	0.108502	0.144138	-0.0111913	-0.00255663	-0.144041	-0.335149	-0.0951357	-0.638783
A330102I10Rik	green	0.158642	-0.204071	-0.281938	0.069344	-0.380461	-0.318295	-0.173392	-0.00815507	0.118149	0.303609	0.222987	0.447796	0.234596	0.0251138	0.0691406	-0.12897	-0.231513	0.330081	0.478445	0.24016	0.528377	0.129482	-0.0474043
A430005L14Rik	turquoise	0.120996	0.197538	-0.266606	0.206406	-0.0200524	-0.289359	-0.0389923	0.450724	0.453436	0.742599	0.54789	0.603337	0.667821	0.538882	-0.308891	-0.445215	-0.771679	-0.318541	0.128267	-0.151262	0.231982	-0.131701	-0.0247753
A430027H14Rik	turquoise	0.0447472	-0.565282	0.00959456	-0.320033	-0.328396	-0.13794	0.441093	-0.0621026	0.188689	-0.192028	-0.0770907	-0.12375	-0.465453	-0.662312	0.0772115	0.599388	0.631962	0.433275	-0.119815	0.55638	0.038257	0.268825	-0.105071
A430033K04Rik	brown	0.0176571	-0.0771266	0.50677	0.254203	-0.229782	0.0507514	0.213751	-0.374891	-0.364148	-0.473745	-0.38228	-0.606239	-0.745095	-0.613365	0.438617	0.193394	0.593664	0.0824726	-0.340554	0.291442	0.0579873	0.606872	-0.282508
A430035B10Rik	green	-0.263444	-0.238888	-0.560234	-0.369606	-0.228098	0.0143096	-0.518685	-0.293534	-0.0769645	0.0425625	0.241474	0.536452	0.243953	0.533105	-0.153734	0.170227	-0.0887283	0.69284	0.82464	0.125658	0.373298	-0.172149	0.147082
A430046D13Rik	grey	-0.190563	-0.188542	-0.126722	-0.114319	-0.316764	-0.120579	0.0496527	0.0399973	0.0307653	0.0164181	0.179482	0.0198855	0.0515045	-0.0121242	0.29963	0.165863	0.106033	0.184191	0.130051	0.209451	0.199175	0.0310501	0.236466
A430105I19Rik	turquoise	0.36596	0.456428	-0.00850252	0.227701	0.319866	0.0733625	-0.214174	0.261137	-0.110037	0.210173	0.0327749	-0.0154416	0.476704	0.375125	0.0140538	-0.437506	-0.536345	-0.506923	-0.0524714	-0.32585	-0.100038	-0.338516	-0.0651387
A430108G06Rik	red	0.0903688	0.431267	0.411307	0.304122	0.148469	0.155282	-0.431591	-0.57292	-0.681409	-0.514846	-0.511896	-0.423761	-0.416707	-0.129984	0.188288	-0.249778	0.152568	-0.0202294	0.0190979	-0.248718	-0.0984664	0.160579	-0.0345092
A4galt	turquoise	0.0903198	-0.137254	-0.297541	0.188734	-0.0148165	-0.53639	0.209333	0.443497	0.414711	0.709332	0.328212	0.361954	0.378258	0.284016	-0.352299	-0.0203423	-0.411188	0.0397006	0.0940906	0.383612	0.506577	0.265898	-0.0842905
A530017D24Rik	brown	-0.0394882	-0.0280935	-0.42715	-0.1352	0.12331	-0.112005	-0.192076	0.354433	0.18248	0.345587	0.202517	0.37375	0.666713	0.373674	0.0176095	-0.155022	-0.44572	-0.014525	0.350617	-0.134854	0.130813	-0.45777	0.30426
A530053G22Rik	brown	0.0110466	-0.04686	-0.523775	-0.244173	0.068737	0.0475916	-0.385047	0.111802	0.160707	0.334034	0.381655	0.634228	0.66538	0.603717	-0.209403	-0.218961	-0.488902	0.181262	0.616975	-0.191808	0.203014	-0.448214	0.182443
A530058N18Rik	brown	0.0296429	-0.144643	-0.578608	-0.0538523	-0.151025	-0.278144	-0.277762	0.259596	0.257078	0.563154	0.327054	0.643322	0.724135	0.57319	-0.197024	-0.207137	-0.566632	0.257184	0.647894	0.0642084	0.517536	-0.247497	0.188171
A630052C17Rik	turquoise	-0.0340985	0.2806	0.343221	0.0325815	0.137001	0.342785	-0.370894	-0.559709	-0.704567	-0.756327	-0.612369	-0.55834	-0.517217	-0.298721	0.355301	0.0339572	0.409491	0.0430937	-0.0569241	-0.223406	-0.339384	-0.0445599	0.0784225
A730017C20Rik	magenta	-0.252807	-0.271821	0.245667	0.403268	-0.37519	-0.460921	0.23586	-0.326746	-0.0573122	0.0330725	-0.0605622	-0.143534	-0.504871	-0.343072	0.242974	0.169371	0.335245	0.385836	-0.00945199	0.700857	0.672303	0.924317	-0.0861836
A730017L22Rik	yellow	-0.418398	-0.0656997	0.244715	0.187604	0.10949	-0.229062	0.23899	-0.00127395	-0.28721	-0.258903	-0.528229	-0.642369	-0.304743	-0.316984	0.374902	0.218248	0.376048	-0.0797813	-0.317225	0.291527	0.0125376	0.341746	0.0421
A730020E08Rik	brown	-0.170597	-0.308858	-0.717635	-0.506154	-0.149008	-0.123819	-0.376693	0.0735392	0.0847815	0.197022	0.204662	0.560408	0.520108	0.479822	-0.144754	0.18118	-0.198721	0.45945	0.738574	0.0564591	0.139546	-0.394432	-0.0604738
A730046J19Rik	magenta	-0.222327	0.0649864	0.34765	0.674239	-0.171155	-0.499876	0.250418	-0.00349761	-0.087303	0.219689	-0.204871	-0.304593	-0.19906	-0.121308	0.209086	-0.160266	-0.013028	-0.117718	-0.241718	0.462713	0.574804	0.78387	-0.0680261
A730056A06Rik	blue	0.153072	0.614266	0.513942	0.472226	0.150907	0.367446	-0.342001	-0.390595	-0.321264	-0.262328	-0.0590474	-0.0967362	-0.260453	-0.0771218	0.0501241	-0.591085	-0.193327	-0.39373	-0.189991	-0.599545	-0.174894	0.0564471	-0.0630686
A730060N03Rik	blue	-0.428248	-0.577607	-0.218392	-0.519731	-0.179922	-0.0159769	0.376874	0.173233	0.198989	-0.202211	-0.215243	-0.171473	-0.227488	-0.349239	-0.0615921	0.715409	0.565758	0.308233	-0.0965315	0.323295	-0.271159	-0.0723321	-0.112594
A730081D07Rik	turquoise	0.201211	0.164011	-0.146033	0.352	0.180971	-0.425836	-0.109102	0.197219	0.172059	0.588939	0.332682	0.386565	0.503762	0.420704	-0.0520674	-0.414268	-0.607818	-0.131924	0.203596	0.0735966	0.464822	0.135219	-0.00512499
A830009L08Rik	magenta	0.128023	0.134987	0.00304022	-0.32203	0.222427	0.650448	-0.261437	-0.180728	-0.137735	-0.393082	0.104979	-0.00309185	0.0097053	0.0442477	-0.0189676	-0.0153955	0.0662556	-0.0989887	0.0291599	-0.545523	-0.52283	-0.586266	0.0960026
A830010M20Rik	grey	0.313441	-0.165212	0.149878	-0.0619988	-0.191554	0.119015	0.205317	-0.0403006	0.0343573	-0.0901628	-0.188524	-0.0855078	-0.132557	-0.238787	0.116163	-0.0484939	0.22002	0.173525	-0.0400893	0.122377	0.134341	0.0799586	0.519295
A830011K09Rik	blue	-0.276053	-0.37599	-0.11499	-0.275715	-0.214986	-0.104586	-0.0363688	-0.330001	-0.0721893	-0.260907	-0.202981	0.0217644	-0.340633	-0.241188	0.105212	0.470045	0.439769	0.523377	0.212058	0.359219	0.06542	0.168447	-0.0989813
A830018L16Rik	brown	-0.273723	-0.365255	0.233866	-0.330001	-0.274591	0.427394	0.0289985	-0.632071	-0.317581	-0.749337	-0.147811	-0.326487	-0.793096	-0.513328	0.414162	0.539933	0.860931	0.537106	0.000637837	0.215227	-0.117675	0.264617	-0.00103828
A830029E22Rik	blue	-0.122127	0.408587	0.380386	0.362932	-0.0689653	0.187906	-0.372818	-0.53726	-0.504443	-0.330764	-0.180436	-0.267714	-0.328955	0.120587	0.289813	-0.203137	0.0565641	-0.0518687	0.00289922	-0.140086	0.0121942	0.22379	0.0903946
A830036E02Rik	pink	0.173345	-0.589952	-0.792064	-0.795564	-0.113703	-0.26513	0.158531	0.600027	0.438262	0.275572	-0.0270476	0.380994	0.550939	0.0155464	-0.141663	0.522772	0.00502036	0.306975	0.328147	0.208084	-0.200722	-0.617915	-0.0230336
A830039N20Rik	brown	0.311064	0.0172476	-0.452725	0.00701474	0.151964	-0.303078	-0.124271	0.491859	0.327803	0.661986	0.388889	0.553395	0.822268	0.497805	-0.129165	-0.336118	-0.692782	-0.0929591	0.360024	-0.0788856	0.305493	-0.307435	0.104389
A830073O21Rik	turquoise	-0.48763	-0.452563	0.00246339	-0.251783	-0.517661	0.080339	0.0666375	-0.382286	-0.123894	-0.404334	-0.182472	-0.142827	-0.516753	-0.280722	0.206813	0.481598	0.628356	0.605686	0.172245	0.340587	0.174519	0.296009	0.0606799
A830080D01Rik	grey	-0.0723492	-0.0177034	-0.0226477	0.185199	-0.433289	-0.191731	-0.379547	-0.439602	-0.287005	-0.0364438	-0.123037	0.154377	-0.122167	0.103838	0.134727	-0.0794363	0.00679649	0.416204	0.45624	0.218718	0.483346	0.338099	0.126828
A830082K12Rik	brown	0.396079	0.203648	-0.360954	0.0130856	0.0281032	-0.18703	-0.189106	0.474854	0.253783	0.533487	0.0812417	0.49535	0.745512	0.409732	-0.27084	-0.49741	-0.695903	-0.230929	0.262901	-0.304714	0.0932815	-0.441507	0.171207
A830092H15Rik	turquoise	-0.0504229	-0.743063	-0.00167016	-0.380017	-0.50418	-0.0391294	0.490151	-0.0878694	0.221353	-0.222377	-0.0390282	-0.0804402	-0.472367	-0.668822	0.254676	0.632827	0.733433	0.567061	-0.0469036	0.616253	0.16647	0.331456	0.00375306
A930003O13Rik	brown	0.25091	0.182199	-0.248292	0.0711702	0.112951	-0.212211	0.00287773	0.551785	0.218934	0.403962	-0.0781655	0.168941	0.577169	0.193885	-0.217668	-0.324259	-0.521683	-0.377084	-0.0122103	-0.249637	-0.0479769	-0.394419	0.00797415
A930004D18Rik	turquoise	0.033184	0.363597	-0.20588	0.352062	0.382575	-0.296062	-0.246252	0.265583	0.110325	0.549803	0.11469	0.376133	0.568892	0.560796	-0.379675	-0.556645	-0.729394	-0.209504	0.227528	-0.18406	0.324212	-0.062296	0.0440153
A930004J17Rik	lightyellow	-0.297861	-0.296661	0.0838318	-0.0823554	-0.311137	-0.140836	0.0504311	-0.288825	-0.375499	-0.418548	-0.429805	-0.453268	-0.38461	-0.349661	0.716418	0.41749	0.569776	0.329644	0.030288	0.449782	0.122504	0.308074	0.213303
A930005H10Rik	yellow	-0.0648603	-0.354176	-0.24353	-0.0780014	-0.47075	-0.0510547	0.221448	0.165998	0.658063	0.494669	0.687356	0.679709	0.182379	0.130705	-0.43567	0.00837882	-0.208726	0.221913	0.189149	0.162494	0.377002	0.098096	-0.026873
A930017K11Rik	turquoise	-0.027126	0.149127	-0.295162	0.137292	0.243176	-0.189587	0.0573863	0.525977	0.43509	0.684204	0.43939	0.39595	0.636967	0.647849	-0.546851	-0.240854	-0.671138	-0.30919	0.0289622	-0.0861867	0.133226	-0.20106	-0.0972381
A930017M01Rik	magenta	0.0352841	-0.273307	0.0976045	0.107813	-0.235206	-0.419649	0.351572	0.0599259	-0.107132	0.021023	-0.233104	-0.389047	-0.274641	-0.254117	0.336864	0.355561	0.359709	0.157104	-0.187148	0.610429	0.279338	0.574518	-0.0373988
A930024E05Rik	turquoise	-0.00512466	0.401956	-0.204345	0.236545	0.191948	-0.0112013	-0.640434	-0.187321	-0.188202	0.237142	0.354322	0.446727	0.451123	0.667198	-0.166732	-0.553018	-0.63258	0.000796832	0.550648	-0.352592	0.323451	-0.141678	-0.0634602
A930024N18Rik	blue	-0.116462	-0.617743	-0.0973729	-0.285552	-0.309529	-0.19397	0.587667	0.30107	0.320397	0.0541877	-0.0771284	-0.170038	-0.187644	-0.346299	0.00547813	0.608058	0.476689	0.251183	-0.220706	0.514663	0.0344903	0.224946	-0.0742389
AA414768	blue	-0.184701	-0.458251	-0.512673	-0.281192	-0.0906893	-0.272704	0.263868	0.306946	0.618363	0.565291	0.549413	0.590709	0.29884	0.302209	-0.532047	0.306313	-0.143948	0.378317	0.268753	0.426375	0.351672	0.060859	0.0785055
AA474408	turquoise	0.084761	-0.0597736	-0.284855	0.0674103	0.17878	-0.25822	-0.201493	0.0632708	0.00691175	0.208124	0.125341	0.239516	0.293878	0.0818878	-0.0121705	-0.0756265	-0.258808	0.0774894	0.313115	0.0577806	0.21151	-0.0404231	-0.369969
AA986860	black	0.0970033	0.253747	-0.049433	-0.0828412	0.315894	0.162285	0.02784	0.368736	0.198752	0.144831	0.0185107	0.1135	0.250553	0.0805705	-0.346745	-0.146325	-0.289068	-0.45507	-0.252571	-0.393532	-0.459759	-0.397005	-0.153396
Aaas	turquoise	0.267609	0.31662	-0.0526377	0.121062	0.249425	-0.0207098	-0.0675602	0.261814	0.102659	0.314969	0.196315	0.150249	0.421152	0.367705	-0.0669504	-0.346804	-0.458543	-0.395239	-0.0471361	-0.302704	-0.137551	-0.237543	0.110527
Aacs	blue	0.0820926	0.705662	0.746224	0.657652	0.536667	0.222747	0.0665553	-0.141858	-0.279339	-0.135821	-0.0518314	-0.505257	-0.30461	-0.00683667	0.0761057	-0.523148	-0.145184	-0.684208	-0.650116	-0.369836	-0.197728	0.299532	0.0794591
Aaed1	grey	-0.181414	0.155332	0.133568	0.261982	0.0156007	0.0719829	-0.224497	-0.302338	-0.0419156	-0.0514598	0.00454786	0.187265	-0.129749	-0.0237597	-0.238106	-0.340346	-0.122776	0.118554	0.17449	-0.172497	0.240721	0.122302	-0.0223097
Aagab	cyan	-0.117378	0.0920904	-0.125622	0.0597878	0.149374	0.0619344	-0.16194	-0.106705	0.216981	0.247078	0.55246	0.473147	0.137509	0.307779	-0.374526	-0.212776	-0.316463	0.10093	0.233908	-0.152324	0.216714	-0.00241442	0.197845
Aak1	turquoise	-0.0596898	-0.492565	-0.0288312	-0.35279	-0.0580876	-0.154588	0.384665	0.128708	-0.178417	-0.360697	-0.527949	-0.582833	-0.29965	-0.543644	0.603674	0.662525	0.693902	0.244056	-0.207719	0.488391	-0.144543	0.129552	0.0908798
Aamdc	yellow	-0.261625	-0.430747	-0.603875	-0.458604	-0.172188	-0.124612	-0.0307399	0.155069	0.416527	0.321633	0.593967	0.616031	0.365365	0.299221	-0.163567	0.332393	-0.109679	0.434797	0.473012	0.253171	0.214514	-0.221192	0.0280731
Aamp	red	0.165226	-0.0224646	0.169651	0.235919	0.223157	-0.128982	0.669273	0.560984	0.697956	0.592862	0.481363	0.164326	0.146093	-0.0239542	-0.416867	-0.12359	-0.270427	-0.447624	-0.568911	0.103512	0.0331624	0.206161	-0.112296
Aar2	black	0.221835	0.700123	0.427407	0.61657	0.347539	0.0914305	-0.0469153	0.205237	-0.00952659	0.218078	0.0580719	-0.12516	0.241724	0.186988	-0.0642717	-0.719451	-0.588658	-0.855425	-0.445352	-0.560047	-0.18748	-0.112793	-0.0204616
Aard	pink	-0.172905	0.346973	0.178008	0.673119	0.107386	-0.289222	-0.0630491	-0.00499686	0.0133484	0.359473	0.221238	0.0407806	0.101581	0.258265	-0.188528	-0.419744	-0.446344	-0.275158	-0.0552914	0.0471992	0.429155	0.375545	-0.236693
Aars	purple	0.437201	-0.205713	-0.264302	0.00941904	0.116335	-0.521455	0.550414	0.893313	0.584813	0.687269	-0.0371978	0.127763	0.536845	-0.083458	-0.256749	0.012909	-0.339202	-0.322133	-0.273848	0.236547	0.0550673	-0.105988	-0.0565325
Aars2	tan	0.0475211	-0.226149	-0.229825	-0.0956856	-0.168879	-0.0447368	0.343684	0.554363	0.678374	0.560205	0.378135	0.494224	0.495334	0.127138	-0.363947	-0.177625	-0.351652	-0.0610944	0.0238168	0.0256406	0.240038	-0.219835	0.297347
Aarsd1	blue	-0.0760968	-0.535624	-0.45024	-0.327894	-0.3179	-0.21428	0.263506	0.275855	0.556836	0.461349	0.466892	0.508527	0.304921	0.203607	-0.273524	0.293192	-0.0388661	0.478537	0.331364	0.414406	0.427444	-0.0160179	0.400737
Aasdh	turquoise	-0.430612	-0.214148	0.193721	-0.0316527	-0.165711	-0.0358596	0.200282	-0.14878	-0.202806	-0.337361	-0.383371	-0.458308	-0.393205	-0.317947	0.341658	0.347057	0.500396	0.169905	-0.167207	0.344011	0.0287165	0.269413	0.207613
Aasdhppt	black	-0.145211	-0.318008	-0.469037	-0.466613	-0.232737	-0.171482	-0.241454	-0.201621	0.0110677	-0.0440877	-0.0393857	0.355871	0.0162344	0.0646024	-0.157087	0.38814	0.163341	0.607178	0.532021	0.293009	0.0928769	-0.125666	0.0928464
Aass	blue	0.233526	0.808862	0.246141	0.397434	0.406999	0.22849	-0.533473	-0.242399	-0.384396	-0.0650743	-0.0435433	-0.0202192	0.110982	0.380905	-0.131852	-0.625841	-0.483548	-0.487709	-0.0305282	-0.6157	-0.24945	-0.200439	0.014598
Aatf	yellow	-0.0607433	0.24468	0.0140646	0.297497	0.0464241	0.096321	-0.407193	-0.317921	-0.102333	0.127375	0.372573	0.377199	0.0983138	0.339028	-0.011597	-0.433514	-0.369333	0.0445954	0.333218	-0.170974	0.326808	0.157855	-0.0530159
Aatk	purple	0.101438	0.0242839	-0.401692	-0.063708	0.226828	-0.350546	0.262169	0.87467	0.474079	0.672487	0.0546947	0.217258	0.771114	0.418561	-0.433213	-0.144546	-0.567954	-0.45199	-0.115486	-0.0911963	-0.119279	-0.386607	-0.11409
AB041806	pink	0.408015	0.0121341	0.170832	0.455527	-0.228942	-0.452787	0.249964	0.184893	0.011413	0.255457	-0.19359	-0.191483	0.0217235	-0.281958	0.220905	-0.217967	-0.0919163	-0.132352	-0.150017	0.341922	0.421736	0.396371	-0.0515973
Abat	blue	-0.104684	-0.793992	-0.550651	-0.445078	-0.395099	-0.662411	0.462195	0.441716	0.338854	0.275196	-0.175317	0.0390513	0.0942022	-0.256619	0.0343807	0.779359	0.359273	0.481669	0.141328	0.823467	0.20741	0.173111	-0.212256
Abca1	red	-0.0575949	0.304891	-0.0804111	0.133631	0.0166035	-0.247302	-0.426564	-0.103925	-0.574208	-0.136431	-0.444848	-0.323639	0.0883063	0.31295	0.327445	0.0214007	-0.094947	-0.130725	0.12705	0.00611801	-0.107423	0.000610981	-0.287824
Abca2	blue	0.502448	0.582417	0.223903	0.243193	0.48587	0.149457	-0.0138323	0.409591	-0.108264	0.0815376	-0.213737	-0.286768	0.350817	0.100273	0.00120712	-0.481198	-0.435243	-0.839919	-0.454256	-0.560459	-0.483678	-0.420612	-0.0241446
Abca3	yellow	-0.0229005	-0.0245637	0.496126	0.162654	0.10472	-0.0253748	0.441021	0.0243313	-0.315403	-0.428195	-0.637469	-0.882436	-0.538817	-0.63255	0.471147	0.259167	0.583578	-0.258701	-0.649933	0.206059	-0.275465	0.360456	-0.00796337
Abca4	blue	0.261875	0.909586	0.371496	0.522747	0.572258	0.128687	-0.400614	-0.0782441	-0.394975	-0.0027146	-0.0990135	-0.211403	0.146574	0.378228	-0.0274405	-0.665776	-0.542216	-0.743526	-0.273014	-0.619266	-0.336309	-0.146555	-0.0463016
Abca5	red	0.551729	-0.0684201	-0.358214	-0.213889	0.0984209	-0.265505	-0.3226	0.0112106	-0.304703	-0.054881	-0.392542	0.0183112	0.238418	-0.0787302	0.241831	0.0805377	-0.0396397	0.234691	0.399311	0.157477	0.0367666	-0.227379	-0.162132
Abca6	brown	-0.0879274	-0.0856001	-0.514821	-0.363142	0.231196	-0.0889887	-0.160141	0.290572	0.0144635	0.127153	-0.0265901	0.127763	0.480349	0.401694	-0.144539	0.149484	-0.184117	0.0893948	0.30814	-0.00607488	-0.0894006	-0.463701	-0.0995595
Abca7	blue	0.360473	0.713085	0.13782	0.461205	0.554563	-0.120068	-0.175732	0.367734	-0.0985901	0.345135	-0.133406	-0.0773906	0.501584	0.420328	-0.144773	-0.667424	-0.716934	-0.771215	-0.25458	-0.474669	-0.187016	-0.249136	0.0198569
Abca8a	brown	-0.0341407	-0.166595	-0.776139	-0.359996	0.113598	-0.314044	-0.23092	0.384726	0.331381	0.559333	0.31518	0.664083	0.796526	0.676431	-0.35184	0.0189172	-0.525042	0.234946	0.597267	0.0702592	0.196302	-0.466103	0.145063
Abca8b	turquoise	-0.290761	-0.458639	0.0164338	-0.22176	-0.262642	-0.085893	0.0860742	-0.373495	-0.321954	-0.467365	-0.276506	-0.376788	-0.582001	-0.446832	0.499183	0.681988	0.740012	0.517914	0.0524882	0.560529	0.0766035	0.433476	-0.214993
Abca9	turquoise	0.264677	0.0216145	0.0417848	-0.328578	0.361612	0.17384	-0.147887	-0.183949	-0.526619	-0.570372	-0.443048	-0.507208	-0.272757	-0.321078	0.533743	0.366337	0.444806	0.0626985	-0.0936546	-0.0195871	-0.46795	-0.18283	0.108116
Abcb10	grey	-0.073052	0.0782698	0.0521935	0.378679	-0.356945	-0.148254	-0.0964493	-0.0723927	0.0484121	0.260838	0.150204	0.247295	0.13014	0.160553	0.0590718	-0.380144	-0.281588	0.0120744	0.170097	0.103654	0.536402	0.289409	0.140067
Abcb1a	blue	0.229934	-0.4648	-0.637376	-0.483427	0.00787027	-0.510129	0.112388	0.516127	0.111601	0.215689	-0.396254	0.0673869	0.394661	-0.0819339	0.0208493	0.45024	0.0591952	0.225277	0.239601	0.34397	-0.0944845	-0.246133	-0.25994
Abcb1b	brown	-0.131641	0.103489	-0.226234	-0.118585	-0.0641353	0.297493	-0.34123	0.00525502	0.0765154	0.10584	0.360569	0.37076	0.442874	0.507771	-0.207318	-0.247212	-0.371261	-0.0360575	0.353745	-0.374072	0.00267402	-0.478998	0.0543891
Abcb4	blue	-0.297928	-0.58403	-0.256756	-0.299135	-0.570493	-0.148054	0.168072	-0.0715436	0.172607	-0.0101382	0.0356177	0.184676	-0.223333	-0.152536	-0.0221714	0.486169	0.383377	0.562247	0.228446	0.495861	0.28389	0.306397	-0.300414
Abcb6	grey	0.100546	-0.203181	-0.0210867	-0.161949	-0.207279	0.154827	0.131993	0.0992593	0.0785829	-0.118233	-0.229066	-0.0814161	0.0288437	-0.213706	0.106092	0.0413597	0.155951	0.0599153	-0.00196202	-0.0458702	-0.0935966	-0.232707	0.291589
Abcb7	black	-0.08403	-0.532362	-0.705956	-0.603823	-0.393594	-0.275527	-0.315657	-0.0735071	-0.0988872	-0.0818579	-0.190816	0.294481	0.215154	0.0325311	0.144541	0.471233	0.213295	0.785798	0.781081	0.347563	0.21679	-0.275823	0.125156
Abcb8	grey	0.157202	-0.0811142	-0.0970444	0.0122879	0.0332486	-0.180032	0.24625	0.224069	0.235738	0.213976	0.0719389	0.0748368	0.0153016	-0.088391	-0.304829	0.0451291	-0.0585884	-0.0948235	-0.142398	0.14272	0.00495456	0.118435	-0.480669
Abcb9	turquoise	-0.270724	-0.678018	-0.193593	-0.516842	-0.281354	-0.0928074	0.714897	0.424885	0.498157	0.0134747	-0.117898	-0.145583	-0.173341	-0.391219	-0.213674	0.73546	0.540336	0.198778	-0.304701	0.422208	-0.239206	-0.0239149	-0.100459
Abcc1	brown	0.00609446	0.483926	0.584991	0.150094	0.401602	0.673409	-0.270343	-0.541417	-0.58879	-0.728148	-0.191217	-0.563105	-0.536328	-0.16959	0.38055	-0.101391	0.28326	-0.320313	-0.372562	-0.50181	-0.548767	-0.0691606	-0.0283451
Abcc10	brown	0.126825	0.0209919	0.547153	0.296664	-0.241324	-0.0222606	0.326678	-0.26783	-0.152002	-0.299688	-0.253389	-0.469183	-0.644443	-0.627668	0.428362	0.0763422	0.448687	-0.0650961	-0.464747	0.290803	0.0307634	0.529901	0.124454
Abcc12	turquoise	-0.371541	-0.101012	0.0824637	-0.238538	-0.117867	0.400826	-0.190571	-0.48222	-0.278082	-0.527158	-0.0577039	-0.166126	-0.412292	-0.0430412	0.0312495	0.227541	0.435625	0.39887	0.175891	-0.0927338	-0.0976324	-0.039131	0.186712
Abcc3	red	-0.0573941	-0.624492	-0.692346	-0.422646	-0.226931	-0.42506	0.315509	0.579318	0.649511	0.6076	0.313285	0.549406	0.509778	0.170753	-0.328296	0.399705	-0.153338	0.35244	0.316947	0.486668	0.305397	-0.132995	-0.131365
Abcc4	blue	0.376629	0.814269	0.360425	0.40038	0.420343	0.251795	-0.360388	-0.0521155	-0.352	-0.0824023	-0.105768	-0.191783	0.119809	0.258238	0.03153	-0.636396	-0.466327	-0.744665	-0.297516	-0.696102	-0.444505	-0.243947	-0.117937
Abcc5	turquoise	-0.0549118	-0.232185	0.34474	-0.0708877	-0.135667	0.0270008	0.22315	-0.25801	-0.432827	-0.617434	-0.585687	-0.719186	-0.590088	-0.703797	0.796	0.394097	0.756126	0.177516	-0.277584	0.33068	-0.0792574	0.301817	0.32384
Abcc8	brown	0.436756	0.372626	0.0317466	0.216147	0.499644	-0.155291	0.119179	0.571496	0.0487596	0.321451	-0.236934	-0.16092	0.495763	0.162032	-0.0857308	-0.410638	-0.47942	-0.685467	-0.334672	-0.278745	-0.245163	-0.274763	-0.114337
Abcc9	cyan	0.193686	0.0327384	-0.224929	-0.295729	0.137791	-0.0927956	-0.402455	-0.125337	-0.54975	-0.371374	-0.638455	-0.23816	0.0436565	-0.0859511	0.486771	0.179931	0.172799	0.130017	0.248809	-0.0225759	-0.284937	-0.255503	0.011072
Abcd1	turquoise	0.31738	-0.0387321	-0.11227	-0.00950046	0.214311	-0.0999532	0.340405	0.630267	0.49738	0.497929	0.183244	0.250403	0.496367	0.0956492	-0.133477	-0.234763	-0.397308	-0.361805	-0.22333	-0.125904	-0.02447	-0.222284	0.121076
Abcd2	pink	0.0739054	-0.409602	-0.778322	-0.777114	-0.0431649	0.0202004	-0.268488	0.246145	0.129627	0.00861199	-0.0320905	0.432015	0.477796	0.137597	-0.115453	0.381022	-0.0269496	0.402631	0.574123	-0.0521341	-0.223105	-0.725468	-0.146823
Abcd3	green	-0.23304	-0.0932981	-0.456441	-0.105896	-0.164348	-0.537515	-0.361323	-0.0729467	-0.221044	0.0457688	-0.420655	0.128994	0.162798	0.0992875	-0.0350747	0.148671	-0.0436417	0.380994	0.528272	0.240367	0.203402	-0.0241474	-0.0461568
Abcd4	grey	0.00753187	-0.16516	-0.163812	-0.1139	0.312759	-0.306928	0.284192	0.374753	0.215071	0.194095	-0.0813082	-0.0478573	0.163509	-0.112842	0.0209253	0.192723	-0.0069145	-0.0565166	-0.174274	0.214381	-0.0421846	-0.0583775	0.203755
Abce1	green	0.0191808	-0.00176738	-0.335487	-0.233178	-0.0255137	0.00791502	-0.631284	-0.440589	-0.335511	-0.184312	-0.150576	0.330488	0.128517	0.20618	0.0847129	-0.0882083	-0.0427739	0.557174	0.741836	-0.0724691	0.215949	-0.220781	0.464003
Abcf1	red	0.215336	-0.284964	-0.303611	-0.321274	0.051859	-0.122624	0.493949	0.721206	0.647978	0.471263	0.160173	0.239274	0.464444	0.000225969	-0.366755	0.115464	-0.171765	-0.114401	-0.146426	0.0569251	-0.10513	-0.388717	0.391171
Abcf2	blue	0.441094	-0.524333	-0.255593	-0.39527	-0.0490027	-0.197729	0.42723	0.379633	0.308822	0.0904886	-0.186144	-0.0153839	0.113067	-0.492041	0.0324652	0.363831	0.268322	0.251293	-0.00201956	0.367536	0.0113108	-0.180365	0.278845
Abcf3	red	0.309742	-0.192295	0.0415795	-0.0322607	0.223395	0.0223647	0.577906	0.494193	0.564593	0.36721	0.292646	0.103235	0.176201	-0.192849	-0.201996	-0.00241813	-0.0767825	-0.167213	-0.345961	0.124827	0.056764	-0.0480544	0.355642
Abcg1	blue	-0.0857441	-0.734961	-0.54529	-0.608991	-0.243792	-0.356739	0.487747	0.513089	0.415486	0.193014	-0.12036	0.0258005	0.156461	-0.176727	-0.0652213	0.789883	0.347361	0.357754	0.0340774	0.595875	-0.0649571	-0.144683	-0.0381346
Abcg2	brown	0.507621	-0.195991	-0.560839	-0.269044	0.0197765	-0.529324	0.00613992	0.50338	0.17117	0.396841	-0.244956	0.235947	0.503375	0.0636999	-0.228474	0.129723	-0.250925	0.0242971	0.231444	0.166208	-0.0775022	-0.270197	-0.389381
Abcg4	purple	0.0828388	-0.185457	-0.0892402	0.264325	-0.132643	-0.66427	0.594644	0.720459	0.481694	0.68875	-0.00788497	-0.00614486	0.325298	0.00811884	-0.218791	0.00601016	-0.256704	-0.265131	-0.309394	0.466115	0.334238	0.324364	-0.188124
Abhd10	blue	-0.294599	-0.581304	-0.193357	-0.120087	-0.45841	-0.123848	0.234079	-0.112849	0.408954	0.23369	0.477566	0.4301	-0.0968417	-0.0362362	-0.131605	0.255872	0.17919	0.676404	0.349341	0.552341	0.704712	0.380023	0.256119
Abhd11	grey	0.0249079	-0.0590177	-0.242462	-0.231249	0.11038	-0.0298333	0.0674854	0.215928	0.309941	0.242134	0.320117	0.301073	0.172223	0.225309	-0.411943	0.187552	-0.160681	-0.146554	-0.0591479	-0.0568743	-0.313721	-0.159023	-0.679304
Abhd11os	blue	-0.241911	-0.590203	-0.339168	-0.432011	-0.203896	-0.173372	0.311001	0.135631	0.363043	0.0771488	0.188709	0.164996	-0.127158	-0.145507	-0.195997	0.665105	0.34021	0.362996	0.036488	0.370441	-0.0930216	0.0728963	-0.388242
Abhd12	red	-0.289278	-0.761337	-0.578061	-0.652573	-0.416223	-0.0504464	0.277392	0.185181	0.612169	0.201493	0.278246	0.562468	0.0750441	-0.0638964	-0.498455	0.562368	0.24598	0.639987	0.355158	0.363585	0.121361	-0.144505	-0.017324
Abhd12b	brown	0.299449	0.166231	-0.437573	0.0522847	0.0432567	-0.235847	-0.294525	0.401817	0.209368	0.592991	0.211363	0.571776	0.851324	0.564996	-0.242218	-0.525935	-0.768858	-0.139703	0.44911	-0.236539	0.268054	-0.399835	0.157675
Abhd13	black	0.0923855	-0.535081	-0.543236	-0.745358	-0.194219	-0.00937128	-0.159485	-0.0446277	-0.115017	-0.288415	-0.308796	0.0952993	0.119739	-0.176059	0.240485	0.493192	0.397327	0.639001	0.538424	0.207318	-0.0980801	-0.434658	0.328342
Abhd14a	brown	-0.363103	0.143204	0.416672	0.110013	-0.0134223	0.439165	0.109552	-0.358277	0.0167251	-0.283129	0.350734	-0.159425	-0.532804	-0.0137894	-0.163048	0.109968	0.243196	-0.147871	-0.375898	-0.183626	-0.282876	0.211002	-0.303526
Abhd14b	blue	0.25952	0.894098	0.527073	0.743274	0.431894	0.129994	-0.335337	-0.125264	-0.356384	0.0768671	0.0748281	-0.205762	0.10617	0.360049	0.0904082	-0.793613	-0.580678	-0.726367	-0.28594	-0.544126	-0.0527794	0.0679524	0.0289083
Abhd15	grey	0.572309	0.18356	-0.137593	0.0437804	0.280468	-0.16933	-0.0183425	0.313525	-0.0877697	0.17418	-0.19963	-0.117024	0.293313	0.0579009	-0.0810109	-0.120035	-0.241488	-0.288518	-0.060304	-0.0600895	-0.169922	-0.183855	-0.231328
Abhd16a	turquoise	0.115729	0.125941	0.0879941	0.125926	0.319558	0.142047	0.438778	0.561888	0.601956	0.468007	0.343682	0.222129	0.293586	0.0863714	-0.615838	-0.294245	-0.398438	-0.541434	-0.444185	-0.243807	-0.151301	-0.14806	-0.192882
Abhd17a	red	-0.117386	-0.467287	-0.327767	-0.36688	-0.208593	-0.0458989	0.527339	0.525969	0.84042	0.447841	0.346306	0.506078	0.233717	-0.050863	-0.681725	0.187583	-0.0619731	0.0699462	-0.0754156	0.0779149	-0.0458559	-0.189996	-0.107694
Abhd17b	magenta	0.21904	0.0303429	-0.490026	-0.395601	-0.0546362	0.0435175	-0.507178	0.0154295	-0.154913	-0.0509275	-0.262639	0.308245	0.440147	0.244487	-0.0908283	-0.0866091	-0.20451	0.211171	0.564402	-0.268163	-0.169665	-0.650683	0.257823
Abhd17c	turquoise	-0.223379	-0.226584	0.331061	-0.0741519	-0.145437	0.213388	0.189435	-0.42492	-0.183671	-0.536383	-0.115058	-0.414239	-0.670698	-0.498716	0.204755	0.364494	0.661319	0.214443	-0.207418	0.135018	-0.164489	0.28864	-0.189635
Abhd18	grey	0.0483744	-0.0850444	-0.241075	-0.024142	-0.0863214	-0.333654	-0.225211	-0.0686241	-0.279582	-0.066917	-0.434188	-0.0717735	0.0688685	-0.110566	0.273377	0.0828294	0.0630431	0.312405	0.355345	0.275287	0.237301	0.0137299	0.146889
Abhd2	blue	0.0914558	0.798521	0.371786	0.334207	0.53436	0.196233	-0.403827	-0.194054	-0.543616	-0.273935	-0.360746	-0.39821	-0.0560407	0.241963	0.0782759	-0.425253	-0.246372	-0.613725	-0.290474	-0.59485	-0.515004	-0.164682	-0.0448779
Abhd3	brown	0.0830585	-0.125962	-0.750285	-0.194639	-0.0130555	-0.533212	-0.0656673	0.689546	0.456311	0.759037	0.166365	0.604918	0.885415	0.544634	-0.471423	-0.0379514	-0.655606	-0.0328005	0.390904	0.0730539	0.166114	-0.414526	-0.152024
Abhd4	brown	-0.104869	0.170819	-0.492925	-0.16886	0.178248	-0.0029546	-0.255302	0.429861	0.25371	0.449897	0.256466	0.462517	0.745398	0.740792	-0.549243	-0.197882	-0.635405	-0.260425	0.26652	-0.388866	-0.17685	-0.588223	-0.209565
Abhd5	magenta	-0.186301	0.10429	-0.452431	-0.358162	0.0962353	0.0955371	-0.406411	0.153225	-0.0201688	0.01083	-0.166315	0.291048	0.490216	0.384049	-0.35748	-0.11643	-0.291226	-0.00611385	0.399233	-0.429557	-0.296904	-0.696003	0.0184419
Abhd6	brown	0.402897	0.368242	-0.120916	0.104853	0.179019	0.039858	-0.343156	0.19231	0.0291002	0.248782	-0.0110577	0.361594	0.482418	0.251574	-0.165839	-0.569693	-0.591354	-0.291062	0.175819	-0.509315	-0.0582662	-0.39635	0.0969685
Abhd8	red	-0.000528284	-0.276223	-0.144202	0.0245722	-0.152868	-0.278135	0.572828	0.557752	0.827547	0.6635	0.43846	0.482573	0.259296	-0.0364444	-0.613021	-0.0770874	-0.265114	-0.101559	-0.181286	0.175286	0.226154	0.122753	-0.114948
Abi1	turquoise	-0.195146	-0.607357	-0.057607	-0.504818	-0.394079	0.144372	0.103311	-0.44573	-0.100881	-0.539434	-0.135419	-0.117253	-0.614613	-0.519677	0.286044	0.70423	0.817177	0.693461	0.156079	0.382737	-0.0713409	0.185338	-0.100903
Abi2	turquoise	-0.258367	-0.495527	0.138976	-0.383917	-0.307183	0.256587	0.0834722	-0.560387	-0.300826	-0.715478	-0.22913	-0.367222	-0.735889	-0.578823	0.506295	0.658663	0.916868	0.631533	0.0543952	0.359737	-0.0544271	0.250878	0.100291
Abi3	brown	-0.239557	-0.10093	-0.575862	-0.425297	0.226317	-0.0717559	-0.0242835	0.479821	0.470961	0.425553	0.299082	0.51732	0.596094	0.537213	-0.663696	0.113011	-0.386134	-0.0634839	0.200278	-0.238199	-0.289655	-0.561086	-0.18304
Abi3bp	blue	-0.314425	-0.74319	-0.307173	-0.434113	-0.373349	-0.219228	0.346827	-0.0732997	0.377399	0.0457435	0.189078	0.251311	-0.263479	-0.25945	-0.153033	0.677056	0.494382	0.727482	0.222839	0.690664	0.290839	0.280979	-0.00477383
Abl1	black	0.302705	0.379465	0.470906	0.0184517	0.420162	0.457578	0.119133	0.0563439	-0.302909	-0.476693	-0.353732	-0.661938	-0.233348	-0.328162	0.240402	-0.0626195	0.207996	-0.654861	-0.654321	-0.483768	-0.80201	-0.298566	-0.169853
Abl2	turquoise	-0.0962582	-0.395199	0.233935	-0.38335	-0.0945534	0.262431	0.214046	-0.370371	-0.335776	-0.758783	-0.43023	-0.600824	-0.739115	-0.725571	0.520708	0.677094	0.94283	0.353997	-0.222174	0.261847	-0.34378	0.15933	0.0218302
Ablim1	blue	0.338941	0.771528	0.103714	0.443567	0.501089	0.0613876	-0.416138	0.191194	-0.244928	0.249501	-0.0712609	0.00797289	0.554015	0.569407	-0.117271	-0.797835	-0.765824	-0.659102	-0.0151894	-0.623424	-0.101789	-0.334733	0.0970492
Ablim2	turquoise	-0.260948	-0.773344	-0.0358135	-0.55735	-0.359163	0.0471139	0.564859	-0.0402422	0.21665	-0.352313	-0.104322	-0.232548	-0.555325	-0.655515	0.193228	0.864217	0.887283	0.518936	-0.183753	0.543106	-0.135927	0.20845	0.00447619
Ablim3	pink	0.133166	0.422119	0.518339	0.790779	0.207095	-0.148219	0.0876011	0.00712261	-0.116033	0.199575	-0.0351739	-0.232694	0.00516986	-0.013757	0.186136	-0.659944	-0.330211	-0.452621	-0.301456	-0.0981488	0.390118	0.451953	0.111593
Abr	pink	-0.0433409	0.43676	0.777563	0.884126	0.0613685	-0.0880819	0.203126	-0.251748	-0.225361	-0.0161594	-0.0677439	-0.470447	-0.476784	-0.20767	0.17406	-0.446479	-0.0184333	-0.410829	-0.532434	0.0857235	0.335046	0.799251	-0.0420231
Abracl	black	-0.170981	-0.193043	-0.0886432	-0.241689	-0.25713	0.349922	-0.352404	-0.49449	-0.201478	-0.364083	0.110805	0.187223	-0.183687	-0.0134611	0.249648	0.0644983	0.249568	0.561768	0.486965	-0.0918588	0.170959	-0.0802499	0.362307
Abt1	salmon	0.377083	0.0178669	0.0947509	-0.226282	0.162892	0.475061	0.28578	0.279692	0.394088	0.0911729	0.464706	0.172902	0.0977393	-0.0300281	-0.154225	-0.0562276	-0.0818016	-0.33615	-0.35196	-0.344794	-0.412539	-0.315656	0.00723174
Abtb1	purple	0.0349451	-0.167179	-0.263682	-0.00528214	-0.176362	-0.284974	0.292608	0.587474	0.483902	0.492376	0.162787	0.266766	0.438244	0.0137515	-0.28801	-0.0581528	-0.323898	-0.253363	-0.072693	0.0808466	0.0622713	-0.141979	-0.361176
Abtb2	purple	-0.159699	-0.115265	-0.408901	-0.260705	0.347411	-0.219929	0.275671	0.650242	0.395424	0.401942	0.0195722	0.115401	0.43402	0.30302	-0.521343	0.189728	-0.228259	-0.219941	-0.138186	-0.0323092	-0.275276	-0.301999	-0.18995
AC149090.1	grey	-0.0144871	-0.200576	-0.102902	-0.197934	-0.290112	-0.0547274	0.0217291	-0.00545465	-0.0249555	-0.0729904	0.100877	0.000776748	-0.0471044	-0.0855448	0.392714	0.249015	0.173265	0.116101	0.0630561	0.126167	-0.0573961	0.0351582	-0.168685
Acaa1a	turquoise	0.037429	0.290954	-0.234863	0.0114751	0.52423	0.0825423	-0.0678752	0.424458	0.337486	0.492918	0.322257	0.416174	0.621008	0.619011	-0.557745	-0.398209	-0.651931	-0.342749	0.0335311	-0.418693	-0.0701877	-0.406333	0.214592
Acaa2	blue	0.172679	0.921321	0.444716	0.544675	0.577462	0.304332	-0.370349	-0.117354	-0.287271	-0.00683291	0.0649641	-0.115275	0.106124	0.394677	-0.130879	-0.743781	-0.566375	-0.786783	-0.322113	-0.748382	-0.36038	-0.15378	-0.103128
Acaca	black	0.340987	0.474517	0.26649	0.046182	0.473491	0.367437	-0.0996883	0.115109	-0.298058	-0.26917	-0.231269	-0.417978	0.00513247	-0.0151153	0.087463	-0.163019	-0.0902172	-0.603177	-0.435711	-0.512322	-0.608165	-0.361464	-0.16914
Acacb	blue	0.215072	0.931114	0.429494	0.658438	0.440144	0.0702353	-0.401966	-0.0801285	-0.445274	0.0173515	-0.154807	-0.270061	0.140278	0.37568	0.0235055	-0.749499	-0.570876	-0.768307	-0.271237	-0.584101	-0.19824	-0.0398316	-0.0745253
Acad10	blue	0.396389	0.776246	0.504986	0.590277	0.349198	0.206613	-0.275919	-0.149746	-0.295636	-0.0110642	0.0645446	-0.181592	-0.028321	0.159132	-0.00476194	-0.635007	-0.438766	-0.645258	-0.319751	-0.51753	-0.174085	0.0232783	-0.0807171
Acad11	turquoise	0.377741	0.459276	-0.251229	0.240868	0.421476	-0.340855	-0.32711	0.381616	-0.0968923	0.463398	0.0253488	0.141061	0.719708	0.569211	-0.0330595	-0.459822	-0.746345	-0.427823	0.1582	-0.247271	0.0323434	-0.317374	0.0229892
Acad12	brown	0.138065	0.338087	-0.274281	-0.0863018	0.282135	0.254771	-0.235759	0.392552	0.218242	0.350814	0.314717	0.387661	0.64775	0.619982	-0.547949	-0.384939	-0.654921	-0.401479	0.115064	-0.566169	-0.248272	-0.628847	-0.162874
Acad8	blue	0.274008	0.883642	0.209567	0.494028	0.472405	0.0877429	-0.459788	0.0252518	-0.250047	0.170577	0.021281	0.0314291	0.357111	0.49568	-0.169457	-0.773278	-0.731532	-0.702447	-0.107375	-0.663036	-0.219207	-0.271451	0.0104075
Acad9	turquoise	0.295283	0.106428	-0.0566799	0.296496	-0.00768483	-0.380928	0.261919	0.528556	0.394119	0.561745	0.0271527	0.173609	0.414536	0.0734807	-0.304785	-0.376884	-0.487889	-0.36675	-0.160529	0.00118472	0.172663	-0.025146	-0.0942409
Acadl	turquoise	0.0135648	0.559408	-0.279196	0.148286	0.208451	0.0542038	-0.784949	-0.155015	-0.230756	0.229729	0.217122	0.478395	0.536979	0.857575	-0.328621	-0.551859	-0.736619	-0.128939	0.544108	-0.528287	0.0359535	-0.367997	-0.0985963
Acadm	blue	0.0903296	0.622682	0.325287	0.421792	0.180441	0.116264	-0.189944	-0.117694	-0.116518	0.0804142	0.103686	-0.0376988	-0.013623	0.266341	-0.248196	-0.435272	-0.362197	-0.454882	-0.231182	-0.321355	-0.123112	0.0116477	0.141761
Acads	turquoise	-0.0665308	0.568279	0.0670469	0.277395	0.456007	0.118794	-0.178386	0.14449	0.128305	0.329447	0.415561	0.24881	0.347493	0.579403	-0.3333	-0.493685	-0.63058	-0.569037	-0.156037	-0.481408	-0.208381	-0.194327	-0.0394785
Acadsb	blue	0.130425	0.553657	-0.165659	0.398533	0.175629	-0.332758	-0.583493	-0.0500337	-0.305295	0.342155	-0.0258267	0.214972	0.467714	0.701056	-0.130999	-0.52924	-0.689393	-0.211238	0.36373	-0.19215	0.232826	-0.0239611	-0.0720733
Acadvl	blue	0.256488	0.764918	0.24261	0.469544	0.417889	0.0995013	-0.144014	0.268774	0.015349	0.326839	0.161242	-0.00153517	0.391855	0.494307	-0.37875	-0.673195	-0.708512	-0.809596	-0.321109	-0.587751	-0.242552	-0.257732	-0.0310502
Acan	purple	0.182956	-0.264703	-0.590469	-0.265033	0.166408	-0.596466	0.295878	0.856329	0.407158	0.591774	-0.107846	0.149274	0.692042	0.169594	-0.194512	0.227236	-0.318751	-0.145098	0.0161756	0.284213	-0.0433418	-0.331212	-0.13394
Acap2	turquoise	-0.00457708	-0.165046	-0.0975818	-0.504733	-0.0600923	0.245946	-0.299545	-0.381406	-0.490293	-0.70346	-0.446209	-0.317381	-0.319698	-0.296643	0.460319	0.467777	0.551244	0.2718	0.15439	-0.0794364	-0.526102	-0.301351	-0.212434
Acap3	turquoise	-0.165289	-0.389618	0.29459	-0.38544	0.0269731	0.382066	0.554051	-0.0702726	0.104719	-0.525768	-0.198249	-0.448312	-0.642071	-0.720152	0.13885	0.561982	0.805192	0.0859487	-0.520612	0.119334	-0.485915	0.063241	0.0827031
Acat1	turquoise	0.0724306	0.0524433	-0.564497	-0.0813202	-0.141476	-0.148516	-0.480924	0.0457893	0.263642	0.513631	0.457778	0.871949	0.642984	0.654173	-0.509305	-0.346544	-0.667884	0.251787	0.728645	-0.1536	0.380182	-0.329113	-0.0177754
Acat2	turquoise	-0.206525	-0.226528	0.266135	-0.134833	-0.276687	0.357308	0.254275	-0.2175	-0.000300725	-0.419139	-0.0610743	-0.322286	-0.48996	-0.378236	0.0405029	0.349147	0.541377	0.0777855	-0.271612	0.0373209	-0.256742	0.058439	-0.174107
Acat3	grey	0.0879456	0.0480054	0.17592	0.226851	-0.245301	-0.00566915	0.1157	0.0886769	0.051895	0.0563627	0.0279288	-0.0653107	0.0968242	-0.163923	0.333046	-0.284331	-0.0935947	-0.211122	-0.0941816	-0.0488636	0.135975	0.0150625	0.213307
Acbd3	green	0.218209	-0.0221624	-0.457543	-0.0779425	-0.0576443	-0.289157	-0.312475	0.117121	0.155958	0.453453	0.193585	0.607717	0.573446	0.474138	-0.236069	-0.289264	-0.485179	0.284245	0.600833	0.00520448	0.420836	-0.1936	0.384932
Acbd4	purple	0.23396	0.0468614	-0.0535253	0.107977	0.0228213	-0.241229	0.344668	0.527419	0.347767	0.447629	0.128474	0.0275879	0.261186	0.0483293	-0.248128	-0.00789977	-0.263817	-0.397216	-0.317986	0.118863	-0.102837	-0.0122948	-0.168544
Acbd5	midnightblue	-0.131101	-0.376249	-0.890338	-0.676089	-0.160756	-0.216761	-0.45609	0.0687625	0.0572057	0.130852	0.0391582	0.589928	0.514773	0.402055	-0.182849	0.34272	-0.124154	0.602457	0.844191	0.0963163	0.0353367	-0.536949	-0.0521403
Acbd6	red	-0.166128	-0.475883	-0.431477	-0.164795	-0.116906	-0.337994	0.360593	0.458147	0.732871	0.652616	0.36611	0.628385	0.413699	0.16946	-0.614709	0.0466462	-0.24681	0.276483	0.23351	0.332139	0.4438	0.0455983	-0.021711
Accs	grey	0.0173944	0.177554	0.178134	0.297708	0.154768	-0.0944772	0.125578	0.132291	-0.0691206	0.117042	0.0183293	-0.255765	0.0128984	0.112646	0.224863	-0.0441045	-0.110532	-0.280038	-0.29037	0.105138	0.0949991	0.19992	0.0581532
Acd	turquoise	0.111287	-0.137963	-0.418272	-0.214121	0.229891	-0.0574031	0.205329	0.619549	0.620781	0.587307	0.502873	0.499339	0.655618	0.369649	-0.474317	-0.0825241	-0.475311	-0.183785	0.0615691	-0.17687	-0.0661609	-0.434493	-0.0347557
Ace	blue	0.261848	0.882914	0.370127	0.504164	0.556001	0.0999	-0.360458	-0.0628482	-0.371597	-0.00602963	-0.126438	-0.225562	0.114786	0.327999	-0.0463545	-0.61899	-0.504947	-0.74301	-0.305867	-0.592032	-0.371997	-0.134401	-0.0812943
Ace2	grey	0.125289	0.113334	-0.0598494	0.0655884	-0.177738	-0.00219234	-0.137819	0.0320775	0.00702439	0.0817393	-0.15774	0.158605	0.0919775	0.0447553	-0.224564	-0.263461	-0.17889	0.0391363	0.167246	-0.150302	0.0996449	-0.0767699	0.0564016
Acer2	blue	0.502153	-0.301784	-0.121435	-0.206496	0.228694	-0.200298	0.395666	0.398832	0.204481	0.160894	0.00142992	-0.0963266	0.0656723	-0.294352	0.197117	0.3319	0.124851	-0.0527681	-0.255706	0.311216	-0.118657	0.0337628	-0.176269
Acer3	brown	0.358877	0.328078	-0.337076	0.265472	0.0578547	-0.452017	-0.3458	0.354245	-0.0350945	0.540495	0.0358085	0.282451	0.749749	0.536606	-0.048274	-0.492472	-0.759736	-0.250673	0.340011	-0.110759	0.296129	-0.238783	0.0493672
Ache	grey60	-0.0506083	-0.781122	-0.445962	-0.328248	-0.322782	-0.677851	0.699198	0.592745	0.626501	0.488529	0.0173138	0.148231	0.108862	-0.301918	-0.182123	0.679394	0.250338	0.355274	-0.0507401	0.844197	0.269176	0.256782	-0.142605
Acin1	green	0.290185	0.359862	0.700377	0.340424	0.360532	0.248576	0.325846	-0.0470417	-0.21545	-0.294494	-0.188863	-0.655285	-0.404525	-0.412093	0.328709	-0.195649	0.217754	-0.535563	-0.72219	-0.159236	-0.32124	0.212287	0.288389
Ackr1	blue	-0.255779	-0.762385	-0.197678	-0.286218	-0.391747	-0.393697	0.543355	0.146855	0.291062	0.0687611	-0.0424564	-0.0648458	-0.229672	-0.426134	0.173257	0.643794	0.535299	0.539559	0.022842	0.77565	0.355132	0.411671	0.122343
Ackr2	turquoise	-0.00329675	-0.343595	0.172301	-0.257387	-0.248446	0.18076	0.104498	-0.436242	-0.21956	-0.551512	-0.0593897	-0.275347	-0.628913	-0.576725	0.432466	0.480542	0.702782	0.374704	-0.0661815	0.287686	-0.104303	0.260465	-0.211062
Ackr3	blue	0.10838	0.855263	0.623644	0.666506	0.589751	0.209853	-0.176137	-0.139377	-0.311346	-0.0644069	0.0444158	-0.32375	-0.0884436	0.159575	0.0669477	-0.656185	-0.387416	-0.784172	-0.504215	-0.542836	-0.248569	0.100176	-0.0336773
Acly	turquoise	-0.076258	-0.835457	-0.392483	-0.619701	-0.259709	-0.344332	0.626815	0.398907	0.406556	0.0434491	-0.170689	-0.0888248	-0.131992	-0.493517	0.00220186	0.925204	0.601653	0.443445	-0.098263	0.710027	-0.0916281	0.0427575	-0.102741
Aco1	blue	0.520213	0.543685	0.271668	0.265415	0.370561	-0.0232463	-0.0314102	0.252701	-0.213651	-0.0113148	-0.384799	-0.344441	0.126484	-0.0950748	0.0963054	-0.35755	-0.266975	-0.738365	-0.461822	-0.399078	-0.512992	-0.207621	-0.192424
Aco2	purple	0.30367	-0.285171	-0.479667	-0.363607	0.0898644	-0.276839	0.463618	0.907401	0.726008	0.624992	0.204962	0.357863	0.606394	0.0792936	-0.477158	0.195886	-0.323189	-0.269327	-0.182748	0.0371137	-0.259017	-0.440489	-0.255747
Acot1	blue	-0.112876	0.740453	0.299677	0.449903	0.0935405	0.430209	-0.62353	-0.354326	-0.441191	-0.137715	0.0903158	-0.0114351	0.12539	0.583164	-0.00217292	-0.713351	-0.477924	-0.392157	0.118283	-0.707303	-0.0422038	-0.164385	0.0588784
Acot11	turquoise	0.427099	0.577953	-0.0677817	0.143788	0.238696	0.159303	-0.485639	0.168971	-0.283002	0.0666267	-0.142543	0.0160461	0.548332	0.407817	0.0376234	-0.563241	-0.582746	-0.4695	0.129684	-0.593791	-0.215625	-0.591186	0.17498
Acot13	yellow	0.135101	-0.252193	-0.798056	-0.379236	-0.00176291	-0.265979	-0.149748	0.49504	0.556068	0.686752	0.454784	0.887113	0.836016	0.543944	-0.581534	-0.0643799	-0.601892	0.231898	0.60326	-0.00582334	0.228567	-0.48692	-0.0861968
Acot2	darkred	-0.174016	0.457383	-0.13619	0.208727	0.152582	0.0589104	-0.416862	0.0373327	-0.0244943	0.306835	0.330093	0.29704	0.48378	0.835908	-0.365763	-0.462526	-0.644412	-0.252243	0.254942	-0.40363	0.0616364	-0.267319	-0.0867439
Acot3	grey	0.212779	0.000326365	-0.246172	-0.160251	0.406606	-0.232728	0.134519	0.340173	0.281251	0.277692	0.0363271	0.156117	0.23247	0.00892634	-0.372331	0.143764	-0.178221	-0.159255	-0.0999481	0.0288975	-0.295639	-0.233759	-0.243457
Acot5	blue	-0.0868974	0.722418	0.480828	0.647588	0.103591	0.299569	-0.678903	-0.710805	-0.611002	-0.272985	0.0546235	-0.0724229	-0.242912	0.301384	0.153653	-0.648915	-0.283874	-0.169552	0.14416	-0.455063	0.195623	0.254182	0.0127582
Acot6	blue	-0.0046078	0.616391	0.189561	0.56078	0.264738	0.028419	-0.596236	-0.327542	-0.556265	-0.0361821	-0.102333	-0.100318	0.107641	0.458219	0.0526826	-0.594087	-0.435329	-0.22231	0.20885	-0.335391	0.24184	0.136385	-0.0847259
Acot7	tan	0.174377	-0.0665379	-0.384202	0.181251	0.0136965	-0.507242	0.22864	0.707169	0.654024	0.924031	0.412405	0.587239	0.788162	0.389395	-0.425037	-0.346898	-0.727033	-0.180929	0.138303	0.124404	0.472004	-0.087593	0.136538
Acot8	grey	0.0023858	-0.12462	-0.0634833	-0.038036	-0.176783	0.245606	0.156334	0.248089	0.386757	0.214631	0.373402	0.259354	0.208468	0.075918	-0.274324	-0.0691767	-0.186384	-0.107746	-0.0428649	-0.147768	0.060133	-0.20589	-0.0670167
Acot9	green	-0.132525	-0.109319	-0.463431	-0.168046	-0.248033	0.047175	-0.452245	-0.0959744	0.0563736	0.221749	0.173933	0.600749	0.449594	0.557029	-0.248578	-0.188939	-0.338432	0.428527	0.73655	-0.0587049	0.398744	-0.253321	0.167437
Acox1	brown	0.0546549	-0.0826075	0.294312	-0.0979885	-0.0353869	0.105138	0.199502	-0.196793	-0.267516	-0.474821	-0.211984	-0.542396	-0.575842	-0.4602	0.396704	0.425877	0.559344	-0.0307339	-0.404401	0.172242	-0.358425	0.22348	-0.37594
Acox2	blue	0.173097	0.944923	0.40278	0.541361	0.40274	0.319094	-0.635411	-0.379412	-0.556665	-0.186442	-0.0152157	-0.153278	0.02489	0.418009	-0.00215229	-0.73094	-0.49456	-0.578163	-0.0723876	-0.708469	-0.233057	-0.136875	-0.0721927
Acox3	brown	0.455043	-0.0307886	-0.551225	-0.266559	0.302345	-0.326446	-0.00405571	0.690596	0.290483	0.50697	-0.0978945	0.312024	0.765878	0.313566	-0.316661	-0.0720344	-0.498964	-0.224285	0.147202	-0.118695	-0.218115	-0.551031	-0.195123
Acp1	green	0.176215	-0.281268	-0.523175	-0.226308	-0.304364	-0.306502	-0.319389	-0.0645113	0.0448733	0.268589	0.199519	0.509904	0.32476	0.328818	-0.14811	0.0954043	-0.174263	0.542213	0.693202	0.236674	0.415932	-0.039387	-0.0982101
Acp2	turquoise	0.255469	0.163953	-0.0817758	0.386023	-0.0405401	-0.613942	0.041499	0.367829	0.0762125	0.523478	-0.104552	0.075934	0.321404	0.169893	-0.118176	-0.253551	-0.443208	-0.221281	-0.0183021	0.222608	0.334789	0.254583	-0.293135
Acp6	grey	0.0121382	0.174797	0.353212	0.1146	0.130128	0.337505	0.115803	-0.0474852	-0.149882	-0.225712	0.0477761	-0.297067	-0.158873	-0.149742	0.397397	-0.138672	0.124573	-0.300952	-0.343829	-0.183648	-0.145792	0.0600487	0.308736
Acrbp	turquoise	0.0932623	-0.109675	0.195683	-0.0293388	0.212641	-0.121182	0.439244	0.202434	0.0442668	-0.114981	-0.150913	-0.414366	-0.271491	-0.505392	0.279523	0.348118	0.326175	-0.292203	-0.558754	0.209584	-0.366973	0.166561	-0.204944
Acsbg1	purple	-0.00815771	-0.434583	-0.685613	-0.356244	-0.169754	-0.402201	0.336589	0.787239	0.784319	0.75574	0.350555	0.629387	0.681394	0.283815	-0.627129	0.18219	-0.390229	0.0396006	0.180048	0.193431	0.107679	-0.303686	-0.258066
Acsf2	brown	0.023195	0.592426	0.206613	0.308634	0.0940475	0.297874	-0.364239	-0.096219	-0.0656737	0.0938266	0.1326	0.198165	0.164847	0.436962	-0.26857	-0.562734	-0.495575	-0.429289	-0.0478644	-0.593922	-0.186999	-0.204306	0.070368
Acsf3	royalblue	0.617077	0.033171	0.0169875	0.128236	-0.298027	-0.162452	0.156685	0.303375	0.17861	0.230215	-0.124373	0.029082	0.17147	-0.205333	-0.174449	-0.210722	-0.200801	-0.205855	-0.103933	-0.00264394	0.04352	-0.106803	-0.191132
Acsl1	magenta	-0.0775979	0.286386	-0.149629	-0.348334	0.548935	0.454551	-0.471625	-0.131499	-0.449788	-0.457428	-0.316658	-0.210031	0.132715	0.2783	-0.0240472	0.0106577	0.0116118	-0.0888224	0.146164	-0.525036	-0.573555	-0.656657	0.0576063
Acsl3	brown	0.234012	-0.0639887	-0.595297	-0.140216	-0.160519	-0.241933	-0.410671	0.208668	0.0838784	0.402813	0.212322	0.549603	0.679063	0.483802	-0.168984	-0.192267	-0.520094	0.236921	0.671889	-0.0483327	0.352165	-0.377127	0.0250743
Acsl4	grey	-0.310649	0.0258734	0.149746	0.201594	-0.152713	0.033201	-0.178557	-0.384638	-0.285817	-0.205238	-0.122768	-0.122924	-0.234665	-0.0194084	0.131713	-0.115848	0.155689	0.34747	0.24663	0.112113	0.443279	0.278278	0.535573
Acsl5	yellow	0.174112	-0.432801	-0.488512	-0.492647	-0.19726	0.0483545	0.00666638	0.12635	0.424721	0.205778	0.272924	0.586959	0.272475	0.0458007	-0.37802	0.201111	-0.0313501	0.456607	0.415271	0.109007	0.114812	-0.347895	0.198519
Acsl6	brown	0.0708221	-0.223938	-0.856015	-0.434166	-0.0450007	-0.381348	-0.161306	0.61735	0.369692	0.579537	0.0477595	0.607119	0.879024	0.530939	-0.421066	0.0468992	-0.518555	0.129705	0.536562	-0.00727191	0.0530204	-0.595065	-0.0327411
Acss1	turquoise	-0.15756	0.566331	0.04181	0.480924	0.143795	-0.0916745	-0.407544	-0.0395706	-0.106818	0.285054	0.0858435	0.227356	0.258933	0.517441	-0.26706	-0.536949	-0.625755	-0.373885	0.0795016	-0.341808	0.109733	0.0309134	-0.165191
Acss2	brown	0.400176	0.424608	-0.224461	0.0445436	0.496145	0.0329628	-0.144214	0.569809	0.216556	0.457017	0.233259	0.273452	0.738288	0.50811	-0.377293	-0.448549	-0.755181	-0.633172	-0.0737865	-0.567788	-0.32096	-0.604871	-0.223967
Acss3	blue	0.193448	0.916304	0.427112	0.526042	0.527832	0.197659	-0.504346	-0.21983	-0.603012	-0.20583	-0.348052	-0.370767	0.0206709	0.312924	0.0564201	-0.642765	-0.40834	-0.665734	-0.225088	-0.647307	-0.351782	-0.126905	-0.0536931
Acta1	blue	-0.201092	-0.579822	-0.119973	-0.553832	-0.180202	0.256557	0.341222	0.011766	0.338716	-0.244483	0.0810838	0.106161	-0.272156	-0.450479	0.0377189	0.50661	0.523937	0.394613	-0.0409339	0.138805	-0.190301	-0.130619	0.0505271
Acta2	blue	0.237819	0.61229	0.289709	0.372573	0.653514	0.153085	-0.24419	-0.0174708	-0.267625	-0.056129	-0.00991808	-0.175204	0.115536	0.107649	0.0411448	-0.508587	-0.364862	-0.572856	-0.240576	-0.507725	-0.259586	-0.141594	-0.232134
Actb	turquoise	-0.472266	-0.646928	-0.199829	-0.575947	-0.323115	0.207548	0.230337	-0.2021	0.203394	-0.299819	-0.00921684	0.0755596	-0.372658	-0.240551	-0.105614	0.653589	0.635422	0.642775	0.159145	0.31464	-0.0489704	0.015365	0.120829
Actg1	turquoise	-0.296255	-0.590302	0.0482345	-0.160099	-0.276974	-0.252847	0.65513	0.147128	0.261265	-0.0203501	-0.262938	-0.282009	-0.355684	-0.452951	0.0440836	0.537173	0.588267	0.309028	-0.25103	0.613425	0.136804	0.419647	0.210408
Actl6a	tan	-0.088533	0.149793	0.453804	-0.10044	0.0565466	0.575471	-0.0567431	-0.47329	-0.365775	-0.740755	-0.308722	-0.480324	-0.657664	-0.402092	0.223976	0.175421	0.532694	-0.0924723	-0.358646	-0.341664	-0.589985	-0.0621971	-0.0367216
Actl6b	turquoise	-0.212002	-0.607398	0.209971	-0.279158	-0.418025	0.1974	0.478212	-0.297487	0.143456	-0.383808	0.120166	-0.198928	-0.718835	-0.617689	0.233779	0.627613	0.816563	0.489058	-0.201007	0.481041	0.0590313	0.438321	-0.0599279
Actn1	turquoise	-0.250711	-0.597679	0.0768485	-0.485158	-0.183128	0.0976588	0.515177	-0.0637107	0.0448468	-0.45937	-0.217631	-0.446277	-0.590541	-0.630836	0.32141	0.837821	0.893586	0.371596	-0.305464	0.461461	-0.263715	0.167726	0.126582
Actn2	turquoise	-0.18393	-0.69655	0.00018491	-0.584067	-0.265588	0.146028	0.520833	-0.0288424	0.113701	-0.458856	-0.20696	-0.354059	-0.549113	-0.681301	0.294897	0.858512	0.904908	0.409507	-0.252637	0.429256	-0.302977	0.0837215	0.0322023
Actn4	blue	0.0837696	0.742718	0.497832	0.265056	0.603846	0.547491	-0.145883	-0.0588888	-0.239367	-0.251515	-0.0482718	-0.335226	-0.026476	0.173025	-0.0681715	-0.509735	-0.239331	-0.72637	-0.485836	-0.763687	-0.581568	-0.346076	0.263704
Actr10	green	0.103419	-0.29649	-0.6254	-0.105622	-0.354689	-0.599943	-0.303494	0.0777006	0.0826286	0.422942	-0.0792504	0.555651	0.442787	0.24719	-0.0653332	0.00696179	-0.286894	0.548735	0.753157	0.386847	0.58086	0.0263077	0.0429978
Actr1a	red	0.239157	-0.493923	-0.331476	-0.336712	-0.00516469	-0.177468	0.599887	0.708429	0.792356	0.530342	0.409415	0.346929	0.401971	-0.122344	-0.300937	0.2618	-0.10455	-0.0094562	-0.146316	0.217622	0.00208172	-0.253731	0.0989691
Actr1b	tan	0.222373	-0.513763	-0.405726	-0.15118	-0.104579	-0.488436	0.563335	0.683221	0.812055	0.775933	0.433944	0.540943	0.455043	-0.00769509	-0.362406	0.111538	-0.252201	0.1492	0.0387012	0.449162	0.426885	0.0967239	0.0752803
Actr2	black	-0.228577	-0.741805	-0.373134	-0.547286	-0.499626	-0.212026	0.065559	-0.240517	-0.0892517	-0.302524	-0.258975	-0.0432226	-0.30763	-0.345185	0.312279	0.765319	0.694712	0.890418	0.433003	0.663664	0.235735	0.154143	0.191288
Actr3	black	-0.335407	-0.534075	-0.016343	-0.430256	-0.352633	0.230443	0.0788861	-0.487009	-0.0960362	-0.523384	-0.0711084	-0.116608	-0.597228	-0.418063	0.206834	0.641202	0.77069	0.71108	0.173493	0.37476	0.0365528	0.166522	0.271007
Actr3b	turquoise	0.00641227	-0.64967	-0.0257686	-0.595286	-0.122998	0.271737	0.483777	-0.0111528	0.274218	-0.335324	0.0816581	-0.0904288	-0.454028	-0.606083	0.12494	0.710884	0.730401	0.383526	-0.212345	0.27658	-0.295475	0.0078075	-0.0749439
Actr5	grey	-0.013401	0.074982	0.120516	0.236797	-0.136101	-0.326419	0.163808	0.154663	-0.0634743	0.112521	-0.493022	-0.234734	0.0416595	-0.0304585	0.0336623	-0.190414	-0.0326785	-0.168681	-0.141126	0.112768	0.104938	0.205796	0.157928
Actr6	green	0.241747	0.123622	-0.289611	-0.00624755	-0.177523	-0.127095	-0.535678	-0.173787	-0.332306	-0.0487002	-0.239596	0.131079	0.250491	0.220562	0.0527381	-0.196086	-0.216484	0.184438	0.529131	-0.143642	0.0952341	-0.253955	-0.0380985
Actr8	blue	-0.123441	-0.874763	-0.677689	-0.716501	-0.516504	-0.372444	0.239722	0.189146	0.382585	0.122484	-0.0506983	0.356379	0.0965583	-0.218899	-0.101636	0.729053	0.39458	0.775864	0.470003	0.625797	0.19447	-0.0908926	0.0274541
Acvr1	turquoise	-0.462691	-0.457802	0.133492	-0.337267	-0.24126	0.188429	0.23779	-0.343824	-0.157211	-0.576657	-0.335314	-0.424821	-0.617628	-0.465405	0.219092	0.615142	0.831943	0.497933	-0.0624813	0.339872	-0.0845768	0.183333	0.209572
Acvr1b	brown	-0.180463	-0.49571	0.234818	-0.167451	-0.316498	-0.0577882	0.447497	-0.220718	-0.103558	-0.44666	-0.347931	-0.507799	-0.754396	-0.709836	0.313667	0.658351	0.853727	0.356215	-0.298017	0.536575	-0.0557627	0.515029	-0.229474
Acvr1c	turquoise	-0.247046	-0.653331	-0.412636	-0.746728	-0.304919	0.066206	-0.0656209	-0.224051	-0.174702	-0.502714	-0.3369	-0.0997623	-0.268202	-0.312164	0.249125	0.808792	0.706599	0.741767	0.385616	0.342903	-0.165459	-0.19489	-0.0314635
Acvr2a	turquoise	-0.154706	-0.3989	0.209937	-0.151545	-0.257326	0.0115945	0.14195	-0.509227	-0.279571	-0.536938	-0.283515	-0.341788	-0.758536	-0.620358	0.437369	0.528511	0.793249	0.544291	-0.0293179	0.503468	0.114045	0.525057	-0.0824014
Acvr2b	brown	0.230015	0.204594	0.539159	0.118712	0.270417	0.247355	0.0754777	-0.295427	-0.489029	-0.644956	-0.609859	-0.732334	-0.595049	-0.660654	0.421182	0.0739277	0.512615	-0.19634	-0.471851	-0.109678	-0.408934	0.11336	0.111902
Acvrl1	turquoise	-0.361872	-0.595532	-0.284652	-0.710703	-0.174136	0.124271	0.266304	0.0809924	0.12152	-0.330242	-0.22981	-0.149509	-0.243094	-0.282373	-0.0138996	0.809215	0.641284	0.406674	-0.0129298	0.231709	-0.400531	-0.21957	0.00117051
Acy1	pink	-0.369555	-0.682406	-0.548614	-0.740304	-0.217773	0.00959491	0.183828	0.152063	0.307301	-0.0440475	0.0939516	0.238969	0.0552957	-0.00684124	-0.195619	0.670456	0.373926	0.527464	0.277989	0.304898	-0.122705	-0.244655	-0.105953
Acy3	brown	0.0240985	0.172642	-0.360248	0.0608274	0.201042	-0.218222	-0.228306	0.364236	0.199009	0.478619	0.15279	0.423631	0.728268	0.470353	-0.23898	-0.389191	-0.650605	-0.185332	0.300684	-0.193118	0.164034	-0.406463	0.2315
Acyp1	turquoise	0.134558	0.197025	-0.516054	0.0119267	0.102438	-0.174137	-0.314036	0.398558	0.403783	0.707026	0.47805	0.798557	0.861402	0.745697	-0.576969	-0.490296	-0.885126	-0.142419	0.455369	-0.314262	0.194222	-0.452263	-0.0534085
Acyp2	yellow	0.099838	-0.123592	-0.684934	-0.211824	-0.0447843	-0.208059	-0.3174	0.297209	0.383637	0.626269	0.538103	0.853186	0.805382	0.660973	-0.331828	-0.193328	-0.65927	0.240551	0.679605	-0.031898	0.376969	-0.395755	0.0667849
Adal	green	0.359662	-0.0814434	-0.292579	-0.0343614	-0.42562	-0.128763	-0.409082	-0.18178	-0.127631	0.108037	0.211106	0.37543	0.259092	0.142659	0.283983	-0.136497	-0.191522	0.370597	0.599562	0.106632	0.425643	-0.0704955	0.190434
Adam10	red	-0.34885	-0.193891	-0.31123	-0.380652	-0.263382	0.0225541	-0.469214	-0.474404	-0.442822	-0.445186	-0.463814	-0.00370946	-0.202689	0.0811327	0.0789086	0.321149	0.362527	0.614368	0.560895	0.095633	-0.0295497	-0.0763109	-0.0183462
Adam11	brown	0.439259	0.101956	-0.331154	0.0307583	0.297088	-0.284185	0.165942	0.763637	0.459836	0.67847	0.13044	0.355329	0.791946	0.288005	-0.404572	-0.39306	-0.66927	-0.405972	-0.0122728	-0.167019	0.0391853	-0.394569	0.0275098
Adam12	blue	-0.084342	0.705116	0.429379	0.469022	0.537906	0.271735	-0.474937	-0.407436	-0.568596	-0.286308	-0.00821037	-0.256177	-0.123655	0.207881	0.307605	-0.50695	-0.233913	-0.414433	-0.123342	-0.46725	-0.110942	0.0899971	-0.0103117
Adam15	purple	0.275865	-0.152308	-0.396843	-0.0483208	0.0849776	-0.380871	0.407624	0.902285	0.682243	0.810914	0.280557	0.398759	0.750744	0.275976	-0.397272	-0.13337	-0.561072	-0.305265	-0.085491	0.0811677	0.132826	-0.247402	-0.0651982
Adam17	grey60	-0.0789223	0.569935	0.199674	0.0500622	0.44171	0.422597	-0.487483	-0.206444	-0.508339	-0.39442	-0.359927	-0.258633	0.0340109	0.240806	0.153707	-0.302113	-0.137339	-0.388196	-0.0713166	-0.661519	-0.516449	-0.394892	0.0865512
Adam18	blue	0.0591052	0.42239	0.471922	0.521852	-0.2351	0.273565	-0.351285	-0.591428	-0.375488	-0.252947	0.105856	-0.111591	-0.383098	0.0336617	0.0605731	-0.417334	-0.0634317	-0.088257	0.0114683	-0.242967	0.163419	0.313603	-0.178371
Adam19	yellow	-0.169324	0.0427975	0.321409	-0.146286	0.0519165	0.434655	-0.0315416	-0.267525	-0.472291	-0.696967	-0.408922	-0.660236	-0.440347	-0.312804	0.435723	0.29157	0.541495	-0.105598	-0.288985	-0.204292	-0.501844	-0.11478	-0.0900495
Adam1a	grey	-0.016825	-0.347681	-0.222288	-0.349479	-0.143567	-0.100589	0.173932	0.221863	0.0329135	-0.110582	-0.361921	-0.15321	0.0838464	-0.283374	0.286015	0.345474	0.273373	0.165281	0.0263437	0.204457	-0.0873859	-0.234991	0.467657
Adam22	turquoise	-0.214039	-0.587385	-0.0429279	-0.36257	-0.378755	-0.120449	0.167391	-0.316575	-0.28808	-0.530961	-0.430268	-0.425421	-0.596613	-0.581499	0.542571	0.780554	0.860591	0.59417	0.0529881	0.604339	0.0115534	0.339407	-0.161796
Adam23	blue	0.157049	-0.749208	-0.416419	-0.771222	-0.230821	-0.12065	0.31291	0.20634	0.111815	-0.271172	-0.384128	-0.134238	-0.118264	-0.580856	0.245941	0.813683	0.65117	0.498921	0.0943813	0.438337	-0.268158	-0.250172	-0.0977612
Adam33	grey	0.0557966	0.0115837	0.0811751	0.226908	0.20415	-0.126961	0.192088	0.0978536	0.241595	0.303943	0.427389	0.14711	-0.00281692	-0.00220374	-0.186385	-0.0807491	-0.159908	-0.0519366	-0.108726	0.102464	0.25558	0.291695	0.00179713
Adam8	pink	-0.00831006	0.263818	0.446565	0.451844	-0.0785655	0.107139	0.00333313	-0.217451	-0.124058	-0.0628627	0.0142439	-0.132702	-0.224779	-0.0652997	0.303574	-0.34261	-0.0415163	-0.250701	-0.251238	-0.143077	0.107014	0.343868	0.0974916
Adam9	greenyellow	0.154912	0.24535	-0.145642	-0.254231	0.139625	0.231311	-0.559732	-0.251064	-0.412042	-0.34462	-0.416778	0.0100363	0.0786098	0.121774	0.0351832	-0.0903995	-0.0306561	0.136771	0.34505	-0.387097	-0.306336	-0.496838	0.358496
Adamts1	blue	0.196187	0.806194	0.162577	0.406588	0.669862	0.0178459	-0.378225	0.123322	-0.320492	0.116378	-0.209243	-0.14872	0.367159	0.484443	-0.104907	-0.625765	-0.618275	-0.716838	-0.180711	-0.587497	-0.329742	-0.274419	-0.0445635
Adamts10	yellow	0.051698	0.380526	0.492087	0.588466	0.17653	-0.275025	0.049043	-0.120471	-0.432506	-0.0920088	-0.27071	-0.574058	-0.249141	-0.16566	0.574044	-0.22529	0.0275803	-0.341419	-0.371141	0.171198	0.160541	0.519221	0.204885
Adamts13	blue	-0.0480926	0.562795	0.543342	0.342039	0.138822	0.454604	-0.241626	-0.375314	-0.380056	-0.337051	0.102591	-0.323517	-0.301954	0.118025	0.185517	-0.27091	-0.0223035	-0.388636	-0.301968	-0.431944	-0.252915	0.050602	-0.0203473
Adamts15	brown	0.512439	0.231257	-0.379706	0.0743161	0.266097	-0.278724	-0.185892	0.539614	0.215566	0.596735	0.093344	0.434313	0.854788	0.419543	-0.223792	-0.527084	-0.768547	-0.283368	0.26804	-0.262389	0.139644	-0.455334	0.19504
Adamts16	blue	0.233485	0.522867	0.609877	0.658583	-0.117338	0.21512	-0.184387	-0.310685	-0.322416	-0.118034	0.0201284	-0.242755	-0.189026	-0.0352775	0.250545	-0.599335	-0.190201	-0.366812	-0.189604	-0.293892	0.184184	0.27028	0.00214824
Adamts17	blue	0.151835	0.712694	0.669637	0.699458	0.400321	0.156447	-0.0417334	-0.080397	-0.283319	-0.0812445	-0.16142	-0.422397	-0.12578	-0.0602309	0.117218	-0.662522	-0.270178	-0.712575	-0.507693	-0.443545	-0.149918	0.150439	0.176331
Adamts18	brown	-0.149504	0.0106625	0.55092	0.213532	-0.171508	0.316838	0.0237639	-0.606235	-0.460546	-0.622437	-0.23509	-0.550135	-0.742508	-0.421827	0.420875	0.0675855	0.591711	0.202275	-0.170609	0.0830647	0.101034	0.470205	0.0813094
Adamts19	brown	0.490738	0.182177	-0.440733	-0.0455011	0.290806	-0.16886	-0.249027	0.4744	0.195728	0.53604	0.138958	0.485304	0.847526	0.502555	-0.311173	-0.471533	-0.733046	-0.199444	0.355177	-0.309803	0.0918941	-0.514686	0.0491824
Adamts2	brown	0.490366	0.487682	0.0270519	0.324268	0.524231	-0.107233	-0.0311935	0.474306	0.0740701	0.421612	-0.0105938	0.0512086	0.575021	0.30071	-0.229712	-0.631793	-0.669329	-0.625127	-0.166523	-0.381933	-0.0477572	-0.266133	-0.0106524
Adamts20	blue	0.0935657	0.7547	0.545187	0.578521	0.236917	0.431901	-0.498416	-0.485843	-0.619304	-0.335779	-0.0974607	-0.34939	-0.148425	0.246315	0.148885	-0.65466	-0.23728	-0.405902	-0.0753604	-0.547057	-0.0420864	0.0265498	0.123396
Adamts3	turquoise	-0.242062	-0.575047	0.0503223	-0.435837	-0.297402	0.166153	0.323276	-0.19786	-0.108773	-0.580695	-0.326278	-0.442077	-0.58601	-0.677223	0.324717	0.721862	0.872659	0.41278	-0.13059	0.370266	-0.210465	0.113062	-0.133609
Adamts4	brown	0.00217464	0.27603	-0.349098	-0.310986	0.461309	0.170568	-0.237587	0.42419	0.0307156	0.0935485	-0.131334	0.103411	0.564127	0.456756	-0.350117	-0.0922553	-0.395413	-0.431084	0.00498376	-0.568736	-0.641337	-0.782591	-0.192779
Adamts5	turquoise	-0.255128	-0.277497	0.189533	-0.284109	-0.255306	0.130144	0.0595334	-0.441855	-0.381464	-0.669904	-0.475116	-0.481004	-0.661606	-0.528085	0.478099	0.546816	0.805521	0.376948	-0.0869914	0.255805	-0.210764	0.212594	0.148795
Adamts6	red	-0.201627	0.162722	0.179283	0.205419	-0.190553	-0.153456	-0.265287	-0.259486	-0.541987	-0.349321	-0.684066	-0.426716	-0.215179	-0.153106	0.416024	-0.0682181	0.185196	0.0351582	0.0676791	-0.00325004	0.0159463	0.14976	0.151375
Adamts8	turquoise	0.32241	0.428895	-0.0637413	0.104126	0.322837	0.145643	-0.190402	0.253939	0.111132	0.310139	0.351001	0.241516	0.563789	0.504514	-0.0958888	-0.493818	-0.61173	-0.432771	0.0184918	-0.447628	-0.109946	-0.464996	0.288555
Adamts9	red	-0.233142	0.510642	0.492502	0.297206	0.314857	0.439747	-0.431652	-0.544536	-0.792492	-0.642222	-0.393063	-0.596897	-0.335573	0.0683604	0.570061	-0.262628	0.166348	-0.222967	-0.119383	-0.364335	-0.190196	0.0684605	0.149634
Adamtsl1	blue	-0.146235	0.795221	0.272215	0.489582	0.483445	0.236303	-0.474247	-0.184842	-0.402541	-0.0295911	0.0492712	-0.131317	0.137401	0.579463	-0.103864	-0.583883	-0.513282	-0.589296	-0.114279	-0.565308	-0.173832	-0.0760226	-0.177262
Adamtsl2	green	0.0741101	0.437594	0.555564	0.546663	0.258672	-0.0108477	0.324623	0.174217	0.100177	0.130348	-0.0386246	-0.284664	-0.114288	-0.148019	-0.104792	-0.467416	-0.191894	-0.629519	-0.630713	-0.193324	-0.072556	0.237552	0.0797933
Adamtsl3	blue	-0.127284	0.418812	0.445178	0.37918	0.686234	0.217618	0.0208951	-0.0967688	-0.357748	-0.22623	-0.229696	-0.535508	-0.205582	0.039786	0.11919	-0.218095	0.0182329	-0.434227	-0.430612	-0.228561	-0.187433	0.194568	-0.0421899
Adamtsl4	brown	-0.0452082	0.0224551	-0.596265	-0.207396	0.174331	-0.223324	-0.0567547	0.64571	0.363329	0.6054	0.220549	0.414899	0.832962	0.709386	-0.491835	-0.0713102	-0.614336	-0.202245	0.227644	-0.11544	-0.0444774	-0.519898	-0.0938539
Adamtsl5	turquoise	-0.200306	-0.298806	-0.13969	-0.434846	-0.0184876	0.0822329	0.351183	0.330434	0.223353	-0.112663	-0.120871	-0.205741	-0.0748747	-0.152086	-0.244118	0.542103	0.316228	-0.0657257	-0.300263	0.0205889	-0.49201	-0.2658	-0.356551
Adap1	turquoise	-0.0309805	-0.379908	-0.418242	-0.407817	-0.0946605	-0.0569015	0.483174	0.729168	0.818706	0.540247	0.367778	0.487694	0.480827	0.117962	-0.554624	0.159354	-0.215735	-0.115568	-0.108793	0.000766632	-0.168361	-0.376672	-0.0873289
Adap2	blue	0.183428	-0.361405	-0.348478	-0.507109	-0.0313475	-0.100362	0.0887569	0.23293	0.06255	-0.0198167	0.0424609	0.0184339	0.184869	-0.0528405	0.414409	0.48337	0.189203	0.146821	0.0689544	0.211426	-0.226554	-0.264189	-0.0353696
Adar	turquoise	-0.132042	-0.555824	0.207404	-0.0448352	-0.295337	-0.333113	0.676593	0.054403	0.0671569	-0.189601	-0.427506	-0.534123	-0.576637	-0.76002	0.322563	0.611765	0.749375	0.268128	-0.396386	0.746463	0.130211	0.584016	0.0473883
Adarb1	brown	0.419106	0.177777	-0.480787	-0.0323281	0.233162	-0.28375	-0.154504	0.640186	0.288123	0.631004	0.105393	0.466701	0.922819	0.485391	-0.306325	-0.440858	-0.778051	-0.297109	0.268198	-0.269066	0.0603186	-0.551406	0.0998886
Adarb2	brown	0.317756	-0.227065	-0.757578	-0.383546	0.112063	-0.35863	0.00545165	0.737823	0.49622	0.664071	0.188207	0.602981	0.925591	0.39879	-0.379191	-0.0454658	-0.569343	0.00616877	0.392746	-0.00867641	0.0668131	-0.594755	-0.00503594
Adat1	grey	-0.372305	-0.290488	-0.0424748	-0.0197999	0.0791212	-0.290031	0.411066	0.180555	0.364987	0.229474	0.279198	0.0487305	-0.148191	-0.117901	-0.0750359	0.379336	0.150876	0.129646	-0.210319	0.412161	0.14042	0.329304	0.0302552
Adat2	blue	-0.238683	-0.484975	-0.259905	-0.364968	-0.181516	-0.218224	0.415988	0.296019	0.379819	0.076779	-0.154621	0.0180543	-0.0730969	-0.257052	-0.31387	0.499284	0.296414	0.228498	-0.0866165	0.35448	-0.119683	-0.0445207	-0.148697
Adat3	red	-0.205238	-0.0380322	0.387918	0.166038	-0.0611049	0.344747	0.466552	0.0993345	0.338124	0.0480801	0.5104	-0.116672	-0.191995	-0.0520229	-0.00203426	0.00173872	0.098239	-0.302168	-0.510947	-0.0519693	-0.053565	0.178333	-0.00582571
Adck1	red	-0.0265266	-0.402704	-0.0982779	-0.272098	-0.190192	0.0568609	0.468483	0.29867	0.526247	0.179687	0.401634	0.146542	0.0204993	-0.107366	-0.145028	0.368401	0.146677	0.0368096	-0.218682	0.223414	-0.0707332	-0.0727005	-0.201807
Adck2	turquoise	0.254706	-0.338836	0.204334	-0.181186	-0.0708211	0.144231	0.638082	0.264132	0.369829	0.0256839	0.279919	-0.168284	-0.19179	-0.361098	0.183962	0.319678	0.343554	-0.0700141	-0.481472	0.237609	-0.132024	0.116728	0.124968
Adck5	brown	-0.343827	-0.13063	0.386046	0.147301	-0.316677	0.0625385	0.364073	-0.240305	0.095873	-0.165265	0.114903	-0.202963	-0.570944	-0.314337	0.206814	0.201734	0.403646	0.0748553	-0.362856	0.286033	0.104848	0.513357	0.199768
Adcy1	brown	0.37665	0.218525	-0.317295	-0.315686	0.459207	0.20025	-0.149151	0.513806	0.0710727	0.129481	-0.0914134	0.115474	0.6471	0.29058	-0.208556	-0.231586	-0.419422	-0.412028	0.0202406	-0.544628	-0.499246	-0.816921	-0.00262434
Adcy2	turquoise	-0.401817	-0.309335	0.210546	0.00495972	-0.119857	-0.0754074	0.52988	0.044498	0.198464	-0.115865	-0.195026	-0.307439	-0.536902	-0.440541	-0.192706	0.464121	0.492497	0.0498542	-0.453774	0.352452	-0.0979651	0.43944	-0.394969
Adcy3	turquoise	-0.284254	-0.643473	0.137848	-0.385898	-0.284282	0.0615298	0.622555	-0.0557382	0.137622	-0.398725	-0.232754	-0.42097	-0.644813	-0.703086	0.206737	0.772846	0.899092	0.375504	-0.351223	0.52557	-0.146291	0.29768	0.110249
Adcy4	brown	0.220848	0.0302225	-0.169509	0.10973	0.0431824	-0.418867	0.017938	0.357435	-0.00610098	0.255733	-0.372024	-0.0582171	0.36061	-0.0416949	0.0908566	-0.151016	-0.232769	-0.0735694	0.0949256	0.139009	0.167983	-0.117903	0.31069
Adcy5	turquoise	-0.297411	-0.649042	0.0425954	-0.527189	-0.320033	0.160366	0.460538	-0.139184	0.0651998	-0.512933	-0.224478	-0.354878	-0.641494	-0.671628	0.190051	0.822239	0.917906	0.427361	-0.227047	0.39217	-0.289119	0.149902	-0.125992
Adcy6	blue	0.277756	0.861492	0.670945	0.808181	0.377209	0.0509733	-0.146327	-0.0758782	-0.389083	-0.0146677	-0.213817	-0.440478	-0.0785763	0.0769523	0.14092	-0.723393	-0.399452	-0.826522	-0.521628	-0.456034	-0.142826	0.212078	-0.0518167
Adcy7	grey	-0.0827072	-0.175407	-0.0203084	0.240772	-0.278288	-0.445323	0.378046	0.18855	0.425213	0.524064	0.328733	0.2276	0.0521009	0.123507	-0.21208	0.0326249	-0.142062	0.0548674	-0.0922909	0.507811	0.484414	0.475181	0.0459775
Adcy8	brown	0.284442	0.134293	-0.414754	0.183765	0.14182	-0.471609	-0.0628082	0.612102	0.334277	0.769364	0.180571	0.465205	0.883182	0.509294	-0.282015	-0.473418	-0.8029	-0.242835	0.265582	-0.0491941	0.367449	-0.25826	0.134258
Adcy9	turquoise	0.195503	-0.237486	0.323916	-0.332406	-0.027933	0.347351	0.369515	-0.130225	-0.147629	-0.646307	-0.396434	-0.592939	-0.63698	-0.794745	0.341645	0.500066	0.769529	-0.0167154	-0.502797	0.0495818	-0.595476	-0.0285519	-0.121017
Adcyap1	pink	0.200925	0.522555	0.405653	0.827255	0.179365	-0.253083	-0.00997378	0.0775617	-0.0485183	0.367032	0.032138	-0.0531273	0.146246	0.0943023	0.0330931	-0.736048	-0.527831	-0.469354	-0.214879	-0.0771077	0.453525	0.383703	0.167603
Adcyap1r1	magenta	-0.0315338	0.132777	0.582333	0.721206	-0.27098	-0.358627	0.333141	-0.150379	-0.110665	0.0867689	-0.090239	-0.402756	-0.465586	-0.298578	0.320195	-0.151251	0.124669	-0.195838	-0.442462	0.407406	0.436821	0.902272	-0.081682
Add1	turquoise	-0.308339	-0.544027	0.128507	-0.49625	-0.202215	0.291993	0.421358	-0.165509	-0.0184918	-0.584153	-0.256139	-0.451107	-0.622917	-0.616568	0.232217	0.74486	0.910022	0.358677	-0.264045	0.279889	-0.335511	0.071839	0.0989035
Add2	turquoise	-0.150795	-0.535275	0.206726	-0.405688	-0.261454	0.171442	0.415807	-0.23901	-0.151535	-0.646267	-0.406399	-0.567708	-0.745928	-0.782645	0.446828	0.759773	0.98757	0.373114	-0.301682	0.408872	-0.283384	0.237077	0.0114543
Add3	greenyellow	-0.301166	0.450722	-0.154115	-0.0552926	0.221114	0.368374	-0.721474	-0.325052	-0.42888	-0.197854	-0.0419066	0.128545	0.226169	0.711798	-0.161535	-0.287692	-0.312994	-0.00605872	0.421813	-0.541672	-0.171546	-0.413821	0.181536
Adgb	blue	-0.0253291	0.798663	0.706451	0.706009	0.165992	0.440888	-0.485135	-0.628599	-0.646588	-0.397858	-0.10299	-0.383645	-0.351617	0.1731	0.1696	-0.671466	-0.169362	-0.40231	-0.161417	-0.532971	-0.00191023	0.225258	0.0161256
Adgra1	brown	0.43728	0.293045	-0.256006	0.292491	0.236435	-0.344426	-0.0661035	0.593524	0.312794	0.737567	0.202383	0.429933	0.817682	0.449209	-0.311255	-0.618751	-0.860281	-0.420288	0.120839	-0.214864	0.255774	-0.250488	0.0298872
Adgra2	purple	0.00217191	-0.0796912	-0.297025	-0.269022	0.456442	-0.19889	0.35268	0.733125	0.360055	0.338199	-0.133809	-0.0276018	0.454858	0.144138	-0.402415	0.12895	-0.184559	-0.317722	-0.257438	-0.0833798	-0.3588	-0.391764	0.0206091
Adgra3	blue	0.166471	0.968477	0.564199	0.593154	0.565713	0.342652	-0.450001	-0.2884	-0.557209	-0.240597	-0.168617	-0.370578	-0.0596364	0.271504	0.0414699	-0.718486	-0.393218	-0.717564	-0.312263	-0.703691	-0.332886	-0.0866623	0.00642202
Adgrb1	greenyellow	0.0239122	-0.52445	0.116391	-0.123226	-0.172192	-0.220139	0.922616	0.561003	0.501865	0.151334	-0.128358	-0.319165	-0.16946	-0.596629	0.0187553	0.410243	0.418942	-0.100338	-0.59175	0.448703	-0.0430564	0.244861	0.00862927
Adgrb2	turquoise	-0.282881	-0.475136	0.338788	-0.29359	-0.186835	0.300364	0.624807	-0.103927	0.160804	-0.467439	-0.107222	-0.424821	-0.723834	-0.72134	0.162058	0.601719	0.842607	0.148518	-0.529009	0.251344	-0.320673	0.268992	-0.0633684
Adgrb3	turquoise	-0.21258	-0.405281	0.267169	-0.191917	-0.369951	0.129381	0.127021	-0.558296	-0.384074	-0.715767	-0.422916	-0.521049	-0.832938	-0.679732	0.499317	0.578179	0.919542	0.522959	-0.0621875	0.403927	-0.023017	0.41613	-0.0368132
Adgrd1	pink	-0.158644	0.470667	0.605911	0.839033	-0.0951628	-0.0739987	-0.0844836	-0.350871	-0.317329	-0.00712217	-0.0839604	-0.327786	-0.285398	0.0688732	0.147519	-0.493043	-0.145672	-0.278906	-0.217502	-0.00161182	0.413055	0.601717	0.0834669
Adgre1	brown	-0.265495	-0.0571628	-0.30876	-0.0857576	-0.0194177	-0.251908	0.0203242	0.208678	0.224249	0.344318	0.259784	0.233134	0.265099	0.458047	-0.227892	0.148037	-0.221718	-0.0318231	0.0922061	0.0838825	-0.0365066	-0.026724	-0.219599
Adgre5	turquoise	0.136987	0.360762	-0.0160625	0.375581	0.323515	-0.198193	-0.0557434	0.262074	0.120394	0.475436	0.244664	0.194967	0.449457	0.408627	-0.0952963	-0.470856	-0.594481	-0.388567	-0.0323463	-0.072946	0.192273	0.00370017	0.0848131
Adgrf5	brown	0.375596	-0.234438	-0.527749	-0.304099	0.00774788	-0.362278	-0.00808622	0.539984	0.144427	0.31848	-0.28371	0.218628	0.605016	0.0360476	0.0263919	0.022589	-0.242724	0.0113112	0.270182	0.0562792	-0.0194165	-0.385468	-0.0721708
Adgrg1	pink	0.118157	0.499889	0.644547	0.848439	0.0502419	-0.0894727	0.114274	-0.043822	-0.170875	0.134832	0.0282276	-0.359519	-0.153353	-0.0204018	0.115712	-0.578442	-0.256996	-0.5384	-0.44353	-0.0762181	0.305689	0.537442	-0.0904481
Adgrg2	blue	-0.200753	-0.483876	-0.401452	-0.0557844	-0.262103	-0.456683	0.266881	0.282807	0.437445	0.525873	0.280139	0.387061	0.252987	0.13212	-0.119108	0.2646	-0.0877302	0.365753	0.251319	0.627252	0.573502	0.281756	0.0965062
Adgrg6	turquoise	-0.239806	-0.118481	0.0431683	-0.207379	0.151486	0.348271	-0.170953	-0.388158	-0.261043	-0.426411	-0.197068	-0.0831065	-0.330335	-0.120243	0.0984376	0.180653	0.369888	0.393452	0.160697	-0.016739	0.012276	0.0449198	0.292577
Adgrl1	turquoise	-0.0958168	-0.514475	0.182924	-0.353167	-0.0788842	0.081209	0.6386	0.0862431	0.142571	-0.367122	-0.17631	-0.462038	-0.574169	-0.737212	0.264252	0.711613	0.782146	0.0855893	-0.529793	0.349204	-0.380475	0.216333	-0.30779
Adgrl2	turquoise	-0.161436	-0.749968	-0.0781671	-0.543203	-0.318148	-0.061397	0.487362	-0.0318201	0.0414129	-0.406879	-0.320485	-0.362153	-0.525627	-0.691139	0.360787	0.888921	0.902691	0.521488	-0.139505	0.619138	-0.120213	0.213282	-0.0839095
Adgrl3	turquoise	-0.255672	-0.444191	0.295296	-0.240279	-0.331515	0.173636	0.297721	-0.418264	-0.276255	-0.695182	-0.376593	-0.586205	-0.834992	-0.732587	0.490914	0.65984	0.968205	0.397464	-0.241457	0.409426	-0.150388	0.386936	-0.0648676
Adgrl4	brown	-0.140442	-0.494667	-0.827902	-0.469743	-0.0811624	-0.414036	-0.0389645	0.432861	0.436419	0.556597	0.345263	0.667198	0.687293	0.465397	-0.197805	0.256853	-0.301273	0.443852	0.602908	0.328052	0.34272	-0.27748	0.080472
Adgrv1	blue	-4.02e-05	0.903788	0.656345	0.692258	0.29539	0.377734	-0.555123	-0.568048	-0.710641	-0.37787	-0.132039	-0.405784	-0.265755	0.241924	0.240027	-0.677951	-0.253394	-0.510971	-0.184678	-0.582982	-0.102331	0.150818	0.00802518
Adh1	blue	0.331141	0.783972	0.189543	0.388839	0.695972	0.0584159	-0.370997	0.0764755	-0.3218	0.0987929	-0.0432488	-0.130395	0.310202	0.407829	-0.0560516	-0.591006	-0.584856	-0.669216	-0.179081	-0.551186	-0.295274	-0.236384	4.76e-05
Adh5	blue	0.357865	0.501666	-0.0698893	0.1713	0.440545	0.0753269	-0.182776	0.284685	0.189203	0.408367	0.292149	0.32319	0.479546	0.492781	-0.506264	-0.475868	-0.685066	-0.482601	-0.0665828	-0.437099	-0.181119	-0.375899	-0.0274633
Adhfe1	turquoise	-0.179805	0.270474	-0.383922	-0.112733	0.0317478	0.141989	-0.640777	-0.133059	-0.0538739	0.120974	0.242472	0.539414	0.456228	0.692367	-0.364329	-0.311787	-0.510175	0.0652198	0.560851	-0.454675	-0.0133433	-0.478559	-0.168979
Adi1	turquoise	0.254044	0.304086	-0.410826	-0.0375468	0.184694	0.0731152	-0.479618	0.212602	0.143338	0.440016	0.350054	0.632183	0.774295	0.693372	-0.386393	-0.528928	-0.771483	-0.0972268	0.502541	-0.452921	0.109659	-0.582944	0.313216
Adipor1	blue	0.218717	0.628082	0.0465081	0.0823686	0.68604	0.177564	-0.202721	0.293644	-0.121197	0.0598845	-0.134907	-0.120675	0.347552	0.370912	-0.29081	-0.367018	-0.471065	-0.723993	-0.303639	-0.667196	-0.633529	-0.503987	-0.21737
Adipor2	royalblue	0.80658	0.236823	-0.198129	-0.0768454	0.300913	-0.00952893	-0.209269	0.307759	-0.0297422	0.200336	0.0713598	0.121104	0.49169	0.16167	0.00869612	-0.207582	-0.426299	-0.326115	0.0552221	-0.307016	-0.258157	-0.491565	-0.147223
Adk	brown	0.16448	-0.116145	-0.787017	-0.283078	-0.0621348	-0.317839	-0.301783	0.450456	0.369798	0.648501	0.240128	0.783967	0.910142	0.647717	-0.463679	-0.185538	-0.678232	0.184308	0.677685	-0.05701	0.25576	-0.539569	0.0897445
Adm	brown	0.668234	0.122111	-0.424006	-0.0824867	0.107678	-0.296212	-0.119411	0.573176	0.183176	0.499887	-0.086309	0.316904	0.745962	0.298805	-0.229302	-0.314888	-0.598937	-0.21562	0.22162	-0.174199	-0.0039336	-0.492467	0.0234965
Adnp	yellow	-0.112763	0.384745	0.681223	0.309131	0.314247	0.483323	0.198562	-0.11932	-0.315606	-0.456729	-0.271133	-0.71513	-0.408506	-0.203168	0.24119	-0.197857	0.24342	-0.578241	-0.687398	-0.368236	-0.426718	0.104143	-0.0343379
Adnp2	brown	0.169565	-0.218317	0.306836	-0.0796281	-0.282208	0.163318	0.163612	-0.278023	-0.207576	-0.464973	-0.302298	-0.370085	-0.469827	-0.64468	0.516382	0.231288	0.555917	0.21126	-0.148297	0.239402	0.0258604	0.16394	0.216416
Ado	magenta	-0.0668647	-0.132857	-0.606543	-0.670585	0.323647	0.166651	-0.16661	0.398689	0.209475	0.0654829	-0.10801	0.321494	0.569818	0.339704	-0.398719	0.154951	-0.182983	0.0354972	0.287787	-0.363625	-0.502672	-0.876142	0.0690681
Adora1	grey60	0.18326	0.1591	-0.00835974	-0.303721	0.572526	0.472984	0.168679	0.465049	0.228473	-0.00119081	0.0933478	-0.0329562	0.307059	0.120866	-0.225161	-0.0913796	-0.171865	-0.538307	-0.386507	-0.583739	-0.702604	-0.632944	-0.103037
Adora2a	turquoise	-0.383082	-0.751493	-0.131291	-0.636572	-0.331122	0.0878663	0.50699	-0.00238977	0.254844	-0.344826	-0.121182	-0.168762	-0.479582	-0.550745	0.02789	0.867066	0.830026	0.51485	-0.129651	0.445717	-0.220931	0.0563007	0.00854151
Adora2b	blue	0.198613	0.711205	0.110228	0.402125	0.343716	-0.0532532	-0.306156	0.147885	-0.155517	0.228562	-0.0356594	-0.0164481	0.348957	0.456831	-0.31653	-0.549679	-0.633801	-0.678941	-0.157963	-0.480147	-0.244234	-0.224781	-0.275747
Adora3	grey	0.0215134	0.00863366	-0.313996	-0.169728	-0.0667523	-0.133846	-0.0489133	0.276116	0.189574	0.243877	0.108309	0.202435	0.336191	0.303046	-0.179286	0.124446	-0.233622	-0.159389	0.0418766	-0.0557828	-0.262604	-0.31931	-0.300912
Adpgk	brown	0.561935	0.444706	-0.143494	0.241339	0.213343	-0.132523	-0.305151	0.315078	0.0312329	0.435773	0.0574357	0.304619	0.664229	0.419605	-0.171634	-0.67265	-0.751963	-0.347665	0.204674	-0.391964	0.114613	-0.37886	0.212764
Adprh	turquoise	-0.0626029	-0.286261	-0.557052	-0.0831054	-0.113178	-0.338957	0.0953173	0.515414	0.694506	0.811831	0.55892	0.831838	0.714668	0.447267	-0.539187	-0.172133	-0.58861	0.155414	0.410917	0.126972	0.497769	-0.131132	0.00926508
Adprhl2	red	-0.0968854	-0.35812	-0.0481304	-0.0647455	-0.140978	0.00370246	0.613346	0.470642	0.686215	0.420597	0.430746	0.238075	0.125833	-0.0499299	-0.391839	0.0946104	-0.0430411	-0.0258037	-0.257733	0.251861	0.233986	0.0921159	0.0239836
Adprm	grey	-0.0671643	-0.194425	-0.279328	-0.314113	-0.253579	0.0913219	-0.209917	-0.179846	0.00489193	-0.085599	0.0144475	0.24757	0.0825854	0.108101	-0.0802826	0.109408	0.103096	0.464081	0.455956	0.0288037	0.0995033	-0.252919	0.527971
Adra1a	turquoise	-0.0298279	-0.0495356	0.413654	0.109292	-0.0249219	-0.0245311	0.225763	-0.23796	-0.383247	-0.477188	-0.486346	-0.669824	-0.618272	-0.562279	0.570381	0.310363	0.596092	-0.0376576	-0.419069	0.286914	-0.177412	0.442693	-0.238029
Adra1b	brown	0.386382	0.21092	-0.429064	0.0378	0.2247	-0.231217	-0.16827	0.596857	0.313112	0.659171	0.188099	0.517967	0.911601	0.533907	-0.358384	-0.521145	-0.822743	-0.30314	0.277377	-0.308847	0.119644	-0.502402	0.0939308
Adra1d	brown	0.287228	0.0493917	-0.489796	-0.104288	0.316426	-0.430975	0.0928263	0.806061	0.345379	0.633968	-0.0752784	0.262245	0.828298	0.381478	-0.371835	-0.175314	-0.597994	-0.329704	0.0536955	-0.0627233	-0.0555974	-0.453291	-0.0448367
Adra2a	pink	-0.0551376	0.698093	0.77219	0.89769	0.0834324	0.160463	-0.225224	-0.507645	-0.45212	-0.174466	0.016929	-0.356232	-0.39213	0.0339489	0.217313	-0.674018	-0.186316	-0.45678	-0.311679	-0.294663	0.201201	0.545441	-0.0187883
Adra2b	blue	0.137214	0.78533	0.165219	0.567107	0.416215	0.0262796	-0.44979	0.0504353	-0.199956	0.25428	0.0767197	0.0912559	0.470612	0.561845	-0.114507	-0.857457	-0.788848	-0.618249	0.0195334	-0.625773	0.0123657	-0.226421	0.07281
Adra2c	turquoise	-0.320136	-0.696587	-0.0432115	-0.520408	-0.350173	0.0336354	0.566966	-0.0124606	0.288102	-0.297589	-0.13739	-0.168108	-0.541099	-0.620794	-0.0395073	0.783075	0.801425	0.433407	-0.21531	0.465837	-0.199074	0.177282	-0.107749
Adrb1	brown	0.280944	-0.269379	-0.337543	-0.422901	-0.110083	0.0361525	0.213641	0.504263	0.349745	0.168614	-0.113007	0.197136	0.436666	-0.112867	-0.152215	0.00404406	-0.0753008	-0.0205533	0.0793582	-0.101566	-0.161504	-0.535238	0.28375
Adrb2	blue	-0.0586739	-0.51892	-0.60598	-0.649869	0.21645	-0.0886892	0.191443	0.357474	0.468767	0.2064	0.292973	0.39978	0.301146	0.04478	-0.293998	0.49007	0.0604312	0.355129	0.227198	0.16692	-0.111797	-0.388489	-0.0187702
Adrb3	pink	-0.0460289	0.365925	0.474063	0.731982	-0.0371091	-0.198428	-0.0539133	-0.222004	-0.224891	0.082263	0.0977463	-0.231757	-0.138367	-0.0185604	0.277505	-0.417623	-0.196985	-0.273523	-0.163908	0.0802682	0.421397	0.504394	0.00937464
Adrm1	greenyellow	0.0962571	-0.365904	0.242886	-0.125366	-0.064271	0.0862137	0.809826	0.350137	0.53567	0.0990953	0.167018	-0.145509	-0.240455	-0.46062	-0.114027	0.255877	0.346897	-0.151528	-0.600901	0.197124	-0.164911	0.187846	0.106026
Adsl	turquoise	0.0288674	0.308896	-0.157917	0.164739	0.143629	0.0255612	-0.129045	0.283678	0.372041	0.478394	0.438485	0.481627	0.496043	0.465509	-0.532529	-0.407369	-0.662572	-0.320561	0.0575143	-0.333809	0.0255	-0.346855	0.0124134
Adss	black	-0.288788	-0.611811	-0.131912	-0.362034	-0.396955	-0.0260627	0.0489306	-0.452385	-0.0391032	-0.345225	0.00839426	0.072561	-0.485977	-0.421842	0.222804	0.541777	0.650868	0.819021	0.352774	0.487217	0.296813	0.324233	0.0643821
Adssl1	turquoise	0.247425	-0.115173	-0.682446	-0.285765	0.144965	-0.278947	0.00200688	0.689586	0.566346	0.734457	0.34304	0.669288	0.851921	0.552324	-0.643903	-0.0629909	-0.652502	-0.098951	0.290588	-0.0580489	-0.00442598	-0.513586	-0.262574
Aebp1	blue	0.181606	0.959999	0.592659	0.628828	0.566798	0.413295	-0.378325	-0.206801	-0.438186	-0.144216	-0.0229778	-0.30905	0.00015702	0.35024	-0.0225679	-0.768128	-0.468633	-0.797642	-0.3747	-0.766224	-0.330281	-0.0908189	-0.0535261
Aebp2	turquoise	-0.228614	-0.503233	-0.29854	-0.676074	-0.190892	0.0330978	-0.010342	-0.232658	-0.131007	-0.474497	-0.464434	-0.103842	-0.320906	-0.34292	0.104983	0.682295	0.667653	0.621147	0.252195	0.275466	-0.272262	-0.17214	0.178311
Aen	tan	0.362007	0.0583996	-0.357978	0.0450496	0.00566411	-0.335789	0.0127991	0.541481	0.469592	0.695402	0.171294	0.568207	0.653562	0.315335	-0.480758	-0.300781	-0.645962	-0.189936	0.154878	-0.0607523	0.152948	-0.247324	-0.0823379
Aes	red	0.0222119	-0.407445	-0.613182	-0.236249	-0.0730288	-0.403557	0.377975	0.74917	0.90307	0.879638	0.578887	0.767545	0.689575	0.309215	-0.672061	0.0616492	-0.49185	0.0510205	0.173875	0.230559	0.27881	-0.19169	-0.132625
AF529169	blue	0.0185848	-0.406003	-0.369986	0.0424915	-0.178611	-0.8056	0.428702	0.530104	0.40756	0.617912	-0.0515023	0.142325	0.272711	-0.0124905	-0.170388	0.301719	-0.0983945	0.156778	0.0234594	0.733712	0.44748	0.343545	-0.210944
Afap1	turquoise	0.0968833	0.492187	0.143063	0.207195	0.610396	0.157441	-0.076181	0.260386	-0.18663	0.0835313	-0.0957978	-0.264371	0.292627	0.415486	-0.117875	-0.330478	-0.361193	-0.6176	-0.292577	-0.387841	-0.320115	-0.198082	-0.23246
Afap1l1	brown	-0.000663806	0.299656	-0.238518	-0.127251	0.285115	0.145085	-0.128464	0.487543	0.180113	0.287204	0.138333	0.219587	0.642145	0.510309	-0.237382	-0.305549	-0.539953	-0.495198	-0.0334775	-0.535393	-0.372304	-0.631788	0.139212
Afap1l2	blue	-0.182646	0.757674	0.552791	0.638532	0.0646479	0.268427	-0.396941	-0.460346	-0.400165	-0.182472	0.0534059	-0.184533	-0.207947	0.288743	-0.0194923	-0.656929	-0.290999	-0.403548	-0.131842	-0.505893	0.00600916	0.160367	0.0860436
Afdn	turquoise	-0.402726	-0.428503	0.202968	-0.266953	-0.251276	0.178075	0.175739	-0.440573	-0.339591	-0.651728	-0.355068	-0.524049	-0.702672	-0.495329	0.52516	0.624757	0.889078	0.488517	-0.0805126	0.408296	-0.0352098	0.355024	0.214415
Aff1	turquoise	0.349306	-0.157277	-0.00574339	-0.403719	0.187266	0.145704	0.249238	0.272355	-0.100258	-0.30264	-0.321393	-0.463053	-0.105148	-0.356845	0.283003	0.452981	0.378014	-0.176233	-0.364079	-0.0553387	-0.629206	-0.307849	-0.149012
Aff2	yellow	-0.0865808	0.263279	0.524658	0.366395	0.22752	-0.112562	0.218205	-0.14701	-0.398686	-0.308433	-0.464591	-0.736746	-0.47514	-0.304059	0.302596	0.0180838	0.321583	-0.323281	-0.541722	0.15266	-0.145415	0.462139	-0.0962956
Aff3	turquoise	-0.214573	-0.734076	-0.070433	-0.563335	-0.30337	-0.0260674	0.48558	-0.0385654	0.0609509	-0.431687	-0.27986	-0.36738	-0.528152	-0.702474	0.335852	0.906678	0.90982	0.492509	-0.161868	0.580421	-0.189514	0.144939	-0.00951958
Aff4	turquoise	-0.189888	-0.1791	0.37536	-0.0556773	-0.218881	0.16679	-0.00645005	-0.615645	-0.607512	-0.783178	-0.544994	-0.678235	-0.804089	-0.583795	0.66031	0.433925	0.845925	0.393055	-0.0922504	0.321855	-0.0292017	0.412189	0.169717
Afg3l1	salmon	0.190603	0.245575	0.125564	-0.309163	0.289208	0.603524	-0.334047	-0.2603	-0.425345	-0.582237	-0.281521	-0.265573	-0.121652	-0.0709656	0.184624	0.0170606	0.192552	-0.138337	-0.0401707	-0.472175	-0.619679	-0.512169	0.0427226
Afg3l2	blue	0.381257	-0.463073	-0.244832	-0.225526	-0.220167	-0.448896	0.53958	0.507999	0.462452	0.35968	-0.160025	0.095369	0.107324	-0.403853	-0.201619	0.325322	0.122469	0.140283	-0.113054	0.507611	0.119211	0.0794318	0.00984356
Aftph	turquoise	-0.0319112	-0.405612	-0.0756172	-0.451341	-0.309395	0.0529809	-0.0600421	-0.386007	-0.333786	-0.542241	-0.459267	-0.23931	-0.441036	-0.40204	0.445166	0.534024	0.700237	0.61108	0.217682	0.342024	-0.0718371	0.0757232	0.286083
Aga	turquoise	0.24976	0.606174	-0.138958	0.123331	0.439267	0.0732774	-0.359622	0.244257	0.0573144	0.353238	0.170351	0.321355	0.579106	0.65717	-0.449213	-0.540277	-0.751114	-0.534313	0.0433608	-0.596295	-0.308796	-0.504834	-0.0610358
Agap1	turquoise	0.32704	-0.161574	0.096931	-0.359998	0.102593	0.198914	0.422206	0.32843	0.182811	-0.226356	-0.260969	-0.285374	-0.154222	-0.581672	0.0776213	0.324444	0.350262	-0.282283	-0.520312	-0.107694	-0.66861	-0.321749	-0.115701
Agap2	turquoise	-0.336527	-0.315915	0.424304	-0.182124	-0.24746	0.367797	0.430552	-0.315653	-0.0163626	-0.592881	-0.132128	-0.463248	-0.827241	-0.677816	0.17027	0.508083	0.826006	0.13187	-0.472449	0.141574	-0.338428	0.296798	-0.146298
Agap3	greenyellow	0.0162806	-0.452404	0.122634	-0.167589	-0.0536594	-0.0242133	0.855332	0.436462	0.694846	0.222145	0.221671	0.0158693	-0.208489	-0.482116	-0.26684	0.312304	0.295474	-0.0755495	-0.553255	0.270692	-0.111841	0.207917	-0.0638499
Agbl2	blue	0.0682569	0.879612	0.494767	0.476787	0.469947	0.40857	-0.567847	-0.471976	-0.628491	-0.361313	-0.0763885	-0.332259	-0.172437	0.321221	0.0665468	-0.549859	-0.277115	-0.517978	-0.168917	-0.666238	-0.343017	-0.0825988	-0.105985
Agbl3	blue	-0.123642	0.55508	0.103915	0.476468	0.112895	-0.0583194	-0.678123	-0.533222	-0.477751	-0.0351883	0.08955	0.111384	-0.0111623	0.447973	0.023645	-0.462223	-0.374303	0.012127	0.371356	-0.236207	0.282589	0.187596	0.00765887
Agbl4	tan	0.154551	-0.0626021	0.105539	0.343434	0.014232	-0.418602	0.453341	0.360228	0.30601	0.46897	0.100126	-0.0162683	0.0831877	-0.0861088	-0.139602	-0.11177	-0.169251	-0.177911	-0.27409	0.43084	0.391557	0.444132	-0.11404
Agbl5	yellow	-0.130714	0.0288768	0.489009	0.18946	0.0452132	0.0484581	0.287599	-0.121143	-0.341812	-0.409058	-0.43383	-0.774281	-0.539225	-0.401216	0.376615	0.280372	0.511893	-0.187447	-0.53175	0.215554	-0.214888	0.372803	-0.178328
Agfg1	grey	-0.263337	-0.338815	-0.0352415	-0.197478	-0.278323	-0.0354662	-0.173452	-0.497655	-0.332865	-0.42037	-0.297124	-0.104714	-0.34306	-0.268746	0.518485	0.273793	0.513854	0.666003	0.393028	0.304339	0.27766	0.215984	0.556569
Agfg2	turquoise	-0.199806	-0.382648	0.195469	-0.352557	-0.27754	0.212644	0.336142	-0.23031	-0.0793554	-0.55889	-0.277712	-0.452335	-0.617184	-0.595035	0.19789	0.581753	0.789028	0.261849	-0.251378	0.253652	-0.309079	0.0915628	-0.068695
Aggf1	brown	-0.0264651	-0.596363	-0.719781	-0.46547	-0.218985	-0.389881	0.0477863	0.246911	0.498107	0.475532	0.461382	0.683915	0.432135	0.225757	-0.289606	0.381909	-0.12136	0.545473	0.558607	0.417101	0.334401	-0.124641	-0.154342
Agk	turquoise	-0.070319	-0.528338	0.00746572	-0.341348	-0.39234	0.0691276	0.311362	-0.150247	0.102858	-0.297671	-0.147405	-0.14691	-0.459633	-0.487711	0.0182688	0.55845	0.642776	0.465713	-0.0268686	0.337415	-0.0368935	0.155112	-0.12872
Agl	purple	-0.0623483	0.0919025	-0.489953	-0.210359	0.238739	-0.276988	-0.220662	0.39605	0.00819031	0.242547	-0.253793	0.16184	0.512539	0.361461	-0.196125	0.0644006	-0.348084	-0.186783	0.163511	-0.129458	-0.280344	-0.418257	-0.312203
Agmo	magenta	0.44537	0.29811	0.0380715	-0.0959079	0.110027	0.507525	-0.391195	-0.236984	-0.114035	-0.200309	0.233018	0.202035	0.0895354	0.109857	-0.1394	-0.315478	-0.197227	-0.0773224	0.171592	-0.544683	-0.244758	-0.484285	-0.00547673
Ago1	turquoise	-0.21738	-0.147349	0.437795	-0.100366	0.0579911	0.235962	0.243714	-0.35349	-0.415159	-0.713911	-0.509776	-0.772675	-0.7242	-0.61119	0.464682	0.447018	0.818985	0.088076	-0.399558	0.200679	-0.325885	0.267554	0.0436329
Ago2	turquoise	-0.161615	-0.116015	0.517607	0.0621994	-0.051667	0.0717116	0.269896	-0.360846	-0.409337	-0.610895	-0.495403	-0.741233	-0.776155	-0.649038	0.661828	0.384972	0.766592	0.0735297	-0.452541	0.289787	-0.169844	0.495521	0.151845
Ago3	lightyellow	0.259008	0.17055	0.300659	0.0687832	-0.085874	0.0830757	-0.281728	-0.424498	-0.711956	-0.601814	-0.459034	-0.59638	-0.352753	-0.338786	0.914023	0.10564	0.3832	8.67e-05	-0.0501887	0.0185998	-0.179117	0.0613233	0.132139
Ago4	turquoise	-0.297081	-0.622958	-0.166072	-0.561957	-0.198053	-0.0230717	0.263721	-0.0932001	-0.0645868	-0.424438	-0.37626	-0.300323	-0.350198	-0.468584	0.366428	0.732364	0.775884	0.594884	0.0750125	0.458304	-0.0779577	0.00797276	0.463368
Agpat1	turquoise	-0.285093	-0.496141	0.166547	-0.154592	-0.0802381	-0.0234808	0.754647	0.248501	0.448755	0.0440679	0.244731	-0.200868	-0.333273	-0.38996	0.0617058	0.533896	0.481202	0.0477627	-0.500564	0.411046	-0.0473188	0.340697	-0.024531
Agpat2	blue	0.330796	0.744137	0.384197	0.507238	0.268629	0.245518	-0.268398	-0.0949057	-0.140106	0.0991572	0.125488	0.0137647	0.0699196	0.277741	-0.233175	-0.634819	-0.508602	-0.625192	-0.257408	-0.526657	-0.194206	-0.0610521	-0.113311
Agpat3	purple	0.170462	-0.48217	-0.557554	-0.546077	-0.0316969	-0.333782	0.432377	0.810889	0.515768	0.339731	-0.22798	0.131841	0.482523	-0.165941	-0.292077	0.398894	-0.00658065	-0.0382009	-0.0517627	0.159318	-0.306109	-0.491918	-0.187648
Agpat4	turquoise	0.0865081	0.614723	-0.0612669	0.367745	0.391623	0.0381155	-0.374717	0.209739	0.0573567	0.451546	0.345287	0.327017	0.578926	0.748368	-0.43957	-0.619499	-0.846779	-0.544612	0.0596694	-0.553504	-0.0428787	-0.302738	-0.148544
Agpat5	green	0.216557	-0.160899	-0.72402	-0.418379	-0.0530795	-0.27956	-0.415873	0.216083	0.0492961	0.239543	-0.171156	0.526316	0.631645	0.293546	-0.188406	-0.0380648	-0.338001	0.327877	0.700576	-0.0874926	0.0745363	-0.547073	0.0654025
Agps	red	0.0473432	0.278369	0.0724865	-0.17039	-0.0118941	0.456874	-0.717528	-0.69227	-0.754836	-0.70824	-0.293488	-0.201244	-0.228642	0.0583008	0.503492	-0.0375422	0.226331	0.215676	0.3676	-0.331237	-0.256906	-0.288671	0.195565
Agrn	turquoise	-0.060748	-0.0453742	0.655018	0.149309	-0.0532526	0.163973	0.389985	-0.286145	-0.375208	-0.622691	-0.442035	-0.853265	-0.798757	-0.738861	0.630836	0.296691	0.754789	-0.12115	-0.631918	0.220541	-0.231269	0.486626	-0.000983787
Agt	tan	0.453549	-0.0307562	-0.333549	0.20126	-0.00215888	-0.617589	0.219759	0.706394	0.494964	0.835787	0.161516	0.410961	0.710829	0.188712	-0.28492	-0.305467	-0.639205	-0.202373	0.0808434	0.214013	0.41544	-0.0547921	0.0894699
Agtpbp1	blue	-0.00899758	-0.59218	-0.448467	-0.783794	-0.166269	0.037201	0.0578157	0.0974215	-0.0653915	-0.378041	-0.485557	-0.122638	-0.0226187	-0.374016	0.232889	0.654717	0.563462	0.53442	0.270545	0.226537	-0.260037	-0.426422	0.252232
Agtr1a	turquoise	-0.350422	-0.388483	-0.0120902	-0.257988	-0.5543	0.24288	-0.101469	-0.540799	-0.0847001	-0.394742	0.179699	0.0796048	-0.451879	-0.182158	0.217832	0.380343	0.51575	0.618963	0.300429	0.210976	0.153386	0.16408	0.132145
Agtrap	turquoise	0.0108455	0.649524	-0.106256	0.425998	0.394418	-0.202905	-0.462335	0.118559	-0.0849373	0.457829	0.134015	0.30467	0.530258	0.75709	-0.363472	-0.625821	-0.824999	-0.419801	0.17352	-0.393212	0.0858201	-0.123087	-0.0628342
Ahctf1	turquoise	0.0443187	-0.123149	0.393529	-0.190186	-0.0784038	0.309575	0.0206094	-0.570089	-0.531428	-0.826267	-0.429765	-0.622651	-0.804026	-0.669744	0.654304	0.43603	0.833835	0.251089	-0.221673	0.142196	-0.317723	0.23122	0.123376
Ahcy	brown	-0.0993744	0.282821	0.469894	0.225565	0.0917284	0.249996	0.231174	-0.0936201	0.145345	-0.0957156	0.169324	-0.12587	-0.335649	-0.170148	-0.221965	-0.193299	0.0302207	-0.380156	-0.496475	-0.276896	-0.263605	0.12296	-0.0797226
Ahcyl1	midnightblue	0.0932562	-0.604402	-0.928537	-0.623965	-0.236785	-0.561534	0.00234974	0.538968	0.352846	0.456135	-0.0962278	0.496832	0.66294	0.211276	-0.20091	0.434347	-0.13878	0.482062	0.604828	0.409527	0.161271	-0.402468	-0.0556879
Ahcyl2	blue	0.328071	0.799193	0.118176	0.439474	0.531752	-0.114439	-0.396145	0.137212	-0.290773	0.207217	-0.142474	-0.075916	0.390551	0.457609	-0.102795	-0.618994	-0.672931	-0.671483	-0.120606	-0.498444	-0.228315	-0.229456	-0.0680981
Ahdc1	green	-0.159393	0.0610063	0.748451	0.326486	0.0676325	0.17091	0.596684	-0.107868	-0.0575373	-0.347551	-0.217441	-0.71644	-0.719651	-0.591324	0.190788	0.106183	0.530796	-0.358149	-0.840294	0.120683	-0.22608	0.537991	-0.0628943
Ahi1	magenta	-0.214832	-0.192327	0.445655	0.446285	-0.359372	-0.28731	0.302479	-0.393121	-0.121527	-0.102918	-0.0667007	-0.299847	-0.656776	-0.434594	0.336232	0.129255	0.438909	0.296764	-0.178094	0.627947	0.585843	0.962405	0.0588347
Ahnak	blue	0.295859	0.713727	0.587572	0.29812	0.465896	0.472296	-0.305284	-0.30769	-0.650005	-0.509639	-0.247867	-0.610254	-0.251359	0.0147157	0.461592	-0.344595	0.00137314	-0.590202	-0.421897	-0.573989	-0.542775	-0.120411	0.0797627
Ahnak2	brown	0.213219	0.29473	-0.359513	0.151639	0.186927	-0.336421	-0.207584	0.53779	0.171949	0.605409	0.0918603	0.360319	0.857337	0.569074	-0.222879	-0.525547	-0.793568	-0.344021	0.246756	-0.263887	0.147514	-0.405342	0.166653
Ahr	turquoise	-0.132787	-0.302355	-0.0116791	-0.308485	-0.250611	-0.0365505	0.0231913	-0.286586	-0.405034	-0.562194	-0.619215	-0.497117	-0.415346	-0.466826	0.458776	0.502575	0.693424	0.394186	0.0717826	0.336049	-0.144837	0.0485358	0.30786
Ahsa1	red	-0.124864	-0.134639	0.0485977	-0.013024	-0.0675258	0.134899	0.317115	0.210789	0.452288	0.240284	0.368166	0.225635	0.137539	-0.00040385	-0.201217	-0.123881	-0.0773081	0.030131	-0.0781459	-0.00500259	0.222978	-0.0687399	0.699455
Ahsa2	turquoise	0.165903	0.585914	0.578692	0.568381	0.32858	0.0698382	0.110721	0.0335617	-0.0222532	0.0875926	0.0109689	-0.230735	-0.0987225	-0.0412198	-0.0480356	-0.533896	-0.273684	-0.598591	-0.522236	-0.335271	-0.0873814	0.158285	0.327994
AI115009	blue	0.137786	0.298714	0.202893	0.44521	0.244939	-0.0850025	-0.0137468	0.088015	0.0712611	0.277621	0.346392	0.107284	0.133605	0.0541219	0.147616	-0.37611	-0.388186	-0.30648	-0.159393	-0.0402225	0.266932	0.184263	0.0787808
AI314180	turquoise	-0.0601359	-0.392245	-0.0019443	-0.316104	-0.245259	-0.0740139	0.0116795	-0.343513	-0.429555	-0.578546	-0.551915	-0.458002	-0.542253	-0.560726	0.62639	0.63438	0.755104	0.502153	0.0617113	0.474473	-0.061286	0.222212	0.0813046
AI413582	yellow	-0.225043	-0.316841	-0.56941	-0.305286	-0.0371588	-0.0913977	0.129459	0.445211	0.685004	0.625422	0.621238	0.766485	0.543265	0.475913	-0.660437	0.0714173	-0.398359	0.132062	0.281667	0.0623441	0.17553	-0.210944	-0.198159
AI429214	grey	-0.215353	-0.227684	-0.106481	0.0486184	-0.462957	-0.318564	-0.184809	-0.32865	-0.0447473	0.0100672	0.0412433	0.258933	-0.168558	-0.110503	0.261437	0.122834	0.119335	0.513223	0.386576	0.355849	0.468974	0.343805	0.119429
AI464131	purple	-0.0307256	-0.436804	-0.591351	-0.424917	-0.195307	-0.457282	0.375552	0.726724	0.561994	0.508879	-0.0346567	0.297585	0.468685	0.0859451	-0.394397	0.358597	-0.117473	0.0251704	0.0394351	0.241144	-0.129847	-0.261939	-0.158445
AI467606	blue	-0.53108	0.412685	0.336669	0.237871	0.249912	0.475623	-0.251016	-0.369959	-0.274377	-0.244419	0.10985	-0.116708	-0.195917	0.399516	-0.188506	-0.340862	-0.0653264	-0.138028	-0.0484049	-0.401472	-0.0140606	0.108316	0.0808414
AI480526	turquoise	0.078173	0.559265	0.195075	0.502495	0.0665401	-0.12489	-0.367501	-0.115637	-0.309421	0.092854	-0.0696643	-0.0951729	0.221593	0.353277	0.156746	-0.538288	-0.460827	-0.360817	0.0442287	-0.276226	0.149213	-0.0215618	0.152397
AI504432	brown	-0.460357	-0.469263	0.143882	0.020652	-0.406786	-0.199969	0.203711	-0.437678	-0.132039	-0.257033	-0.0892899	-0.203425	-0.62401	-0.364374	0.383314	0.488297	0.643402	0.595915	0.0606295	0.680538	0.43968	0.741025	0.0141231
AI506816	blue	0.337099	0.925899	0.47102	0.607273	0.573185	0.220145	-0.364022	-0.0778545	-0.356579	-0.00591975	-0.0550291	-0.212122	0.141059	0.313062	-0.0698133	-0.787734	-0.574088	-0.788544	-0.313559	-0.695222	-0.267509	-0.145761	-0.0806997
AI593442	pink	-0.141552	-0.778723	-0.697008	-0.802059	-0.273532	-0.300495	0.167997	0.295997	0.178726	-0.0292459	-0.233258	0.0848776	0.18633	-0.137953	0.101789	0.813954	0.425955	0.618986	0.374687	0.497803	-0.0689937	-0.317724	0.0196023
AI597479	green	-0.112677	-0.364784	-0.701385	-0.461117	-0.336349	-0.354573	-0.450151	-0.13089	-0.0869965	0.0643808	-0.135771	0.470189	0.316571	0.251822	0.0252306	0.254011	-0.0216665	0.68279	0.846116	0.251551	0.253607	-0.218936	0.0242334
AI606181	brown	-0.299009	-0.28129	-0.296471	-0.128087	-0.290701	-0.0770789	0.037702	0.0588441	0.29212	0.297952	0.470249	0.372736	0.237637	0.396454	-0.130782	0.13871	-0.125331	0.231811	0.282747	0.213944	0.312667	0.0414513	-0.109158
AI606473	blue	-0.406744	-0.778149	-0.369266	-0.468179	-0.354038	-0.319066	0.515216	0.204726	0.481012	0.179404	0.17358	0.184574	-0.163388	-0.197642	-0.179535	0.767416	0.453151	0.566208	0.0618278	0.703112	0.209669	0.287826	-0.104018
AI837181	red	0.266594	0.0724305	-0.0582126	0.191403	0.175459	-0.23043	0.414936	0.723615	0.629019	0.663801	0.244912	0.294501	0.528571	0.0605761	-0.401429	-0.382004	-0.53876	-0.483052	-0.285658	-0.131801	0.0541331	-0.162574	0.0373816
AI846148	turquoise	0.481293	0.0564073	0.199343	0.206936	0.172293	-0.0163205	0.495577	0.42819	0.427316	0.417925	0.33427	0.0312348	0.15452	-0.028049	-0.197806	-0.214489	-0.230083	-0.376521	-0.443903	0.0353139	0.0852037	0.110311	0.163178
AI849053	turquoise	0.060654	0.507955	0.0487518	0.285833	0.653405	0.157635	-0.170769	0.237739	0.158008	0.364149	0.358791	0.28845	0.490237	0.471118	-0.338745	-0.618796	-0.690433	-0.521096	-0.0796873	-0.511676	-0.0570044	-0.287203	0.180469
AI854703	purple	0.103441	-0.404493	-0.325379	-0.0606329	-0.0590506	-0.604916	0.628314	0.83238	0.634942	0.664789	0.100309	0.125054	0.464046	-0.0695249	-0.202627	0.19585	-0.183655	-0.0926494	-0.177611	0.451358	0.245487	0.0122828	0.0136543
AI987944	green	-0.102286	-0.200155	-0.524268	-0.433353	-0.19574	0.0240218	-0.543132	-0.34329	-0.158449	-0.100438	0.197579	0.440076	0.154264	0.327398	0.0596359	0.222563	0.0102157	0.6174	0.753157	0.0322145	0.104951	-0.269774	0.196414
Aida	green	0.172321	-0.45348	-0.446599	-0.297494	-0.478484	-0.261885	-0.148138	-0.138	0.0909421	0.144794	0.0895317	0.469737	0.0971766	-0.00461552	0.0578442	0.205171	0.0833986	0.675805	0.610579	0.426032	0.447124	0.104068	0.184273
Aif1	yellow	-0.191269	-0.41818	-0.549319	-0.249326	-0.308866	-0.29497	0.159996	0.339768	0.685268	0.647079	0.6732	0.761822	0.437767	0.419503	-0.455428	0.166127	-0.318028	0.31268	0.342893	0.294159	0.384004	-0.0318967	-0.123766
Aif1l	blue	-0.0521017	0.765485	0.206829	0.32918	0.338928	0.473331	-0.501246	-0.117409	-0.252145	-0.0246543	0.132637	0.0356152	0.302086	0.656358	-0.247514	-0.702024	-0.583112	-0.559906	-0.00945284	-0.793773	-0.253822	-0.412385	0.0675678
Aifm1	turquoise	0.210822	0.375421	-0.24478	-0.0829894	0.217534	0.0304587	-0.343616	0.182678	0.00426689	0.211923	-0.0330236	0.268547	0.469215	0.483072	-0.505333	-0.310773	-0.500881	-0.22441	0.193942	-0.386429	-0.220187	-0.514755	0.0404403
Aifm2	turquoise	-0.0586309	0.486462	-0.0580581	0.369113	0.241058	-0.111601	-0.128213	0.287	0.197394	0.550991	0.406971	0.27478	0.503819	0.709453	-0.514087	-0.469297	-0.729429	-0.501432	-0.036307	-0.280166	0.0507679	-0.113132	-0.166636
Aifm3	turquoise	0.422071	0.83071	0.244424	0.630228	0.409837	-0.0466481	-0.359279	0.115911	-0.176984	0.325884	0.0881903	0.0594422	0.41859	0.434718	-0.0958669	-0.849573	-0.798145	-0.703062	-0.117358	-0.527704	0.00759851	-0.12211	0.0405166
Aig1	brown	-0.0584983	-0.0893843	-0.67173	-0.137793	0.0122796	-0.309453	-0.256391	0.326077	0.377246	0.681345	0.532572	0.760517	0.793554	0.775069	-0.472605	-0.166815	-0.659627	0.212713	0.631771	0.027651	0.412478	-0.296541	0.0424111
Aim1	turquoise	0.40091	0.554144	-0.101093	0.202062	0.448943	0.0604589	-0.388661	0.205619	-0.170006	0.233975	0.0162739	0.114421	0.597053	0.538357	-0.13987	-0.620671	-0.673844	-0.465346	0.12715	-0.507878	-0.0801291	-0.428662	0.026359
Aim2	turquoise	-0.178605	-0.314743	-0.279179	-0.45868	-0.239513	0.137563	-0.0821325	-0.195297	-0.0102283	-0.265696	0.0736877	0.0809317	-0.152188	-0.0770914	-0.0124745	0.447951	0.322953	0.367218	0.243455	0.140019	-0.183815	-0.192449	-0.283955
Aimp1	yellow	0.00166427	-0.49265	-0.628775	-0.317108	-0.267302	-0.303606	0.0508135	0.297423	0.636355	0.598091	0.443791	0.849974	0.493659	0.239197	-0.556326	0.0815616	-0.304304	0.489115	0.559827	0.261961	0.472959	-0.134269	-0.031483
Aimp2	blue	0.0765191	-0.318032	0.105026	-0.307679	-0.110649	0.392102	0.311921	-0.00244137	0.342235	-0.159766	0.109256	0.111688	-0.24515	-0.394287	-0.244375	0.198842	0.31558	0.152269	-0.158599	-0.0455304	-0.173483	-0.12224	-0.0652519
Aip	cyan	-0.172722	-0.211403	-0.255557	-0.0982247	0.00521017	0.101142	0.287893	0.3627	0.740551	0.534836	0.726947	0.623441	0.331262	0.267105	-0.674236	-0.0783534	-0.34974	-0.0120648	0.0327468	-0.0279116	0.177945	-0.126536	-0.0752059
Ajap1	turquoise	-0.173989	-0.43962	0.274928	0.0166321	-0.234738	-0.135546	0.621512	-0.0234426	0.23443	-0.114907	-0.00918956	-0.256652	-0.596926	-0.643972	0.105578	0.426244	0.574432	0.130548	-0.435045	0.452867	0.0450507	0.597483	-0.343663
Ajuba	blue	0.169645	0.916759	0.585294	0.587969	0.565601	0.353342	-0.33353	-0.213978	-0.397278	-0.1753	-0.0911999	-0.307903	-0.0429074	0.212348	0.0105207	-0.722418	-0.40596	-0.759825	-0.39276	-0.721461	-0.362903	-0.115728	0.0595317
Ak1	tan	0.306969	-0.0309077	-0.205098	0.239638	0.122619	-0.470827	0.403889	0.740029	0.65173	0.869188	0.376109	0.42022	0.61116	0.211588	-0.417913	-0.307321	-0.617542	-0.334696	-0.134489	0.167791	0.340085	0.0598769	-0.131136
Ak2	turquoise	-0.0210717	0.257447	0.189882	0.220192	0.317089	0.319893	0.190493	0.218965	0.44384	0.332474	0.514637	0.285433	0.170428	0.275426	-0.457295	-0.379411	-0.419555	-0.467202	-0.332066	-0.389658	-0.113672	-0.0852578	-0.073268
Ak3	brown	0.313633	0.154488	-0.48442	-0.157017	-0.00107994	-0.0814451	-0.538516	0.133554	-0.0804578	0.260891	0.0310488	0.450167	0.707386	0.5331	-0.0476291	-0.332221	-0.544705	0.0650525	0.608129	-0.295241	0.106901	-0.55517	0.350358
Ak4	darkred	-0.0759901	0.340515	-0.0892549	0.0940769	0.407373	-0.0164425	-0.164611	0.128446	0.108616	0.297833	0.249208	0.26826	0.285823	0.520184	-0.283381	-0.233518	-0.461715	-0.326007	-0.0455457	-0.288489	-0.187054	-0.117549	-0.129307
Ak5	brown	0.0825195	0.010428	-0.278339	0.0206343	0.524939	-0.288609	0.177663	0.557629	0.32071	0.54011	0.134758	0.228061	0.581263	0.350227	-0.316397	-0.206583	-0.45026	-0.223023	-0.00595073	0.0137016	0.125132	-0.119034	-0.0212617
Ak6	yellow	-0.460522	-0.088659	-0.188202	-0.224506	-0.139574	0.312092	-0.249781	-0.355651	0.232139	-0.00679413	0.48136	0.582068	-0.0528909	0.326536	-0.518287	-0.0167506	-0.0540727	0.375629	0.396698	-0.198248	0.0570987	-0.110978	-0.0132041
Ak7	blue	0.0582412	0.909769	0.707143	0.719036	0.294556	0.468714	-0.450746	-0.476562	-0.574829	-0.305554	-0.0533211	-0.36071	-0.214389	0.245182	0.103335	-0.777962	-0.308817	-0.595803	-0.262506	-0.672072	-0.111375	0.101925	0.0606929
Ak8	blue	0.120829	0.911414	0.686028	0.639618	0.401806	0.425585	-0.326078	-0.349343	-0.418116	-0.238388	-0.0207324	-0.313814	-0.229997	0.168186	-0.0199639	-0.681973	-0.317269	-0.728887	-0.434068	-0.685884	-0.346353	0.0485909	-0.150189
Ak9	blue	-0.0385492	0.907634	0.478736	0.557718	0.49593	0.335204	-0.62785	-0.472898	-0.682911	-0.310628	-0.14915	-0.319457	-0.106835	0.410366	0.0621278	-0.632705	-0.339186	-0.488999	-0.0884779	-0.646101	-0.206388	-0.0137285	-0.0368524
Akain1	brown	0.203781	-0.336856	-0.785835	-0.330094	-0.0706806	-0.563454	0.0696385	0.690221	0.527131	0.742544	0.214465	0.610292	0.858009	0.39441	-0.351831	0.0812182	-0.498648	0.156017	0.438101	0.266167	0.270034	-0.389457	0.122719
Akap1	turquoise	0.0778501	-0.648051	-0.033781	-0.503797	-0.253368	-0.0371539	0.620911	0.164208	0.33828	-0.18951	-0.0812979	-0.149071	-0.414025	-0.716903	0.112771	0.710257	0.682917	0.254864	-0.326864	0.41316	-0.280088	0.111616	-0.205923
Akap10	tan	-0.0939754	0.00606474	0.158408	-0.264162	0.101215	0.195206	-0.0587919	-0.207029	-0.568765	-0.70268	-0.729262	-0.685934	-0.378971	-0.408819	0.548377	0.3194	0.587133	-0.0144239	-0.187216	-0.0608379	-0.525288	-0.134015	0.151504
Akap11	turquoise	-0.253954	-0.46588	0.0396835	-0.400312	-0.360195	0.0678648	0.0294903	-0.47755	-0.404812	-0.718318	-0.550106	-0.452968	-0.685382	-0.613651	0.495045	0.687373	0.910497	0.610444	0.088295	0.411044	-0.112105	0.211414	0.0608366
Akap12	brown	0.405376	0.161433	-0.309037	0.208146	0.232031	-0.465525	0.0492501	0.688883	0.315002	0.71178	0.126708	0.285085	0.77598	0.329024	-0.195776	-0.361644	-0.7173	-0.368274	0.0466925	-0.0235713	0.223394	-0.243442	0.0553573
Akap13	blue	0.397223	0.690732	0.494955	0.343862	0.383563	0.254277	-0.219936	-0.0977741	-0.570377	-0.351238	-0.422761	-0.601165	-0.0824609	-0.0324402	0.440475	-0.429443	-0.111002	-0.643694	-0.409603	-0.494175	-0.432426	-0.154346	0.144261
Akap14	blue	0.288939	0.789701	0.541978	0.47567	0.152982	0.490427	-0.543089	-0.469343	-0.605035	-0.36395	-0.101899	-0.293617	-0.169861	0.221259	0.119296	-0.606431	-0.242154	-0.453493	-0.119139	-0.640754	-0.223304	-0.075801	-0.0831335
Akap17b	turquoise	0.324674	0.27314	0.279664	0.297976	0.16894	-0.19006	-0.17405	-0.264747	-0.528999	-0.295047	-0.485811	-0.454868	-0.270854	-0.368522	0.46327	-0.0971442	0.14921	-0.0467443	-0.0822143	0.141418	0.0553497	0.228822	0.118051
Akap5	turquoise	-0.188784	-0.644401	0.0947345	-0.42836	-0.386526	0.0817704	0.358956	-0.316558	-0.0879789	-0.546938	-0.228537	-0.372391	-0.712623	-0.695089	0.415666	0.795877	0.95569	0.580459	-0.103429	0.554473	-0.0648303	0.329988	-0.00748211
Akap6	turquoise	-0.2732	-0.415055	0.212961	-0.222982	-0.329874	0.0984296	0.155517	-0.446083	-0.407161	-0.691879	-0.470259	-0.594053	-0.761469	-0.631904	0.564313	0.654793	0.914329	0.456034	-0.105526	0.44915	-0.065088	0.385627	-0.0619183
Akap7	lightgreen	-0.0206394	-0.289169	-0.22628	0.174097	-0.341896	-0.397931	-0.103187	-0.0673711	0.077628	0.288829	0.181731	0.323995	0.136595	0.0234525	0.0956144	-0.0190204	-0.136218	0.439789	0.458452	0.427735	0.754652	0.33139	-0.0872212
Akap8	lightyellow	0.399345	0.281442	0.0875076	0.0703381	0.203647	-0.0844413	-0.263403	-0.0809219	-0.566002	-0.284228	-0.476569	-0.444638	0.0549606	-0.083341	0.600598	-0.150462	0.0288716	-0.171416	0.00830201	-0.0965233	-0.179981	-0.136893	0.27479
Akap8l	turquoise	-0.208473	-0.378868	0.275358	-0.0453227	-0.223146	-0.106038	0.444631	-0.103483	-0.127649	-0.317551	-0.259216	-0.524136	-0.489405	-0.542604	0.601568	0.431799	0.669611	0.206848	-0.301352	0.530478	0.11794	0.4714	0.306103
Akap9	turquoise	-0.436746	-0.363446	0.126178	-0.319703	-0.236069	0.196014	0.0648734	-0.425588	-0.378254	-0.673556	-0.412749	-0.511928	-0.641	-0.409343	0.429826	0.63652	0.833214	0.476084	-0.0220324	0.305102	-0.134056	0.198838	0.20614
Akip1	blue	0.0103273	0.796049	0.114568	0.373039	0.465881	0.282035	-0.551952	-0.122345	-0.207942	0.1255	0.242736	0.185338	0.294687	0.684315	-0.37708	-0.655373	-0.679113	-0.511059	0.0462722	-0.697896	-0.208736	-0.277982	-0.101124
Akirin1	black	-0.368933	-0.126581	-0.225207	-0.109336	-0.277148	0.0405341	-0.219916	-0.227042	0.145814	0.0955924	0.192528	0.497201	0.0448992	0.251754	-0.331597	-0.0797684	-0.0912575	0.32928	0.419823	-0.0672224	0.1978	0.0355089	0.0213986
Akirin2	brown	-0.705969	-0.292908	0.124371	-0.062659	-0.331647	0.341523	0.0217002	-0.497004	0.0741353	-0.259819	0.287863	0.144287	-0.451371	-0.0261246	-0.101468	0.164949	0.382329	0.527936	0.190004	0.132742	0.330275	0.316409	0.241778
Akna	blue	0.168552	0.790098	0.731727	0.640628	0.250552	0.463281	-0.260935	-0.394632	-0.469108	-0.301391	-0.0102633	-0.429831	-0.256719	0.135865	0.114391	-0.662506	-0.196332	-0.60035	-0.378787	-0.576749	-0.179327	0.0983011	0.0547333
Akr1a1	turquoise	0.0908953	0.0929921	-0.404545	0.0929114	0.136589	-0.258809	-0.0900586	0.373081	0.556613	0.797913	0.669555	0.820027	0.68061	0.63406	-0.615792	-0.394403	-0.788789	-0.100794	0.303697	-0.120226	0.311263	-0.143754	-0.085437
Akr1b10	turquoise	0.182072	0.0950413	-0.490584	-0.0762054	0.0519992	-0.244074	-0.0599895	0.572181	0.504746	0.730858	0.487768	0.640548	0.825089	0.625854	-0.484644	-0.279773	-0.746644	-0.193187	0.251413	-0.138853	0.122145	-0.4449	0.0534803
Akr1b3	grey	0.265404	-0.242098	-0.0750689	-0.0600423	0.0105346	-0.241683	0.476295	0.478305	0.496564	0.403524	0.271016	0.126401	0.187841	-0.116352	-0.186136	0.145175	-0.0873015	-0.227618	-0.286458	0.160444	-0.107764	0.031733	-0.418543
Akr1c14	grey	-0.288432	-0.158928	-0.369134	-0.354363	-0.218652	-0.00636248	-0.126892	0.100219	0.054274	-0.040163	-0.122128	0.152146	0.17918	0.105749	-0.089682	0.256824	0.0305052	0.134063	0.22282	0.0132807	-0.153923	-0.344929	-0.158183
Akr1e1	brown	0.32533	0.164141	-0.409204	0.0523267	0.00554281	-0.243759	-0.214215	0.444754	0.285897	0.574251	0.297356	0.511036	0.751904	0.447147	-0.341227	-0.385118	-0.715596	-0.18976	0.321384	-0.223388	0.151162	-0.436137	-0.101426
Akr7a5	turquoise	0.413682	0.599446	0.340385	0.662705	0.207358	-0.0264725	-0.0240529	0.236293	0.130428	0.436922	0.338617	0.105412	0.321527	0.234903	-0.131159	-0.746548	-0.699222	-0.723055	-0.319166	-0.393252	0.0981934	0.0310853	-0.0582451
Akt1	red	0.00252075	-0.389751	-0.273575	-0.266106	0.0914835	-0.192145	0.654734	0.750401	0.773988	0.534509	0.405419	0.25043	0.34224	0.00716182	-0.413192	0.26096	-0.120421	-0.209137	-0.329759	0.145994	-0.147969	-0.143605	-0.252269
Akt1s1	red	-0.216098	-0.295886	-0.155194	-0.257092	-0.0570358	0.0466479	0.514178	0.402742	0.710103	0.310194	0.363908	0.311977	0.116456	-0.0467573	-0.588086	0.155578	-0.0125751	-0.0509111	-0.218691	0.027984	-0.111981	-0.167458	0.0199479
Akt2	turquoise	-0.489426	-0.227847	0.29389	-0.28202	-0.157448	0.484378	0.288191	-0.253733	0.0127007	-0.538748	-0.109521	-0.347905	-0.579445	-0.376398	0.0525377	0.423436	0.655801	0.141249	-0.324933	-0.0214233	-0.349976	-0.00566145	0.274797
Akt3	lightcyan	-0.0990929	-0.454426	-0.311317	-0.722251	0.0591892	0.148997	0.00707918	-0.00800683	-0.233899	-0.53088	-0.51777	-0.322615	-0.153666	-0.32074	0.274698	0.692916	0.625818	0.414395	0.136584	0.138193	-0.425364	-0.385574	0.00304313
Aktip	brown	-0.0760318	-0.457983	-0.910214	-0.593941	-0.0906671	-0.293551	-0.0819144	0.475172	0.560623	0.578663	0.405673	0.822726	0.738364	0.506003	-0.470658	0.25653	-0.37477	0.385308	0.610249	0.142904	0.125275	-0.493229	-0.0656559
Alad	black	0.137606	0.496691	0.264172	0.527541	0.308476	-0.135208	0.124472	0.305876	0.243369	0.47639	0.359386	0.105792	0.264424	0.25272	-0.190783	-0.535572	-0.57971	-0.68451	-0.392463	-0.285858	-0.039678	0.10074	-0.0432296
Alas1	black	0.550523	0.501294	0.154948	0.404315	0.409911	-0.269148	0.0711117	0.439447	0.0895556	0.404599	-0.169075	-0.0498564	0.397378	0.101846	-0.170522	-0.553484	-0.568346	-0.664939	-0.328064	-0.27866	-0.132242	-0.138454	0.0687479
Alas2	darkgreen	0.205618	0.335034	-0.0264001	0.169423	0.70868	-0.0281973	-0.168685	0.120107	-0.0562992	0.227112	0.0730432	0.0986883	0.290668	0.339759	-0.155088	-0.315804	-0.415929	-0.257217	-0.0112902	-0.216392	-0.0412503	-0.0789257	0.0957397
Alcam	turquoise	-0.316798	-0.655026	-0.0713442	-0.502083	-0.393809	0.0843222	0.131682	-0.437764	-0.17549	-0.570528	-0.206193	-0.232491	-0.619345	-0.519008	0.403294	0.776257	0.895229	0.766819	0.177692	0.522118	0.0383505	0.243861	0.0801269
Aldh16a1	blue	0.322439	0.60186	0.186275	0.305926	0.632013	0.332615	-0.352651	-0.10997	-0.140451	0.065953	0.264269	0.127182	0.196207	0.379477	-0.211154	-0.578324	-0.515379	-0.437826	-0.050188	-0.557093	-0.175971	-0.205091	-0.157314
Aldh18a1	yellow	0.314362	-0.0701995	0.422951	0.139151	-0.0455383	0.112195	0.478488	0.115234	-0.0392353	-0.169071	-0.309967	-0.51884	-0.320312	-0.485851	0.198	0.0218925	0.341205	-0.204556	-0.498465	0.149715	-0.0516405	0.266679	0.0990491
Aldh1a1	brown	0.326068	0.0684592	-0.629636	-0.215038	0.201082	-0.220368	-0.234827	0.591797	0.329949	0.593464	0.181314	0.609133	0.943082	0.527597	-0.382865	-0.31327	-0.736904	-0.150084	0.411523	-0.279107	0.016408	-0.661582	0.0181236
Aldh1a2	darkgreen	0.367716	0.648117	0.222537	0.321237	0.787674	0.161045	-0.207197	0.119273	-0.224509	0.0465454	0.0381064	-0.19123	0.248544	0.275896	-0.085745	-0.502619	-0.46037	-0.618411	-0.258635	-0.538457	-0.290153	-0.253446	-0.0556492
Aldh1a3	turquoise	-0.271061	-0.0254988	0.269279	0.0927025	-0.0147734	0.193748	0.238943	-0.130668	0.132998	-0.0821627	0.133859	-0.0726681	-0.329965	-0.145006	-0.183946	-0.000279591	0.207355	0.0500138	-0.217628	-0.00800519	0.0390569	0.233776	0.469668
Aldh1a7	grey	-0.184272	0.138049	0.163277	0.247247	-0.17575	0.200204	-0.0957754	-0.208793	0.176057	0.136608	0.349124	0.380983	-0.102034	0.138985	-0.286236	-0.341882	-0.208857	-0.00853345	0.0617643	-0.22077	0.206741	0.228378	-0.087849
Aldh1b1	brown	-0.502384	-0.399404	0.131289	-0.111686	-0.234325	-0.00218132	0.263408	-0.337208	0.0196817	-0.272275	0.0444371	-0.181747	-0.610253	-0.262319	0.00354899	0.514104	0.601387	0.439896	-0.0796939	0.399407	0.0930757	0.487316	-0.160918
Aldh1l1	turquoise	0.38096	0.22631	-0.242484	0.040749	0.123247	-0.0381239	0.00941396	0.506737	0.505804	0.602397	0.398668	0.556255	0.593452	0.346537	-0.546729	-0.378116	-0.686774	-0.396083	-0.0182252	-0.337275	-0.0841524	-0.399478	-0.0684317
Aldh1l2	blue	0.0028681	0.672885	0.284598	0.138588	0.343791	0.618183	-0.636903	-0.485119	-0.658339	-0.527548	-0.170192	-0.265077	-0.109218	0.332684	0.0919635	-0.426636	-0.121128	-0.293876	0.0486127	-0.708038	-0.40613	-0.316248	-0.0784126
Aldh2	blue	0.157314	0.760979	0.201288	0.389086	0.50004	0.135159	-0.206047	0.19487	0.00414048	0.272182	0.171273	0.0713901	0.325703	0.504767	-0.360524	-0.611934	-0.669882	-0.770383	-0.303189	-0.635265	-0.359179	-0.252108	-0.0967253
Aldh3a1	brown	0.178426	0.0771366	-0.333056	0.00677704	0.178608	-0.141597	-0.137937	0.316288	0.194179	0.382406	0.0600127	0.344103	0.620219	0.305631	-0.221089	-0.365392	-0.495203	-0.0426879	0.318562	-0.150424	0.196258	-0.4029	0.465719
Aldh3a2	brown	0.08986	-0.208298	-0.687863	-0.196422	0.0125918	-0.394308	-0.116246	0.409138	0.315833	0.575076	0.103001	0.573958	0.675222	0.449922	-0.473679	-0.0524742	-0.471835	0.200807	0.522714	0.167024	0.309977	-0.238049	-0.198581
Aldh3b1	blue	0.220984	0.718831	0.0730373	0.379203	0.542032	-0.0367413	-0.360296	0.154241	-0.180279	0.258579	-0.0346181	0.0378909	0.407158	0.56612	-0.256461	-0.58247	-0.68278	-0.660263	-0.115719	-0.549865	-0.263612	-0.215075	-0.263569
Aldh3b2	magenta	-0.0840847	0.346235	0.713704	0.851161	-0.0945526	-0.124553	0.0743157	-0.435226	-0.279175	-0.0627972	-0.0241583	-0.352877	-0.524138	-0.210744	0.252238	-0.413683	0.0325947	-0.174966	-0.31675	0.183212	0.506792	0.864503	-0.00699599
Aldh4a1	turquoise	-0.156007	0.172846	-0.236826	0.123937	0.156864	-0.0611135	-0.27824	-0.0068255	0.17579	0.331694	0.29787	0.478034	0.38652	0.472003	-0.374153	-0.350822	-0.495824	-0.0102365	0.336013	-0.235472	0.175993	-0.18107	0.158574
Aldh5a1	blue	-0.144758	-0.806526	-0.662775	-0.415391	-0.501481	-0.679646	0.302426	0.332121	0.360087	0.377666	-0.0418239	0.287985	0.216269	-0.0672942	-0.0487211	0.608292	0.214675	0.67408	0.435432	0.824408	0.487265	0.19219	-0.0604726
Aldh6a1	turquoise	0.310014	0.535997	-0.306252	0.050708	0.120272	0.0845297	-0.748294	-0.0121094	-0.243109	0.163254	-0.00560802	0.382789	0.630991	0.669816	-0.212101	-0.568827	-0.713648	-0.217766	0.496244	-0.603245	-0.110589	-0.614809	0.0011678
Aldh7a1	turquoise	-0.15526	0.0652596	-0.480297	-0.11357	0.162004	-0.201202	0.0175314	0.59788	0.497919	0.648432	0.325683	0.511056	0.690985	0.628975	-0.636108	-0.11879	-0.620984	-0.270549	0.105578	-0.201536	-0.101501	-0.388815	-0.1592
Aldh9a1	turquoise	0.0850545	0.390551	-0.236035	0.285641	0.30947	-0.171156	-0.108667	0.502948	0.364339	0.724576	0.356695	0.480458	0.7219	0.729511	-0.627231	-0.548591	-0.885782	-0.489848	0.0449692	-0.342952	0.0747146	-0.24483	-0.191215
Aldoa	red	0.221904	-0.287773	-0.0576326	-0.0646804	0.0929532	-0.110753	0.694648	0.638849	0.789223	0.558401	0.509617	0.252098	0.241315	-0.12998	-0.31679	0.1011	-0.152043	-0.213321	-0.392873	0.195706	0.036552	-0.0177129	0.136969
Aldoc	turquoise	0.35812	-0.0860503	-0.489466	-0.125608	-0.0788515	-0.188125	0.0992174	0.681974	0.658542	0.737222	0.442408	0.69178	0.79027	0.331087	-0.499643	-0.266894	-0.669448	-0.185625	0.190745	-0.153516	0.112956	-0.456476	-0.0380323
Alg1	grey	-0.162708	-0.237349	-0.00604182	-0.147069	-0.162691	0.159883	0.25995	0.055593	0.315517	-0.0038406	0.0683595	0.0949105	-0.170502	-0.112086	-0.408547	0.143429	0.161198	0.148876	-0.0936311	0.00112455	-0.0285204	-0.00917035	-0.0622247
Alg10b	turquoise	-0.0363357	0.154751	0.698844	0.196299	0.0418419	0.42016	-0.048129	-0.672162	-0.675296	-0.858158	-0.441366	-0.782364	-0.837804	-0.59193	0.704254	0.0916184	0.686807	0.0184567	-0.349804	-0.0376812	-0.189045	0.356982	0.143534
Alg11	turquoise	-0.176417	-0.58092	-0.370231	-0.565827	-0.321665	-0.154476	0.0618406	-0.0639016	-0.115787	-0.351023	-0.410579	-0.156084	-0.236532	-0.387324	0.242748	0.708309	0.602689	0.584729	0.244177	0.452045	-0.0852492	-0.0624285	-0.147756
Alg12	brown	0.249584	-0.115144	-0.327037	0.0761422	-0.166223	-0.275353	-0.0168698	0.27162	0.227874	0.496568	0.289852	0.357492	0.437657	0.300613	-0.100932	-0.111409	-0.38533	0.126418	0.301549	0.251491	0.480337	0.0102985	0.149374
Alg13	grey	0.0597286	0.124514	0.323406	0.0523415	0.00839067	0.345452	0.0884797	-0.220656	-0.0241982	-0.220006	0.172662	-0.13894	-0.368953	-0.083589	0.104091	0.030668	0.184225	-0.127434	-0.311102	-0.171559	-0.267881	0.111112	-0.0278644
Alg14	turquoise	0.0512754	0.544208	-0.153168	0.295308	0.276278	0.0936265	-0.583835	0.0196043	-0.0444174	0.357015	0.373665	0.509315	0.605015	0.71873	-0.311987	-0.73018	-0.836955	-0.304322	0.370199	-0.55388	0.161671	-0.308273	-0.103835
Alg2	lightgreen	-0.00958902	-0.510585	-0.346011	0.10345	-0.469226	-0.759457	0.200553	0.114138	0.32875	0.512863	0.0772356	0.3946	0.116963	-0.10977	-0.0629791	0.157782	-0.036598	0.546033	0.396535	0.770013	0.80981	0.527309	-0.00887746
Alg3	turquoise	0.32203	0.258922	0.273261	0.304559	0.315722	-0.1274	0.315128	0.396007	0.164547	0.250216	0.0364326	-0.179413	0.137541	-0.141965	0.0596595	-0.260977	-0.237172	-0.533741	-0.493479	-0.11959	-0.0639921	0.0390767	0.161994
Alg5	turquoise	0.0772162	0.322927	-0.292939	0.126818	0.00265586	-0.0335764	-0.571734	-0.0711075	0.0278098	0.340731	0.205695	0.633593	0.510563	0.637428	-0.407088	-0.5812	-0.682121	0.0343724	0.563368	-0.393693	0.238773	-0.277262	0.00904557
Alg6	greenyellow	0.200215	0.373573	-0.131527	0.227651	-0.0262357	-0.0434155	-0.711997	-0.360457	-0.328248	0.0683178	0.107537	0.343497	0.268766	0.4717	0.0887552	-0.441828	-0.460403	0.111566	0.557685	-0.258035	0.244576	-0.121415	0.00326824
Alg8	brown	0.115025	0.487536	0.583804	0.455127	0.213527	0.145435	0.0197721	-0.205485	-0.256089	-0.260418	-0.243895	-0.438792	-0.366578	-0.234187	0.154416	-0.318394	0.0318139	-0.444685	-0.48828	-0.284285	-0.246029	0.160971	0.0205942
Alg9	magenta	-0.439994	-0.154742	0.232835	0.33439	-0.186881	-0.147757	0.416349	0.039786	0.237872	0.198356	0.309828	-0.0715565	-0.213998	-0.0474751	0.100937	0.0120873	0.08353	-0.023925	-0.267637	0.350665	0.410729	0.589094	0.0652161
Alk	greenyellow	-0.0201986	-0.170744	0.283072	0.424288	-0.308186	-0.4186	0.628829	0.235662	0.347564	0.387199	0.206235	-0.152331	-0.1591	-0.219074	0.00109205	0.0365262	0.0623496	-0.138361	-0.410361	0.54373	0.443874	0.664169	-0.0744225
Alkbh1	lightyellow	0.0273458	-0.00307633	0.310878	0.0480066	0.0568863	0.130703	-0.0580736	-0.399774	-0.426986	-0.46449	-0.123619	-0.408457	-0.412531	-0.329356	0.712843	0.179503	0.409091	0.0630211	-0.1295	0.132113	-0.0355063	0.259133	-0.0231285
Alkbh2	greenyellow	-0.169821	-0.502706	0.0645805	-0.269851	-0.265164	0.0998565	0.597459	0.126391	0.530725	0.0226575	0.296437	0.0702562	-0.361895	-0.417613	-0.239222	0.520486	0.427891	0.195788	-0.330005	0.364775	-0.0477123	0.192486	-0.182686
Alkbh3	blue	0.0428472	0.478489	0.109261	0.36881	0.410513	-0.0535881	-0.348108	-0.188532	-0.269774	0.04524	0.0627717	-0.0186873	0.1153	0.350306	-0.0538983	-0.388065	-0.360861	-0.282314	0.0390946	-0.255961	-0.00634245	0.0338114	-0.286406
Alkbh4	turquoise	0.385862	0.0544765	-0.0587612	0.199767	0.2397	-0.280598	0.300501	0.510782	0.424961	0.61447	0.333907	0.266296	0.428941	0.135431	-0.153961	-0.249221	-0.464113	-0.355942	-0.199816	0.0903567	0.188635	0.0741644	-0.0308345
Alkbh5	yellow	0.229905	0.482859	0.530079	0.121624	0.535862	0.337874	0.0840524	-0.0577269	-0.315768	-0.433739	-0.397593	-0.612038	-0.321077	-0.307	0.175443	-0.126307	0.177883	-0.59381	-0.648373	-0.424204	-0.716738	-0.153323	0.112585
Alkbh6	turquoise	0.239088	-0.178423	-0.402259	-0.109343	-0.0114376	-0.350076	0.354322	0.696351	0.746519	0.737281	0.450168	0.557919	0.578179	0.160551	-0.526562	-0.0635733	-0.489498	-0.204078	-0.0303099	0.0743216	0.0735743	-0.213684	-0.293665
Alkbh7	tan	-0.139533	-0.139191	-0.502906	-0.0317572	0.104822	-0.403917	0.211793	0.636776	0.682948	0.809743	0.45625	0.626317	0.673163	0.491795	-0.598574	-0.121976	-0.59466	-0.102806	0.133326	0.0925547	0.2369	-0.142696	-0.10482
Alkbh8	turquoise	-0.181749	-0.207833	0.112374	-0.116689	-0.440052	0.0359849	-0.230272	-0.569991	-0.555479	-0.637562	-0.587415	-0.376164	-0.51104	-0.449296	0.596765	0.29002	0.62657	0.537275	0.261374	0.268454	0.143215	0.200833	0.362142
Alms1	red	0.0934758	0.613775	0.749587	0.551555	0.249815	0.247187	-0.26786	-0.592379	-0.816421	-0.622602	-0.481876	-0.764063	-0.593735	-0.241289	0.619841	-0.317668	0.236846	-0.333844	-0.371434	-0.234121	-0.1555	0.37759	0.121591
Alox12b	pink	0.353213	-0.0594228	-0.142766	-0.511134	0.480116	0.406499	0.0544241	0.235975	0.0262786	-0.226754	0.0168793	-0.105089	0.142778	-0.124183	0.137134	0.241973	0.121834	-0.139997	-0.153673	-0.282402	-0.601658	-0.614811	0.0821057
Alox5ap	yellow	0.0483356	0.115799	-0.28012	0.0192383	-0.197732	-0.0783243	-0.18993	0.132974	0.387305	0.489444	0.480693	0.692383	0.4869	0.470395	-0.423062	-0.369376	-0.571651	0.00455036	0.336315	-0.179916	0.262585	-0.240248	0.200266
Alox8	brown	0.0846122	-0.586968	-0.751267	-0.526593	-0.00448154	-0.582539	0.346494	0.683399	0.577833	0.553838	0.0241857	0.398726	0.529308	0.0288897	-0.361497	0.505915	-0.0822383	0.268049	0.223009	0.489408	0.0493014	-0.259163	-0.0887141
Aloxe3	grey	0.198066	0.00755966	0.126006	0.411019	-0.0646411	-0.401913	0.218731	0.129013	0.217074	0.457728	0.217297	0.148791	0.0612625	0.0711143	0.00286893	-0.207382	-0.250571	-0.0980736	-0.121243	0.305394	0.430955	0.505693	-0.0764839
Alpk1	turquoise	0.349676	0.274959	-0.206434	-0.0878272	0.352723	0.0463722	-0.271382	0.263615	-0.155481	0.0693613	-0.222171	-0.000807343	0.443059	0.314157	-0.113384	-0.254879	-0.374043	-0.262007	0.101132	-0.37042	-0.238942	-0.489315	-0.0546373
Alpk2	brown	0.287738	0.0302589	-0.602273	-0.203249	0.0952025	-0.179601	-0.250937	0.499485	0.304994	0.580221	0.257841	0.623806	0.91866	0.617146	-0.279128	-0.324657	-0.708806	-0.0621461	0.477039	-0.232389	0.125934	-0.587018	0.108211
Alpl	blue	0.158801	0.734614	0.0945872	0.401002	0.710873	-0.0417556	-0.346606	0.144514	-0.194532	0.238553	0.0618072	0.00755708	0.421447	0.511581	-0.135188	-0.60543	-0.683915	-0.646336	-0.118288	-0.503227	-0.182037	-0.218848	-0.0415447
Als2	red	0.301354	0.474272	0.654541	0.302737	0.433512	0.405147	-0.0420239	-0.343225	-0.579521	-0.55756	-0.4248	-0.709217	-0.487682	-0.308191	0.348587	-0.234597	0.266164	-0.380255	-0.475404	-0.278895	-0.34915	0.15731	0.0845832
Als2cl	turquoise	0.0412159	0.158551	-0.13022	0.356374	-0.0387113	-0.560789	0.181328	0.52735	0.207274	0.603558	0.06744	0.0168344	0.474447	0.346865	-0.0563212	-0.220146	-0.494885	-0.377308	-0.119708	0.166512	0.254556	0.10612	0.00380572
Alx4	blue	0.336907	0.827072	0.349615	0.387672	0.626672	0.210617	-0.323448	-0.00347834	-0.288815	-0.0371227	-0.105239	-0.170709	0.12103	0.232489	-0.126346	-0.594213	-0.478456	-0.731332	-0.326105	-0.697899	-0.465519	-0.255895	-0.107508
Alyref	yellow	-0.0338564	-0.0399375	-0.0597017	-0.299119	-0.051736	0.407215	0.035103	0.0279361	0.314054	-0.0370793	0.238824	0.324947	0.00542284	-0.0338334	-0.293136	0.0418739	-0.00304071	-0.0605248	-0.0670832	-0.28933	-0.355224	-0.348648	0.0320657
Alyref2	turquoise	-0.0731131	0.327397	0.0686378	0.208567	0.071728	0.026117	-0.0485935	0.0619528	0.179544	0.270442	0.348383	0.238838	0.151724	0.328685	-0.149612	-0.258294	-0.38353	-0.342344	-0.145746	-0.171202	-0.0627182	-0.0178548	0.0385243
Amacr	turquoise	0.339358	0.326224	0.321737	0.536532	0.196991	-0.0335343	0.0239058	-0.0447341	0.0591941	0.236698	0.153177	0.0871106	0.00288742	-0.0548461	-0.0860014	-0.525831	-0.332638	-0.262007	-0.138202	-0.0797448	0.285882	0.281804	-0.0145712
Ambra1	yellow	0.219263	0.153331	0.674715	0.318872	0.187053	0.079794	0.453582	0.00584377	-0.216466	-0.340165	-0.284402	-0.79153	-0.531541	-0.628792	0.527244	0.0982392	0.410961	-0.501788	-0.814135	0.0656537	-0.34337	0.362724	-0.194678
Amd1	midnightblue	0.0297702	-0.520187	-0.782346	-0.6016	-0.210983	-0.271441	-0.195175	0.172491	0.178192	0.216932	0.010466	0.520411	0.500725	0.214274	0.036095	0.318247	-0.0448008	0.653677	0.737619	0.307406	0.256464	-0.392218	0.41039
Amdhd2	cyan	-0.142268	-0.165759	-0.219843	0.107271	-0.107008	-0.290628	0.198832	0.256778	0.590838	0.631022	0.674565	0.594334	0.284761	0.296276	-0.381796	-0.0763697	-0.384626	0.0930407	0.109023	0.261583	0.455132	0.195619	-0.0738143
Amer1	yellow	0.0317695	0.205629	0.37375	0.112616	-0.0219153	0.039178	0.0216705	-0.199513	-0.50801	-0.499574	-0.528277	-0.709612	-0.374976	-0.334572	0.503303	0.0844302	0.374417	-0.237205	-0.344379	0.0285583	-0.301741	0.0963273	-0.0440767
Amer2	turquoise	0.246525	-0.233837	0.18629	-0.287467	-0.00853493	0.0524082	0.478572	0.241562	-0.00450786	-0.327892	-0.476642	-0.544494	-0.291304	-0.671632	0.305985	0.426055	0.549506	-0.17209	-0.527215	0.117438	-0.526757	-0.0995906	0.102393
Amer3	brown	-0.258894	-0.402822	0.281853	-0.149876	-0.246192	0.101748	0.30634	-0.396558	-0.170058	-0.524837	-0.206993	-0.447307	-0.782469	-0.584056	0.265836	0.570816	0.821005	0.419845	-0.204389	0.452594	0.000408581	0.481476	-0.183437
Amfr	blue	-0.0143917	0.437568	0.0586797	0.211982	0.15377	-0.0304764	-0.165677	0.011559	0.0405337	0.182716	0.1777	0.133879	0.0551171	0.34658	-0.427002	-0.229223	-0.368002	-0.37546	-0.146463	-0.343499	-0.265361	-0.0433617	-0.329478
Amigo1	blue	0.213032	-0.722198	-0.486535	-0.369583	-0.158613	-0.641928	0.648038	0.713586	0.559944	0.493413	-0.0577647	0.121829	0.270099	-0.309523	-0.0716954	0.573115	0.155921	0.251377	-0.040714	0.728844	0.197782	0.101028	-0.149876
Amigo2	pink	0.266251	0.462712	0.620996	0.791405	0.18146	-0.193372	0.122334	-0.133587	-0.158834	0.0959754	-0.0952089	-0.292967	-0.2731	-0.258861	0.176712	-0.498298	-0.170469	-0.426445	-0.439838	0.0495088	0.286446	0.594211	0.024737
Amigo3	turquoise	-0.117049	-0.0193476	0.198201	-0.155391	0.159381	0.318158	0.115895	-0.175988	-0.0250313	-0.322137	0.0911042	-0.162453	-0.30482	-0.287483	0.221094	0.137275	0.312047	0.017686	-0.200701	-0.13028	-0.253062	-0.0578952	0.514671
Ammecr1	blue	0.0305787	0.714301	0.289259	0.551998	0.209512	-0.0978821	-0.540195	-0.31276	-0.590829	-0.114436	-0.308786	-0.260951	-0.0211655	0.336619	0.145031	-0.478848	-0.349677	-0.394588	-0.0116008	-0.326247	-0.080125	0.112223	-0.286583
Ammecr1l	turquoise	0.0971233	0.102463	0.263358	-0.0910191	0.197027	0.312199	-0.176274	-0.318415	-0.614909	-0.627514	-0.496918	-0.578455	-0.340024	-0.279745	0.612372	0.127721	0.430874	0.00664567	-0.0938791	-0.0920043	-0.298393	-0.0191544	0.0432395
Amn	red	0.204896	-0.0758152	-0.0694925	-0.195125	0.115601	0.0911338	0.283082	0.261115	0.421514	0.219637	0.243785	0.244413	0.039168	-0.0146269	-0.529704	0.10178	-0.0649499	-0.169452	-0.235191	-0.0525367	-0.284195	-0.0928169	-0.481478
Amn1	green	0.0150041	-0.133512	-0.406906	-0.0940827	-0.0489655	-0.332718	-0.368412	-0.0817798	-0.106613	0.181527	0.0775692	0.324401	0.351882	0.278083	0.120859	0.0276945	-0.199778	0.349785	0.58981	0.17672	0.344093	-0.0589898	-0.00874316
Amot	pink	0.0602932	0.361754	0.0574507	0.516451	-0.0886836	-0.425981	-0.341962	-0.0889789	-0.347334	0.196093	-0.190439	-0.0559426	0.109902	0.264799	0.140045	-0.342794	-0.35749	-0.0917982	0.163056	0.0810225	0.406791	0.331688	-0.0663735
Amotl1	brown	0.489912	0.551749	-0.0432537	0.398827	0.309226	-0.149007	-0.273645	0.348409	0.027211	0.484132	0.0871617	0.26324	0.67585	0.432943	-0.142223	-0.791324	-0.833753	-0.518779	0.0848778	-0.441206	0.131165	-0.289991	0.176757
Amotl2	blue	0.0903343	0.74145	0.382116	0.398225	0.551431	0.2441	-0.160349	0.134408	-0.24834	-0.0308383	-0.184013	-0.339442	0.203299	0.313286	-0.0816865	-0.562022	-0.418044	-0.827305	-0.429744	-0.650532	-0.468622	-0.285553	-0.000585743
Ampd2	turquoise	-0.257678	-0.532278	0.117942	-0.16711	-0.216317	-0.280027	0.685513	0.132792	0.223248	-0.0767358	-0.129821	-0.365683	-0.483658	-0.534303	0.235495	0.692915	0.656262	0.205629	-0.434803	0.663428	-0.00919445	0.488208	0.0292442
Ampd3	brown	0.389808	-0.084668	0.155394	-0.0492955	-0.181626	-0.204225	0.28861	0.067773	-0.0361281	-0.169326	-0.39865	-0.341479	-0.266654	-0.585816	0.195957	0.1996	0.321081	-0.0635668	-0.300798	0.22718	-0.178789	0.0647614	-0.0043374
Amph	pink	0.258454	0.294498	0.0887385	0.539224	0.229255	-0.411151	0.151214	0.455862	0.116372	0.495958	-0.0908084	-0.0661027	0.423509	0.0880099	-0.0739946	-0.506404	-0.528786	-0.468032	-0.176082	0.00755204	0.311995	0.0951872	0.0799741
Amt	brown	0.211563	0.107893	-0.346519	0.17551	-0.0789169	-0.37526	-0.232745	0.335105	0.081778	0.514848	-0.0105287	0.375461	0.630706	0.424208	-0.046913	-0.386518	-0.605552	-0.0773628	0.348659	-0.0389071	0.386303	-0.110847	0.0761494
Amy1	pink	0.360904	0.225967	0.619475	0.601778	-0.2414	-0.155729	0.217037	-0.104294	-0.209667	-0.0667686	-0.241527	-0.466769	-0.321901	-0.449652	0.508796	-0.277351	0.0886928	-0.33471	-0.44128	0.148276	0.200619	0.498398	0.169294
Amz1	turquoise	-0.342217	-0.689631	0.0257695	-0.336899	-0.408591	-0.0780693	0.539572	-0.120765	0.181546	-0.264706	-0.0464487	-0.225226	-0.611435	-0.585061	0.170229	0.779042	0.800805	0.485446	-0.18216	0.651913	0.0369996	0.445113	-0.218081
Amz2	blue	-0.164709	-0.751248	-0.319165	-0.515104	-0.475041	-0.0740852	0.259876	-0.145878	0.29589	-0.0925205	0.160076	0.236305	-0.26604	-0.342582	-0.0629681	0.633209	0.550044	0.783648	0.311768	0.574295	0.251884	0.131483	0.116987
Anapc1	turquoise	-0.062878	0.164272	0.559122	0.0262231	0.0779012	0.410872	-0.0955046	-0.564099	-0.731615	-0.91659	-0.641849	-0.857654	-0.775566	-0.541765	0.62718	0.2257	0.713297	-0.0391577	-0.35391	-0.112483	-0.45857	0.157157	-0.0123073
Anapc10	yellow	-0.0567377	0.0922453	-0.210914	0.0588859	-0.189618	-0.157106	-0.420844	-0.195248	-0.0233415	0.187672	0.289375	0.423832	0.230289	0.403674	-0.0461028	-0.148528	-0.320129	0.224952	0.453086	-0.00862372	0.290752	-0.0550744	0.0236734
Anapc11	red	0.0329539	-0.0589733	-0.303478	0.00333971	-0.06808	-0.165945	0.166923	0.477155	0.72672	0.678989	0.499135	0.721185	0.506629	0.252763	-0.649834	-0.263123	-0.57162	-0.172762	0.0608775	-0.140659	0.123713	-0.201138	-0.142145
Anapc13	yellow	0.0492785	0.127889	-0.535899	-0.12678	0.0613495	-0.112917	-0.303066	0.309131	0.442964	0.60772	0.506097	0.844725	0.696739	0.641465	-0.692919	-0.312983	-0.743657	-0.0615199	0.428243	-0.306684	0.0549853	-0.448611	-0.180041
Anapc15	blue	-0.390365	-0.307667	-0.222195	-0.0653603	-0.0697123	-0.142241	0.169029	0.00132082	0.442342	0.35075	0.521915	0.430548	0.0122641	0.274099	-0.573757	0.210672	-0.0436126	0.352201	0.190639	0.315435	0.335506	0.243069	-0.214071
Anapc16	yellow	-0.0824005	-0.413239	-0.523317	-0.408682	-0.145946	-0.0274816	-0.0107473	0.11846	0.532485	0.327165	0.641802	0.747071	0.285464	0.146798	-0.392359	0.215948	-0.161945	0.373956	0.404111	0.114013	0.172027	-0.217591	-0.274479
Anapc2	red	0.442435	-0.0793771	-0.151704	0.078847	0.208287	-0.272611	0.465428	0.7554	0.614069	0.681561	0.28523	0.259612	0.57548	0.0432175	-0.267692	-0.218237	-0.461283	-0.334671	-0.211774	0.0696733	0.166239	-0.16296	0.202952
Anapc4	turquoise	0.127099	0.163867	-0.402887	0.0298384	0.0667779	-0.108652	-0.60476	-0.114617	-0.0752843	0.229812	0.0513436	0.547757	0.469226	0.438945	-0.236503	-0.357406	-0.520082	0.218287	0.659733	-0.181504	0.286376	-0.300647	0.0559331
Anapc5	turquoise	-0.355287	-0.69964	-0.15907	-0.414894	-0.411553	0.0617124	0.492846	0.0197933	0.54922	0.0439715	0.425819	0.281409	-0.276745	-0.285795	-0.150993	0.549205	0.452814	0.542617	0.0226382	0.454548	0.220922	0.204494	0.0927614
Anapc7	turquoise	0.223986	0.207442	-0.101294	0.315302	0.0465522	-0.139914	-0.0534544	0.248393	0.337258	0.54288	0.313126	0.474055	0.437446	0.330561	-0.528896	-0.563397	-0.634954	-0.239583	0.11878	-0.229785	0.259957	-0.048248	-0.128356
Ang	turquoise	-0.00225315	0.116718	-0.26737	-0.131275	0.28941	0.0557577	-0.432134	-0.127945	0.0232135	0.126354	0.404981	0.47634	0.258215	0.379392	-0.146375	-0.0689198	-0.325537	0.1291	0.373605	-0.250749	-0.0190057	-0.250222	-0.100417
Angel1	brown	0.403773	-0.0269303	-0.581652	-0.240187	0.324299	-0.273778	-0.0374231	0.663544	0.270542	0.510409	0.0278705	0.312351	0.773662	0.360002	-0.350127	-0.03656	-0.522361	-0.174962	0.197954	-0.0757321	-0.0793492	-0.542149	-0.168986
Angel2	turquoise	-0.170183	-0.517765	-0.155475	-0.624678	-0.250385	0.284668	-0.0999078	-0.490372	-0.229928	-0.645522	-0.192314	-0.0832328	-0.503849	-0.455828	0.298898	0.658191	0.767396	0.705373	0.293788	0.249973	-0.172054	-0.0575053	0.035794
Angpt1	blue	0.364903	0.679282	0.371497	0.744318	0.160275	-0.100175	-0.255737	-0.0467203	-0.266245	0.222642	-0.0624958	-0.101359	0.152147	0.290604	-0.0720618	-0.765438	-0.576057	-0.528745	-0.129387	-0.289831	0.238573	0.216299	-0.168592
Angpt2	brown	0.452169	0.518725	-0.196799	0.265032	0.270459	-0.186023	-0.335029	0.39086	0.0337696	0.518342	0.0729228	0.316239	0.785415	0.600956	-0.211571	-0.69338	-0.864252	-0.480675	0.180708	-0.436499	0.054046	-0.414483	0.0946745
Angptl2	blue	0.262261	0.948448	0.379612	0.551503	0.560383	0.190903	-0.501731	-0.161445	-0.463798	-0.0478148	-0.0634127	-0.18623	0.140054	0.402116	-0.0144926	-0.723603	-0.567316	-0.714865	-0.200111	-0.675053	-0.284901	-0.152057	-0.0645925
Angptl4	green	0.200111	-0.161882	-0.221994	0.161371	-0.268406	-0.429591	-0.229378	-0.104099	-0.208212	0.168473	-0.143621	0.101901	0.12089	0.0400405	0.251698	0.0167567	-0.0693626	0.40245	0.464488	0.447275	0.593212	0.297317	-0.00381282
Angptl6	turquoise	-0.297031	-0.467393	0.110634	-0.262405	-0.140402	0.220599	0.504524	-0.0704493	0.38443	-0.144713	0.173106	0.0223983	-0.45414	-0.436346	-0.259375	0.408768	0.509348	0.237177	-0.240519	0.232453	-0.0889279	0.230373	-0.167051
Ank	pink	-0.0507536	-0.549735	-0.690428	-0.767336	-0.000392677	0.0442288	0.211336	0.509932	0.553327	0.254785	0.192712	0.456539	0.505911	0.148902	-0.429377	0.395363	-0.00593057	0.31517	0.300497	0.0731289	-0.146491	-0.636304	0.225204
Ank1	brown	0.280506	-0.248695	-0.601922	-0.217144	0.0788554	-0.602714	0.298382	0.906826	0.503434	0.693407	-0.0525265	0.274081	0.781354	0.16269	-0.296516	0.0846992	-0.428509	-0.154237	0.0691004	0.222011	0.0534528	-0.368215	-0.0443184
Ank2	turquoise	-0.233773	-0.140241	0.3701	-0.0189435	-0.118466	0.13381	0.186494	-0.265808	-0.453473	-0.611353	-0.414	-0.760906	-0.600255	-0.494835	0.664398	0.438937	0.702247	0.0467336	-0.34801	0.272657	-0.174319	0.311048	-0.0615036
Ank3	turquoise	-0.143593	-0.514298	-0.0883771	-0.540153	-0.122438	0.0135726	0.294591	0.043736	-0.177108	-0.489212	-0.473	-0.524665	-0.362814	-0.508093	0.474044	0.809245	0.772323	0.258285	-0.186603	0.358176	-0.399939	-0.0347915	-0.13375
Ankdd1a	turquoise	0.194871	0.00870364	0.501974	0.171217	-0.162569	0.0723943	0.24046	-0.284097	-0.290492	-0.427717	-0.23084	-0.59289	-0.658066	-0.578886	0.427258	0.239674	0.52685	-0.109469	-0.454735	0.201901	-0.214551	0.422228	-0.362937
Ankdd1b	brown	0.0742024	-0.255639	-0.536984	0.0452212	-0.304376	-0.460537	-0.190455	0.139517	0.288946	0.620314	0.455989	0.688547	0.552118	0.42859	-0.171807	-0.138045	-0.474828	0.401292	0.668751	0.334403	0.750712	0.0862666	0.0322467
Ankef1	blue	0.254016	0.522616	0.483354	0.440012	0.00177226	0.26121	-0.228097	-0.392155	-0.36762	-0.254936	-0.00318697	-0.253731	-0.257603	-0.0176761	0.0969162	-0.477345	-0.0918157	-0.304526	-0.153282	-0.323991	-0.03908	0.129599	-0.133697
Ankfn1	pink	-0.0158985	0.560567	0.785373	0.79427	-0.135388	0.117599	-0.219857	-0.621483	-0.610222	-0.383508	-0.235714	-0.54261	-0.579562	-0.18824	0.421508	-0.465904	0.0863199	-0.258919	-0.269529	-0.110329	0.213113	0.595253	0.0374909
Ankfy1	tan	-0.191992	0.130681	0.420694	-0.0430598	-0.0208013	0.447011	-0.208521	-0.618468	-0.72012	-0.901547	-0.523931	-0.732044	-0.704377	-0.388225	0.512745	0.24776	0.666312	0.0545077	-0.180033	-0.138625	-0.41846	0.0798026	-0.100914
Ankhd1	red	0.158874	0.38505	0.595855	0.212152	0.0837827	0.308176	-0.217332	-0.508784	-0.795484	-0.7806	-0.57296	-0.823217	-0.575655	-0.416682	0.815657	-0.0209894	0.446885	-0.244903	-0.347055	-0.196142	-0.393846	0.108083	0.0873497
Ankib1	cyan	-0.255211	-0.139464	-0.451691	-0.549603	0.182962	-0.00294528	-0.290774	-0.011549	-0.217598	-0.231431	-0.499856	0.00737552	0.175477	0.212042	-0.0670501	0.318402	0.152788	0.273237	0.348163	-0.0636041	-0.354481	-0.449737	0.121928
Ankk1	turquoise	-0.240726	-0.475422	-0.0274214	-0.446066	-0.249392	-0.0482794	0.364106	-0.00546831	-0.0137272	-0.397781	-0.375377	-0.394857	-0.448058	-0.571075	0.277385	0.736313	0.745246	0.299513	-0.210528	0.364739	-0.305839	0.0488692	0.162514
Ankle2	purple	0.0980323	-0.151257	0.247067	0.00727483	-0.171316	0.121414	-0.0571584	-0.504749	-0.21917	-0.401211	0.0276851	-0.136029	-0.454865	-0.46059	0.367131	0.119302	0.412265	0.309623	0.0830113	0.131946	0.0978931	0.231456	0.0020465
Ankmy2	blue	-0.00742488	-0.718004	-0.198431	-0.420482	-0.417361	-0.0594788	0.310743	-0.0813567	0.175219	-0.137213	0.0208201	0.0294209	-0.332295	-0.411923	0.104943	0.648906	0.582945	0.607263	0.13512	0.538383	0.135033	0.23899	-0.165303
Ankra2	purple	0.180967	0.286033	0.521913	0.40867	-0.19222	0.370684	-0.287707	-0.663501	-0.430266	-0.401518	0.0734149	-0.181189	-0.514178	-0.15952	0.252237	-0.297384	0.143893	0.0627511	0.000740286	-0.137823	0.212219	0.378419	-0.208441
Ankrd10	turquoise	-0.0505155	-0.128682	0.492001	0.123319	-0.223316	0.0780756	0.0769097	-0.610929	-0.442299	-0.649708	-0.40924	-0.53612	-0.819638	-0.720388	0.643994	0.240194	0.721578	0.274734	-0.194457	0.27806	0.0348685	0.520438	0.146341
Ankrd11	turquoise	-0.102839	-0.31199	0.331653	-0.00341292	-0.011864	-0.0523055	0.622406	0.129783	0.102138	-0.146716	-0.124285	-0.504904	-0.447752	-0.511559	0.280155	0.451213	0.543637	-0.0684403	-0.569098	0.364522	-0.134853	0.405496	0.013323
Ankrd12	black	-0.043787	-0.58027	-0.412999	-0.410844	-0.243879	-0.302433	-0.00931803	-0.122416	-0.00579022	-0.0144126	0.00552012	0.147765	-0.0515271	-0.057677	0.302588	0.598259	0.354228	0.734699	0.442382	0.625642	0.32958	0.153468	0.181236
Ankrd13a	pink	0.462468	-0.361272	-0.31121	-0.691799	0.167069	0.169199	0.232579	0.361284	0.224546	-0.140663	-0.148786	-0.00679292	0.139543	-0.335752	-0.0382287	0.438098	0.259022	0.0219024	-0.10216	-0.0924674	-0.609104	-0.608022	-0.0685848
Ankrd13b	greenyellow	-0.363252	-0.205724	0.431161	0.0263283	-0.224146	0.167614	0.61572	0.0363238	0.272602	-0.163263	0.0178042	-0.299168	-0.514087	-0.451329	0.0250337	0.232319	0.465358	-0.15983	-0.60639	0.125728	-0.203225	0.353175	-0.086488
Ankrd13c	turquoise	-0.162382	-0.359375	-0.0799488	-0.449405	-0.206639	0.187668	-0.12221	-0.454421	-0.227712	-0.515326	-0.241538	-0.0325472	-0.416515	-0.330439	0.350677	0.391835	0.594249	0.631554	0.286571	0.169571	-0.0328737	0.0299932	0.350385
Ankrd13d	pink	0.100382	0.143635	-0.0639633	0.528078	-0.0677392	-0.416056	0.0465145	0.296626	0.361964	0.763976	0.435996	0.484846	0.509544	0.412456	-0.209283	-0.594293	-0.698539	-0.135668	0.166055	0.126596	0.744902	0.295275	0.191627
Ankrd16	lightyellow	0.227649	0.0879991	0.461741	0.131469	-0.328273	0.235374	-0.0848105	-0.45787	-0.491176	-0.570546	-0.340534	-0.471157	-0.48408	-0.519013	0.786118	-0.041463	0.437133	0.036766	-0.130406	0.034591	-0.0272772	0.188876	0.330883
Ankrd17	turquoise	-0.094374	-0.24821	0.348782	-0.187402	-0.119488	0.137263	0.22614	-0.318729	-0.44476	-0.719081	-0.60978	-0.751866	-0.690351	-0.697976	0.726501	0.513515	0.861382	0.199519	-0.315945	0.299202	-0.254179	0.251388	0.235042
Ankrd24	purple	0.402824	-0.226668	-0.505036	-0.0309826	-0.0342221	-0.713303	0.331552	0.824485	0.522024	0.8178	0.0732829	0.324702	0.735404	0.208707	-0.231391	-0.0155041	-0.487448	-0.116631	0.0816173	0.364076	0.286196	-0.116687	-0.0110131
Ankrd26	grey	0.119458	0.070724	0.175608	0.130842	0.0974128	-0.0289092	-0.0901279	-0.166783	-0.299657	-0.147364	-0.127986	-0.25082	-0.139465	-0.0347559	0.248125	0.0372923	0.118257	-0.00811664	-0.0528075	0.0937967	0.0317603	0.198594	-0.0747791
Ankrd27	turquoise	0.488782	0.240876	-0.0120177	0.172054	0.546816	-0.267824	0.251254	0.652708	0.200259	0.444493	-0.0472948	-0.0855893	0.478452	0.0960499	-0.0599583	-0.233208	-0.437761	-0.616346	-0.389407	-0.139295	-0.204393	-0.18003	-0.0306022
Ankrd28	pink	-0.39799	-0.403241	-0.487622	-0.596211	-0.338204	0.0650513	-0.330645	-0.232895	-0.267729	-0.377896	-0.354005	0.0230991	0.00377139	0.081655	0.125775	0.494064	0.380514	0.641515	0.588899	0.17935	-0.0380699	-0.322898	0.0948779
Ankrd29	turquoise	0.0153854	0.145847	-0.547786	0.0963407	-0.0608974	-0.452282	-0.487464	0.152914	0.0333777	0.54567	0.102528	0.571019	0.700367	0.664943	-0.339545	-0.356117	-0.68625	0.161721	0.693878	0.00102122	0.467423	-0.195032	0.109224
Ankrd33b	turquoise	0.0360704	-0.23364	0.30504	-0.407998	-0.0172384	0.611881	0.0994439	-0.419588	-0.296754	-0.793846	-0.232448	-0.477569	-0.65374	-0.571214	0.389531	0.473829	0.798448	0.239378	-0.220059	-0.0602122	-0.465046	-0.0864289	0.148116
Ankrd34a	greenyellow	-0.22001	-0.517776	0.219964	-0.121424	-0.0796995	-0.0462154	0.894664	0.344737	0.493433	0.0228282	0.00802351	-0.286623	-0.35408	-0.630748	-0.0195013	0.433668	0.529362	0.0116132	-0.58163	0.4284	-0.0107724	0.325135	0.174808
Ankrd34b	grey60	-0.189721	-0.70379	-0.463416	-0.197653	-0.547574	-0.767288	0.379363	0.305415	0.291733	0.342923	-0.16576	0.0817917	0.0898885	-0.207055	0.0706984	0.587588	0.254736	0.529922	0.243883	0.900816	0.513171	0.336406	-0.0085201
Ankrd34c	brown	0.269326	-0.0739286	-0.624041	-0.122803	0.0941265	-0.417208	-0.108324	0.593363	0.340763	0.678791	0.14247	0.556925	0.914891	0.494034	-0.260163	-0.282582	-0.661882	0.00793889	0.459695	0.00812491	0.318872	-0.411018	0.227361
Ankrd35	blue	-0.209296	-0.637668	-0.256065	-0.121549	-0.343307	-0.325822	0.489575	0.245779	0.549672	0.415047	0.370884	0.303007	0.0280785	-0.0424516	-0.178077	0.373135	0.141047	0.390873	0.0824769	0.57413	0.468333	0.387319	-0.130184
Ankrd37	grey	-0.118361	0.0368701	0.100209	0.023151	0.0730716	0.0551514	-0.0118807	-0.17511	-0.153905	-0.251739	-0.243834	-0.20126	-0.265153	-0.228093	0.0169691	0.0801196	0.213128	0.0693504	-0.0824374	0.0703339	-0.0681984	0.047562	0.0960306
Ankrd39	turquoise	0.462698	0.516914	0.0453115	0.248725	0.336023	0.0426337	-0.1937	0.215719	-0.0742948	0.212216	-0.0367563	0.0474725	0.329545	0.30887	-0.27042	-0.536316	-0.526783	-0.513926	-0.107395	-0.445295	-0.210043	-0.228532	-0.239505
Ankrd40	brown	-0.027156	0.0385456	-0.545775	-0.348461	0.189977	0.0138651	-0.128396	0.552554	0.372095	0.422879	0.222801	0.486858	0.765374	0.548818	-0.455214	-0.107155	-0.534112	-0.207733	0.21613	-0.376576	-0.255248	-0.718986	0.0629778
Ankrd42	blue	-0.0323086	0.649804	0.584021	0.773292	-0.167454	0.0222533	-0.296586	-0.468215	-0.384603	-0.0666763	0.0880581	-0.188707	-0.302568	0.155317	0.145465	-0.549969	-0.245587	-0.357799	-0.171651	-0.188778	0.222561	0.483833	-0.190157
Ankrd44	blue	-0.17528	0.717449	0.471676	0.558476	0.113095	0.286441	-0.552418	-0.532029	-0.703726	-0.382354	-0.257871	-0.409777	-0.225978	0.289547	0.121889	-0.501836	-0.153251	-0.322018	-0.0224291	-0.453033	-0.0462471	0.114613	-0.0815206
Ankrd45	green	-0.0190854	-0.0889571	0.0038807	0.0881858	-0.430442	-0.0745273	-0.192915	-0.263054	-0.275849	-0.16382	-0.214971	-0.0955293	-0.0542253	-0.0761581	0.333077	-0.0918024	0.126303	0.383436	0.362746	0.202053	0.464517	0.0984601	0.552559
Ankrd46	blue	0.00347304	-0.856364	-0.520922	-0.599629	-0.311704	-0.309181	0.471008	0.294403	0.588113	0.268422	0.156949	0.394377	0.0186225	-0.267553	-0.298861	0.673341	0.35316	0.649272	0.223747	0.636712	0.199725	0.0784032	-0.102435
Ankrd49	grey	-0.425812	-0.110351	-0.34252	-0.215715	-0.33636	-0.0928516	-0.306328	-0.149277	0.0122057	0.0619167	0.0795085	0.364337	0.135024	0.363602	-0.138518	0.0746397	-0.0654968	0.425276	0.491486	0.0469431	0.208967	-0.103906	0.408376
Ankrd50	turquoise	-0.261924	-0.316456	0.449451	-0.08574	-0.167192	0.14365	0.436608	-0.275566	-0.212336	-0.614593	-0.445401	-0.698316	-0.761993	-0.774787	0.468427	0.487104	0.875109	0.17288	-0.432474	0.342221	-0.167282	0.369478	0.194812
Ankrd52	turquoise	0.199143	-0.055198	0.336223	-0.119951	0.138523	0.0744567	0.457728	0.191282	-0.151049	-0.394944	-0.544976	-0.757907	-0.321399	-0.612183	0.423442	0.325483	0.517319	-0.321314	-0.632184	0.0632905	-0.539116	-0.0701726	0.173677
Ankrd54	turquoise	0.262294	0.613374	0.273936	0.280542	0.455282	0.270874	-0.237509	-0.0232802	-0.0809478	0.0807274	0.278106	0.0670765	0.213401	0.320538	-0.0755047	-0.565552	-0.465404	-0.521646	-0.180345	-0.545398	-0.217083	-0.236166	0.273313
Ankrd55	lightgreen	-0.0396516	-0.344109	-0.260019	0.22932	-0.289348	-0.649456	0.29027	0.2662	0.470332	0.673183	0.337995	0.408996	0.233272	0.0932571	-0.232087	0.068989	-0.239363	0.240333	0.177651	0.664281	0.723401	0.476017	-0.172736
Ankrd6	magenta	-0.123	-0.0456506	0.640083	0.373036	-0.31616	-0.0226138	0.34502	-0.445309	-0.198749	-0.350015	-0.103097	-0.517955	-0.823428	-0.571348	0.403283	0.174779	0.581462	0.0544799	-0.449583	0.387663	0.160718	0.788579	-0.0233864
Ankrd63	turquoise	-0.376758	-0.517401	0.288809	-0.261975	-0.350362	0.179904	0.432652	-0.357554	-0.0533759	-0.57622	-0.25296	-0.445511	-0.81307	-0.71347	0.303279	0.639128	0.937853	0.433848	-0.264961	0.426472	-0.0851273	0.396071	0.123048
Ankrd66	blue	-0.0942501	0.743037	0.527875	0.624522	0.0936854	0.377572	-0.503059	-0.477435	-0.513354	-0.233948	-0.0592202	-0.190384	-0.137794	0.312172	0.0849605	-0.730929	-0.3046	-0.331741	-0.0117968	-0.565749	0.0973482	0.110056	0.244199
Ankrd9	turquoise	0.324815	0.539402	-0.146558	0.376493	0.277713	-0.225441	-0.262199	0.38256	0.144484	0.614788	0.167125	0.398121	0.715711	0.60091	-0.376765	-0.731553	-0.909784	-0.52323	0.103279	-0.39479	0.117799	-0.255211	0.0160394
Anks1	purple	0.280228	0.00567462	-0.345559	-0.184585	0.375597	-0.355635	0.311826	0.828061	0.353348	0.485662	-0.13044	-0.00550563	0.603212	0.196597	-0.282087	0.0936496	-0.343352	-0.436522	-0.255705	-0.00831022	-0.343632	-0.430421	-0.0311298
Anks1b	turquoise	-0.379239	-0.643848	-0.0954947	-0.571103	-0.346503	0.17045	0.179692	-0.31542	-0.11336	-0.576579	-0.262281	-0.257798	-0.556679	-0.506532	0.233503	0.77023	0.878504	0.67947	0.117194	0.400774	-0.0898021	0.0891063	0.0693797
Anks3	brown	-0.106475	0.284658	0.410058	0.348792	0.110486	-0.114868	0.0228515	-0.283509	-0.285753	-0.187686	-0.215935	-0.362455	-0.40962	-0.20876	0.12622	-0.0676226	0.159412	-0.13153	-0.264716	0.126116	0.0223177	0.418257	0.0174639
Anks6	greenyellow	0.109474	-0.0202355	0.549172	0.0601765	0.0596728	0.30271	0.463108	0.0110662	-0.101225	-0.403364	-0.312607	-0.658043	-0.461544	-0.58972	0.281644	0.0888138	0.498719	-0.227354	-0.593551	-0.0311773	-0.274527	0.127014	0.287216
Ankub1	turquoise	-0.0394276	0.577528	-0.11985	0.174587	0.18115	0.275082	-0.76436	-0.176596	-0.333069	0.0326736	0.137437	0.271251	0.460209	0.751655	-0.126634	-0.563163	-0.635253	-0.237593	0.409282	-0.632919	-0.0484312	-0.445892	-0.122874
Ankzf1	blue	0.518776	0.428282	-0.0019933	0.176465	0.0975032	-0.0968676	-0.355703	0.0404891	-0.350017	-0.0468011	-0.405972	-0.106442	0.202711	-0.0393782	0.0864571	-0.396695	-0.299647	-0.305321	0.0727406	-0.325406	-0.160308	-0.246415	-0.0747266
Anln	turquoise	0.2321	0.363307	-0.329396	-0.172642	0.259117	0.277109	-0.557177	0.105403	-0.114769	0.0930042	0.115494	0.333521	0.663469	0.602714	-0.143518	-0.423881	-0.563699	-0.174153	0.408401	-0.587676	-0.181143	-0.772055	0.303874
Ano1	pink	-0.0969503	0.696406	0.791684	0.897213	0.056534	0.124086	-0.215321	-0.524075	-0.516212	-0.231665	-0.0886678	-0.467566	-0.448335	0.00323515	0.280282	-0.585007	-0.114066	-0.441899	-0.344502	-0.224105	0.185447	0.562894	-0.0108477
Ano10	blue	0.0427735	0.727287	-0.0163327	0.468312	0.436189	-0.0452913	-0.542288	0.00586579	-0.192681	0.322129	0.156399	0.222932	0.487946	0.711734	-0.345682	-0.701686	-0.802907	-0.47843	0.177702	-0.512996	0.0245042	-0.193898	-0.146675
Ano2	brown	0.124962	0.333782	0.638629	0.349173	0.040624	0.251179	-0.155691	-0.662253	-0.577287	-0.625567	-0.314974	-0.546939	-0.753488	-0.451586	0.431796	-0.0595765	0.403362	-0.129445	-0.322758	-0.104405	-0.228197	0.402249	-0.248911
Ano3	turquoise	-0.312261	-0.764753	-0.276185	-0.67981	-0.360071	0.0138399	0.199524	-0.226982	-0.0145781	-0.450038	-0.202951	-0.123936	-0.469147	-0.477432	0.22657	0.910736	0.849094	0.760225	0.193256	0.53844	-0.0804033	0.0845093	-0.0624308
Ano4	brown	0.219139	0.0972153	-0.621597	-0.169535	0.191182	-0.273088	-0.278441	0.493986	0.27011	0.605474	0.26784	0.606805	0.888749	0.652586	-0.342616	-0.250228	-0.733478	-0.148036	0.416136	-0.187028	0.0454874	-0.518173	-0.158601
Ano5	turquoise	0.485803	0.341719	0.0482969	0.531414	0.13634	-0.459588	-0.114243	0.251257	-0.0480887	0.432321	-0.0806346	0.0610138	0.39591	0.0747365	0.192375	-0.519923	-0.552651	-0.326969	0.00561793	0.0070763	0.359744	0.10851	0.183297
Ano6	blue	0.241797	0.851706	0.539548	0.492801	0.605184	0.278543	-0.366006	-0.230981	-0.627464	-0.327787	-0.348566	-0.53157	-0.123064	0.126615	0.225775	-0.528987	-0.230507	-0.71764	-0.399024	-0.613288	-0.462447	-0.0604983	-0.086522
Ano8	greenyellow	0.0475954	-0.517964	-0.22219	-0.26058	-0.147077	-0.307714	0.761648	0.68571	0.658135	0.373167	-0.0204927	0.037753	0.104655	-0.360606	-0.38578	0.381375	0.149319	-0.0643503	-0.349232	0.377255	-0.0663687	0.0247921	-0.280734
Anp32a	black	-0.395644	-0.623768	-0.528965	-0.323773	-0.232927	-0.307152	0.135923	0.127631	0.411031	0.380914	0.357271	0.518847	0.218929	0.244978	-0.200481	0.35469	0.0385457	0.693552	0.50568	0.527048	0.589447	0.171721	0.263255
Anp32b	yellow	-0.182593	-0.178129	-0.514438	-0.229312	-0.165776	-0.0547487	-0.35133	-0.0188765	0.192989	0.35222	0.41691	0.688917	0.443429	0.636183	-0.350812	-0.030082	-0.355659	0.405275	0.651568	0.0180038	0.363494	-0.149623	-0.043108
Anp32e	greenyellow	-0.452498	0.312326	-0.0860343	0.152111	0.0244413	0.12393	-0.617117	-0.460946	-0.289083	-0.0613321	0.0626546	0.248051	0.0786558	0.592554	-0.205414	-0.284436	-0.267233	0.222004	0.504823	-0.262799	0.208336	-0.057626	0.222347
Anpep	blue	0.386975	0.605805	0.118378	0.305916	0.538086	-0.101933	-0.146781	0.302471	-0.136607	0.208586	-0.196451	-0.1311	0.380412	0.268417	-0.195051	-0.51615	-0.52901	-0.636811	-0.229569	-0.418297	-0.243781	-0.256864	-0.0878964
Antxr1	blue	0.187422	0.931834	0.267386	0.578143	0.486819	0.102445	-0.577882	-0.144195	-0.44995	0.0743965	-0.0387829	-0.0767255	0.269883	0.592189	-0.0885368	-0.77482	-0.676113	-0.626687	-0.0323347	-0.628705	-0.130548	-0.135776	-0.0270981
Antxr2	blue	0.168767	0.819344	0.20936	0.321555	0.691134	0.218117	-0.533294	-0.127594	-0.484348	-0.127497	-0.220665	-0.189914	0.189937	0.421275	-0.0460721	-0.553489	-0.467775	-0.576965	-0.0918255	-0.643995	-0.408712	-0.313904	-0.0687503
Anxa1	blue	-0.171356	0.708446	0.349931	0.443543	0.299591	0.477463	-0.469747	-0.351234	-0.266194	-0.0882348	0.292111	0.0736459	0.0409656	0.492274	-0.178676	-0.70498	-0.446146	-0.394676	0.0126204	-0.712801	-0.0479829	-0.0844904	0.105101
Anxa11	blue	0.208689	0.930288	0.439643	0.498328	0.603316	0.319195	-0.397605	-0.103333	-0.46534	-0.132591	-0.163443	-0.333875	0.121559	0.38167	-0.041603	-0.709436	-0.474208	-0.753977	-0.29374	-0.728163	-0.369311	-0.234929	0.0835644
Anxa2	blue	0.0891508	0.861264	0.555899	0.791241	0.282794	0.236739	-0.431944	-0.330058	-0.407219	0.00533015	0.129482	-0.135244	0.0162245	0.3977	0.0263337	-0.858926	-0.528599	-0.528026	-0.114624	-0.524735	0.161131	0.161777	0.192318
Anxa3	brown	0.107967	-0.27632	-0.799518	-0.569488	-0.00595113	-0.13633	-0.207112	0.379432	0.402136	0.399168	0.317563	0.682981	0.696803	0.449341	-0.407818	0.175984	-0.384027	0.222848	0.539498	-0.0751463	-0.103931	-0.676957	-0.171855
Anxa4	blue	0.139652	0.854832	0.1414	0.419066	0.567725	0.205677	-0.583001	-0.0700345	-0.326592	0.0963509	0.0605045	0.0770909	0.34097	0.621427	-0.266339	-0.742862	-0.706847	-0.57519	0.0308061	-0.738885	-0.200744	-0.282304	-0.122383
Anxa5	turquoise	0.198829	0.576155	-0.220915	0.266266	0.330874	0.00252645	-0.471487	0.270455	0.0527493	0.496623	0.278579	0.45862	0.792045	0.783996	-0.391065	-0.753365	-0.939585	-0.440605	0.28668	-0.578885	0.0683833	-0.471046	0.0729591
Anxa6	brown	0.296247	0.356591	-0.289431	0.00775555	0.550486	-0.0781394	-0.0173487	0.658345	0.349683	0.583782	0.21819	0.331487	0.772721	0.553586	-0.536701	-0.402472	-0.759037	-0.558686	-0.0733864	-0.412525	-0.231533	-0.546553	-0.0390036
Anxa7	yellow	-0.104261	-0.508099	-0.685586	-0.294441	-0.267752	-0.540869	0.0675938	0.301545	0.495674	0.601176	0.307457	0.681851	0.422677	0.296671	-0.337204	0.26529	-0.225601	0.526516	0.528651	0.512579	0.49786	0.0546203	-0.0476127
Anxa8	blue	0.0674641	0.81302	0.523722	0.34605	0.62086	0.65768	-0.487261	-0.416728	-0.565724	-0.445402	-0.0835791	-0.339278	-0.140805	0.270723	0.0512981	-0.570037	-0.202883	-0.53565	-0.223075	-0.789403	-0.454906	-0.231713	0.0333444
Aoc2	turquoise	-0.400074	-0.646752	-0.314241	-0.601879	-0.231288	0.00233285	0.195624	0.0229214	0.131314	-0.254741	-0.13764	-0.0255047	-0.169327	-0.325615	0.112571	0.727465	0.571421	0.542428	0.154033	0.365555	-0.0835944	-0.132727	0.0770263
Aoc3	yellow	0.307125	0.266192	0.26581	0.216782	0.418827	-0.0615742	0.141884	0.13643	-0.191761	-0.0648865	-0.071095	-0.42479	-0.116678	-0.223407	0.272974	0.00575236	0.0105463	-0.474167	-0.470954	-0.0488483	-0.288041	0.124405	-0.250295
Aox1	blue	0.220546	0.951755	0.517185	0.626151	0.383813	0.332248	-0.535749	-0.317237	-0.511308	-0.154303	-0.00169827	-0.20441	0.0357991	0.326824	0.122913	-0.794954	-0.499457	-0.659617	-0.177467	-0.700496	-0.179464	-0.103334	0.125924
Aox3	blue	0.431799	0.656897	0.154009	0.348131	0.433885	-0.0401042	-0.462235	-0.100905	-0.498956	-0.0841513	-0.388165	-0.225447	0.128334	0.161267	0.0661121	-0.464771	-0.373178	-0.418076	-0.0148013	-0.393076	-0.230468	-0.160605	-0.112409
Ap1ar	turquoise	-0.313071	-0.841662	-0.260725	-0.641285	-0.500781	0.000559948	0.316767	-0.163046	0.172526	-0.317988	-0.0446333	0.00569336	-0.451497	-0.506622	0.14347	0.880575	0.802139	0.766841	0.166799	0.593469	0.0373671	0.150546	-0.0416616
Ap1b1	blue	0.357989	-0.456617	-0.238159	-0.122486	0.00665749	-0.5283	0.708109	0.701597	0.610953	0.562447	-0.00964593	0.0884145	0.242798	-0.262709	-0.247379	0.256605	-0.00503887	-0.000367732	-0.243696	0.515716	0.155292	0.133979	0.0952687
Ap1g1	yellow	0.150828	0.0537107	0.441757	-0.0207387	0.171181	0.128579	0.130062	-0.269733	-0.530337	-0.619434	-0.481306	-0.798871	-0.571144	-0.483412	0.686377	0.319482	0.618603	-0.103466	-0.442138	0.101537	-0.401308	0.211891	0.0677622
Ap1g2	turquoise	0.400889	0.595656	0.272539	0.312304	0.359078	0.247031	-0.166099	0.150136	-0.0781161	0.121593	0.165637	-0.0362858	0.296622	0.308563	0.035861	-0.566768	-0.509062	-0.710795	-0.287192	-0.581354	-0.341034	-0.275382	-0.161392
Ap1m1	grey	0.0913329	-0.149981	0.241131	0.14478	-0.276499	0.00231522	0.48245	0.191012	0.33699	0.153704	0.275943	-0.0566005	-0.123025	-0.302889	0.042237	-0.0125588	0.101634	-0.0578062	-0.310312	0.229113	0.265427	0.232032	0.256881
Ap1s1	blue	-0.291111	-0.799699	-0.172785	-0.549452	-0.371339	0.0718079	0.534772	0.00236785	0.48915	-0.0870982	0.24455	0.16804	-0.393827	-0.44031	-0.147471	0.73169	0.642106	0.592504	-0.0291505	0.497313	0.0368447	0.188517	0.00197727
Ap1s2	black	-0.456046	-0.509801	-0.0534151	-0.180355	-0.382903	-0.165317	0.0815424	-0.432554	-0.130055	-0.284334	-0.125978	-0.0946292	-0.520991	-0.291373	0.283237	0.542582	0.625843	0.764693	0.257678	0.628837	0.407683	0.503102	0.308224
Ap1s3	grey	-0.235386	0.0726112	0.0799642	0.257165	-0.326756	-0.0150512	-0.0374101	-0.163015	0.0754499	0.131599	0.252583	0.118218	-0.0599298	0.155611	-0.209595	-0.132078	-0.0970551	0.126979	0.128977	0.111876	0.370718	0.190397	0.295139
Ap2a1	greenyellow	0.0673539	-0.323223	0.257256	0.128107	-0.0848093	-0.249678	0.913324	0.539138	0.519558	0.255559	-0.0252812	-0.328783	-0.197272	-0.52587	-0.136756	0.261744	0.260611	-0.287115	-0.717391	0.385482	-0.0289124	0.347729	-0.107961
Ap2a2	green	-0.0144899	-0.09916	0.555857	0.315025	-0.069547	-0.0455346	0.620129	0.0530017	0.181332	-0.104473	-0.257351	-0.412418	-0.551006	-0.703369	0.0293072	0.0454788	0.380794	-0.198577	-0.655935	0.209887	-0.00426436	0.504711	-0.0567185
Ap2b1	turquoise	-0.291463	-0.333255	0.376981	-0.00486893	-0.269663	0.105046	0.315799	-0.344658	-0.247504	-0.510701	-0.32246	-0.584759	-0.6635	-0.555248	0.522609	0.410192	0.765546	0.337968	-0.218625	0.405103	0.133363	0.449546	0.428152
Ap2m1	red	-0.0757132	-0.569374	-0.248123	-0.147925	-0.231609	-0.297778	0.585515	0.390136	0.8236	0.553538	0.392679	0.530668	0.0816778	-0.190722	-0.511998	0.225293	-0.00459373	0.283878	-0.0217458	0.455975	0.361404	0.239926	0.00148035
Ap2s1	turquoise	-0.00475787	-0.0439775	-0.223694	0.189419	0.0740431	-0.227509	0.227953	0.467203	0.721796	0.817218	0.714156	0.681919	0.536805	0.422282	-0.663443	-0.324339	-0.631094	-0.125221	0.0712122	0.0174385	0.413494	0.0289048	-0.0384358
Ap3b1	red	-0.457862	-0.0930911	0.00677997	-0.242673	0.158906	0.0747067	-0.190685	-0.400891	-0.536057	-0.579984	-0.468448	-0.48204	-0.395293	-0.0900011	0.365561	0.482165	0.545219	0.316259	0.0769974	0.176651	-0.200616	0.0607034	0.17052
Ap3b2	greenyellow	-0.0917273	-0.249411	0.371395	0.36021	-0.121546	-0.284011	0.678063	0.153033	0.23177	0.16911	0.075105	-0.334611	-0.319422	-0.411209	0.238673	0.130091	0.277262	-0.0195169	-0.465789	0.585759	0.462698	0.691374	0.239432
Ap3d1	turquoise	-0.156542	-0.208399	0.374482	0.203212	-0.124123	-0.169835	0.606186	0.123144	0.150661	0.0162774	-0.198299	-0.405463	-0.3836	-0.395437	0.153945	0.20405	0.372877	-0.0198285	-0.493865	0.433826	0.188948	0.52612	0.3943
Ap3m1	green	0.184993	-0.0762443	-0.581229	-0.331038	-0.00764251	-0.0372254	-0.574332	-0.0861676	-0.183627	0.0782076	0.0718417	0.427267	0.494789	0.472138	-0.0366088	-0.0610276	-0.280004	0.413765	0.790115	-0.0693079	0.195092	-0.411479	0.000138949
Ap3m2	magenta	-0.32796	-0.19527	0.418454	0.275781	-0.261322	0.0529033	0.289118	-0.404504	0.0169195	-0.159521	0.0545327	-0.124649	-0.644318	-0.358876	0.0600419	0.0769805	0.420903	0.260106	-0.179454	0.360682	0.376568	0.763414	-0.0108543
Ap3s1	yellow	-0.206728	-0.27776	-0.335271	-0.155311	-0.217784	-0.0178822	-0.0786511	-0.0723344	0.287566	0.247712	0.250056	0.563177	0.139974	0.235391	-0.439156	-0.0406213	-0.0973336	0.512713	0.4943	0.141583	0.436899	0.0562424	0.212146
Ap3s2	royalblue	0.61378	-0.368439	-0.421798	-0.26233	-0.101095	-0.424287	0.304705	0.579565	0.412254	0.4141	0.0291228	0.228066	0.349246	-0.225289	-0.0801288	0.25768	-0.116307	0.0329052	0.00814991	0.316858	0.00117096	-0.176657	-0.365453
Ap4b1	grey	-0.0897022	-0.326441	-0.168521	-0.0822868	-0.281709	-0.178799	0.0651604	-0.0608794	0.0485684	-0.0269818	-0.0245742	0.0137459	-0.0848652	-0.187984	-0.079508	0.249218	0.207505	0.357426	0.210647	0.319557	0.260792	0.0990133	-0.174183
Ap4e1	tan	-0.269263	0.348341	0.32878	0.0871789	0.209123	0.287819	-0.332888	-0.44238	-0.722119	-0.713808	-0.629173	-0.660034	-0.399779	-0.174972	0.440042	-0.0212297	0.341823	-0.135064	-0.125025	-0.310388	-0.408362	-0.0773865	0.166171
Ap4m1	midnightblue	0.128656	0.490897	0.804841	0.450977	-0.0398108	0.505024	-0.137358	-0.530283	-0.573888	-0.630158	-0.231137	-0.626509	-0.616578	-0.367441	0.552733	-0.304925	0.272147	-0.40694	-0.468033	-0.372762	-0.283289	0.239013	0.00625548
Ap4s1	yellow	-0.00516453	-0.473569	-0.518625	-0.39484	-0.381055	-0.034657	-0.095456	0.0613732	0.41535	0.28061	0.500041	0.697883	0.33026	0.187193	-0.144725	0.148133	-0.127252	0.523287	0.575957	0.110354	0.30971	-0.227326	0.00787265
Ap5b1	black	-0.111103	0.410421	0.450808	0.379717	0.151915	0.223454	0.210118	0.173914	-0.0282789	-0.0110141	-0.025862	-0.419237	0.010249	0.0848972	0.00759312	-0.321651	-0.144416	-0.663934	-0.537342	-0.314863	-0.247952	-0.0439696	0.126568
Ap5m1	green	0.18503	-0.222156	-0.285337	-0.472084	-0.182627	0.0621957	-0.280068	-0.261587	-0.264066	-0.370989	-0.394172	0.0153352	-0.0634706	-0.164415	0.137328	0.250164	0.310808	0.491453	0.431955	0.0539657	-0.0872076	-0.302934	0.183713
Ap5s1	red	0.0385858	-0.329905	-0.148565	-0.312617	0.224425	-0.0770965	0.636994	0.649364	0.65034	0.314131	0.111173	0.102401	0.188937	-0.251635	-0.330559	0.251358	0.0328003	-0.148427	-0.381428	0.12083	-0.217975	-0.226173	0.209457
Ap5z1	grey	0.447226	0.267071	0.343441	0.213346	0.443123	0.294827	0.211657	0.171668	0.0286966	0.0171621	0.0715369	-0.231031	-0.0224242	-0.0551486	-0.0553998	-0.286325	-0.118082	-0.457818	-0.439616	-0.299452	-0.239427	-0.0177371	-0.104706
Apaf1	turquoise	-0.107189	-0.163652	0.40858	-0.165053	-0.00910038	0.388871	0.147299	-0.508402	-0.34472	-0.759398	-0.316977	-0.54321	-0.797808	-0.656878	0.382212	0.375261	0.789887	0.18875	-0.290335	0.0794908	-0.319122	0.229535	-0.104737
Apba1	brown	0.455131	0.134138	-0.154899	0.216159	0.186457	-0.395165	0.243498	0.733435	0.315497	0.599064	0.0238164	0.0793322	0.645212	0.110737	-0.120201	-0.346936	-0.557906	-0.481453	-0.163519	-0.0234394	0.122196	-0.201858	0.0302383
Apba2	pink	0.153232	0.466909	0.547438	0.822461	0.151441	-0.18908	0.273683	0.194845	0.10815	0.380819	0.231965	-0.196367	0.0374289	0.00820234	0.0233477	-0.594332	-0.414371	-0.624489	-0.507367	-0.0444387	0.323798	0.439489	0.118659
Apba3	black	0.444667	0.373141	0.229814	0.238434	0.0763537	-0.0157593	0.177266	0.406994	0.157673	0.258783	0.0111269	-0.0814559	0.250969	0.0268265	0.0715636	-0.373751	-0.362429	-0.626467	-0.432743	-0.291539	-0.250664	-0.183767	0.218984
Apbb1	red	-0.0458193	-0.466916	-0.270957	-0.240302	0.0546976	-0.143918	0.73108	0.73763	0.933251	0.644534	0.507324	0.409547	0.32061	0.0125745	-0.614697	0.236772	-0.140399	-0.0876052	-0.28345	0.238726	0.0380875	-0.0470218	-0.102684
Apbb1ip	brown	-0.18561	-0.316248	-0.609129	-0.236328	-0.0151745	-0.34042	0.0814326	0.419469	0.460298	0.610185	0.382927	0.538921	0.595711	0.565386	-0.456881	0.0884044	-0.355439	0.257869	0.410031	0.279104	0.34588	-0.128275	0.0267334
Apbb2	brown	0.512102	0.259024	-0.265753	-0.0334018	0.253662	-0.102805	-0.153527	0.519399	0.0364121	0.331901	-0.197513	0.119346	0.727236	0.325993	-0.108252	-0.420929	-0.554319	-0.350627	0.123017	-0.333661	-0.113791	-0.582244	0.289752
Apc	tan	-0.0653485	0.109201	0.110543	-0.37522	0.195711	0.480763	-0.274346	-0.282222	-0.600027	-0.783381	-0.531656	-0.552072	-0.297004	-0.209105	0.434189	0.269067	0.47444	-0.0639192	-0.0972269	-0.357837	-0.70182	-0.388578	-0.145442
Apc2	turquoise	-0.135869	-0.418165	0.314136	-0.0832771	-0.175321	-0.101486	0.792365	0.225846	0.180511	-0.193695	-0.253692	-0.592231	-0.533637	-0.701331	0.236368	0.576937	0.680566	-0.0923681	-0.688393	0.46338	-0.219616	0.405186	-0.214537
Apcdd1	grey	-0.193593	0.0308165	-0.197594	-0.119753	0.208581	-0.195065	0.0862613	0.328178	0.160239	0.196685	-0.188161	0.0843094	0.187334	0.151957	-0.255767	0.076648	-0.148605	-0.223238	-0.14071	-0.0304681	-0.283896	-0.104489	-0.327596
Apeh	pink	0.175005	0.504478	0.546456	0.800778	0.0353233	-0.18686	0.112001	-0.0502118	-0.0441504	0.276663	0.255326	-0.162132	-0.132778	0.0660564	0.0835312	-0.511186	-0.338767	-0.517068	-0.42403	0.0202482	0.282533	0.571714	-0.0639462
Apex1	brown	0.0586691	-0.26699	0.466252	-0.0129489	-0.0131139	0.11532	0.536694	-0.199624	-0.0201667	-0.378254	-0.128819	-0.506839	-0.763305	-0.723452	0.288517	0.454705	0.719599	0.105312	-0.542999	0.384477	-0.121299	0.512785	0.0488276
Apex2	brown	0.162253	0.126903	0.503309	0.33613	-0.0315016	0.111455	0.171541	-0.1373	-0.0733842	-0.126343	0.132144	-0.227962	-0.295308	-0.378723	0.539946	-0.180924	0.111719	-0.23813	-0.365876	-0.0442142	0.0704251	0.332525	0.210027
Aph1a	turquoise	0.285183	0.141563	-0.191139	-0.100519	0.297899	0.0440626	0.0890632	0.543476	0.448408	0.454576	0.290712	0.358049	0.548883	0.339611	-0.4656	-0.217328	-0.527537	-0.406763	-0.12987	-0.37981	-0.24931	-0.476551	-0.123195
Aph1b	greenyellow	-0.124201	0.59019	0.213511	0.370993	0.036103	0.265938	-0.817467	-0.696918	-0.767874	-0.387977	-0.101125	-0.129799	-0.129581	0.42328	0.263451	-0.434062	-0.182647	-0.00617353	0.360516	-0.382205	0.0840809	0.0516069	-0.0571865
Aph1c	blue	0.243993	0.875451	0.302301	0.595756	0.488827	0.0969852	-0.544201	-0.235469	-0.393944	0.089482	0.147024	0.00590961	0.18398	0.510382	-0.0339921	-0.752437	-0.640695	-0.533659	-0.0161129	-0.533067	-0.0251939	-0.0198259	-0.00537578
Api5	green	-0.283119	-0.46356	-0.403496	-0.48343	-0.351397	-0.129427	-0.233187	-0.280879	-0.25986	-0.319588	-0.387898	0.014379	-0.0604183	-0.0874689	0.261372	0.410195	0.437016	0.770716	0.616718	0.349961	0.20756	-0.0965091	0.450017
Apip	brown	-0.000376094	-0.140804	-0.53974	-0.173319	-0.270298	-0.253372	-0.154524	0.283913	0.421423	0.546571	0.488233	0.68449	0.659972	0.489337	-0.246606	-0.130427	-0.502798	0.200586	0.517893	0.014675	0.336677	-0.358115	0.325228
Apitd1	grey	-0.195199	-0.217629	-0.0426735	-0.133377	-0.240338	0.16021	0.0729919	-0.129288	0.170723	-0.0301493	0.36737	0.121127	-0.111067	0.0330039	-0.215411	0.243397	0.157327	0.185369	0.0719745	0.0998824	0.0312075	0.00699717	-0.209648
Aplf	salmon	0.246849	0.154893	0.17416	-0.264875	0.227487	0.693764	-0.254521	-0.337441	-0.23436	-0.461742	-0.0162983	-0.0334048	-0.209306	-0.0486014	0.0657311	-0.0293768	0.179387	0.0165336	-0.010626	-0.444491	-0.413959	-0.325061	0.174035
Apln	midnightblue	-0.162931	-0.323746	-0.795527	-0.502354	-0.0557541	-0.358366	-0.0237044	0.605288	0.42071	0.51277	0.159454	0.513052	0.718799	0.481322	-0.359452	0.283261	-0.346601	0.11847	0.376504	0.0844062	-0.0679728	-0.495202	-0.15834
Aplp1	red	-0.0659805	-0.259304	-0.0926666	-0.351341	0.20534	0.205772	0.611496	0.568316	0.695426	0.238637	0.271516	0.152655	0.11601	-0.107913	-0.56879	0.230604	0.0302521	-0.299321	-0.469353	-0.138256	-0.475793	-0.291904	-0.241694
Aplp2	brown	0.365506	-0.00297464	-0.417572	-0.105515	0.208007	-0.447781	0.157048	0.767337	0.262769	0.527966	-0.285829	0.0963511	0.711281	0.230384	-0.200684	-0.117911	-0.439108	-0.267873	0.0133341	0.00501149	-0.0706223	-0.403681	0.197861
Apmap	turquoise	0.481479	0.520786	0.194333	0.499896	0.21427	-0.0966483	-0.240801	-0.00486658	-0.0527181	0.303584	0.0581402	0.174516	0.20096	0.228645	-0.196947	-0.611494	-0.557321	-0.400809	-0.0386335	-0.31833	0.0627004	0.0714735	-0.133347
Apoa1bp	turquoise	0.214664	0.303382	0.0960559	0.298526	0.314429	0.0102432	0.273755	0.533754	0.540632	0.584726	0.52275	0.30996	0.405828	0.238632	-0.458162	-0.446142	-0.618757	-0.680522	-0.408635	-0.323374	-0.125937	-0.115209	-0.312924
Apobec1	blue	0.0377739	0.687725	0.158546	0.360714	0.280564	0.26596	-0.57964	-0.291828	-0.362334	-0.0232691	0.0138337	0.08369	0.139916	0.571339	-0.271608	-0.636597	-0.484627	-0.237679	0.183443	-0.538489	-0.00520596	-0.139005	0.129728
Apobec3	grey	0.429812	0.221049	-0.148492	0.16923	0.200837	-0.168275	-0.291678	0.0371647	-0.0447048	0.322698	0.388961	0.288652	0.366159	0.363962	0.150091	-0.265011	-0.462145	-0.0677786	0.232018	-0.0520547	0.209978	-0.0395464	0.101586
Apoc1	turquoise	0.147694	0.352188	-0.115796	0.30439	0.392128	-0.176244	-0.107174	0.345206	0.228008	0.575912	0.34845	0.372115	0.652655	0.548944	-0.170535	-0.595689	-0.750409	-0.380271	0.0780081	-0.233191	0.224613	-0.168217	0.257231
Apod	brown	0.0030623	-0.120586	-0.754114	-0.326774	0.0916177	-0.220872	-0.264102	0.441792	0.330789	0.587264	0.366794	0.674868	0.879215	0.747893	-0.367349	-0.0704485	-0.610505	0.143614	0.592411	-0.0639561	0.178609	-0.532346	0.126638
Apoe	turquoise	0.151485	0.302579	-0.104157	0.302897	0.192979	-0.12712	0.120935	0.517532	0.611971	0.790811	0.650241	0.579523	0.596467	0.519511	-0.642082	-0.52309	-0.817799	-0.498616	-0.116315	-0.272372	0.123646	-0.137355	-0.0941133
Apol8	yellow	0.0665038	-0.373034	-0.755399	-0.250369	-0.29106	-0.481515	-0.0302807	0.473408	0.585899	0.765947	0.44012	0.837184	0.744225	0.472474	-0.494118	0.0155748	-0.527246	0.321094	0.586986	0.272355	0.475527	-0.219087	-0.0632584
Apold1	yellow	0.25016	0.0608888	0.526486	0.293198	-0.138122	0.0020163	0.187777	-0.23066	-0.342198	-0.332365	-0.258998	-0.56792	-0.439945	-0.521439	0.697056	0.0207635	0.388204	-0.127819	-0.367335	0.231175	0.0502573	0.410556	0.171125
Apoo	green	-0.0204186	0.105139	-0.573512	-0.14305	-0.00557036	-0.0932919	-0.510686	0.111992	0.169505	0.440948	0.379548	0.734682	0.719284	0.724199	-0.292734	-0.295086	-0.665699	0.135288	0.665574	-0.226155	0.219051	-0.471591	0.151551
Apool	yellow	-0.150446	-0.0113752	-0.395282	-0.190709	0.138813	0.0652789	-0.364028	-0.0230556	0.151506	0.19058	0.392856	0.575305	0.412374	0.329327	-0.154425	-0.114928	-0.350991	0.162316	0.473992	-0.184933	0.0930196	-0.364046	0.1753
Apopt1	cyan	0.0417006	-0.0592437	-0.332215	-0.132364	-0.117379	0.0450864	-0.117207	0.177862	0.364935	0.392155	0.669909	0.594313	0.474003	0.434142	-0.182972	-0.17821	-0.435428	0.0183269	0.317784	-0.170534	0.148681	-0.267682	-0.121771
App	purple	0.12656	-0.371077	-0.629763	-0.363156	0.0550111	-0.477002	0.385745	0.863493	0.628562	0.650348	-0.0646703	0.343651	0.684819	0.162078	-0.542656	0.186955	-0.306965	-0.0253882	0.0802477	0.216192	-0.0105546	-0.392396	0.0215009
Appbp2	brown	0.372377	-0.0265939	-0.422053	-0.251818	-0.0272713	-0.146527	-0.419858	0.0444172	-0.216685	0.00331641	-0.290155	0.201849	0.448242	0.136032	0.180988	-0.110073	-0.201525	0.154394	0.507864	-0.0892601	0.00355191	-0.429331	-0.00796547
Appl1	turquoise	-0.291641	-0.453473	-0.0809004	-0.309858	-0.465618	-0.0410985	-0.0829096	-0.482798	-0.365743	-0.512381	-0.264786	-0.24384	-0.514796	-0.354906	0.530749	0.58586	0.708898	0.716956	0.299853	0.511826	0.195775	0.293552	0.174575
Appl2	turquoise	0.110916	0.562887	-0.0793393	0.381619	0.197008	-0.19199	-0.515352	0.0581693	-0.311577	0.249835	-0.0488842	0.0675672	0.549456	0.601942	0.12475	-0.593015	-0.665385	-0.324468	0.264629	-0.302678	0.178277	-0.222882	0.311987
Aprt	turquoise	0.235657	0.459651	0.329612	0.511698	0.369251	0.118819	0.150524	0.285804	0.293046	0.426386	0.480619	0.135954	0.230204	0.248528	-0.32276	-0.567582	-0.572782	-0.637117	-0.409688	-0.344732	0.0588942	0.0635568	-0.238279
Aptx	grey	0.0731653	-0.210929	-0.108001	-0.123884	-0.245239	-0.045182	-0.015583	-0.0393342	0.138988	0.135425	0.261411	0.31357	0.0954408	0.0621237	0.240582	0.0222148	-0.0164491	0.291518	0.221309	0.189888	0.313086	0.0777897	0.402067
Aqp1	blue	0.187226	0.902335	0.307605	0.479479	0.575563	0.156072	-0.44889	-0.0850366	-0.352384	0.0290827	-0.0292133	-0.107774	0.19561	0.464109	-0.113722	-0.674524	-0.588345	-0.709082	-0.201816	-0.658856	-0.33662	-0.19389	-0.0689092
Aqp11	turquoise	0.0227014	0.444264	-0.0604999	0.438214	0.360652	-0.22569	-0.271216	0.18839	-0.0319024	0.432354	0.115056	0.193358	0.50067	0.573334	-0.122167	-0.522594	-0.683696	-0.413191	0.0708792	-0.239916	0.172112	-0.0225915	-0.206691
Aqp4	turquoise	-0.0394447	0.65995	-0.160953	0.262355	0.240944	0.0781772	-0.732589	-0.0811375	-0.262463	0.191909	0.0985857	0.342827	0.543942	0.784801	-0.289307	-0.675843	-0.765297	-0.309338	0.400751	-0.615687	0.00292018	-0.388418	-0.127512
Aqr	turquoise	0.142683	-0.301091	0.287425	-0.289274	-0.156854	0.226532	0.377989	-0.139471	-0.190014	-0.578814	-0.347903	-0.60699	-0.580544	-0.731276	0.551636	0.510773	0.787117	0.13148	-0.386452	0.237664	-0.321016	0.0885049	0.338094
Ar	magenta	-0.166945	-0.120203	0.382927	0.492986	-0.447733	-0.263095	0.096463	-0.453292	-0.228319	-0.095671	-0.0253715	-0.229949	-0.482552	-0.29159	0.43264	-0.049812	0.294877	0.345422	0.0486246	0.546816	0.734397	0.833666	0.223663
Araf	blue	0.0342276	-0.684168	-0.448808	-0.168609	-0.564403	-0.607901	0.292227	0.206311	0.519992	0.487459	0.301914	0.517076	0.128928	-0.171303	-0.0348541	0.376731	0.0504557	0.591455	0.357041	0.742097	0.631731	0.329281	-0.126656
Arap1	blue	0.109462	0.669407	0.361614	0.381825	0.520776	0.0837188	-0.0159381	0.249938	-0.237598	0.0225537	-0.299681	-0.44174	0.131049	0.236049	-0.0584216	-0.408952	-0.329897	-0.790875	-0.528573	-0.439763	-0.415767	-0.127941	0.00144147
Arap2	magenta	-0.154015	-0.199661	-0.56327	-0.577737	-0.0552133	0.143227	-0.305557	0.144319	-0.0237811	-0.0491609	-0.0602896	0.250437	0.485874	0.35638	0.021056	0.138832	-0.0647627	0.288512	0.521153	-0.174412	-0.1338	-0.672822	0.494332
Arap3	grey	-0.132054	-0.0109041	-0.0907687	-0.160304	0.458575	-0.0262635	0.237569	0.478824	0.108118	0.0467154	-0.337351	-0.195107	0.232741	-0.073507	-0.05422	0.052656	-0.0336113	-0.329198	-0.289683	-0.110364	-0.360638	-0.282993	0.0242991
Arc	turquoise	-0.282248	-0.249108	0.193108	-0.238399	-0.124065	0.251637	0.279543	-0.0753793	-0.104851	-0.440458	-0.303378	-0.453334	-0.314644	-0.391789	0.301861	0.333224	0.566012	0.0618779	-0.234628	0.107716	-0.247238	-0.0428288	0.288092
Arcn1	green	-0.179485	-0.157879	-0.44756	-0.331578	-0.0265664	-0.0713656	-0.554851	-0.341582	-0.362551	-0.208676	-0.195657	0.205948	0.160009	0.214007	0.225796	0.110584	0.0587005	0.629293	0.763667	0.0954104	0.255161	-0.212848	0.394477
Arel1	turquoise	-0.0363304	-0.380467	0.24076	-0.438942	-0.181317	0.425355	0.193526	-0.378777	-0.283338	-0.801193	-0.350047	-0.539365	-0.700723	-0.724485	0.514395	0.609051	0.91584	0.322865	-0.213343	0.1424	-0.402742	-0.000581442	0.0815411
Arf1	turquoise	-0.262576	-0.610493	0.126494	-0.338877	-0.338025	0.186498	0.563229	-0.128396	0.361738	-0.245478	0.210539	-0.0530048	-0.617585	-0.602741	-0.0113602	0.625496	0.7091	0.388839	-0.266597	0.403588	-0.0699625	0.310626	-0.111591
Arf2	yellow	0.411755	0.0977766	-0.205092	-0.0354728	-0.0278733	-0.030039	-0.183574	0.0418956	0.199646	0.324713	0.452089	0.490424	0.379002	0.24421	-0.085287	-0.249349	-0.399641	0.0378121	0.293699	-0.0660626	0.187002	-0.225693	0.332547
Arf3	turquoise	-0.236773	-0.571555	0.238936	-0.378153	-0.321766	0.244592	0.479249	-0.270376	0.0266786	-0.566159	-0.157778	-0.402436	-0.776577	-0.755131	0.305405	0.716713	0.945741	0.398126	-0.309567	0.384267	-0.212933	0.287128	-0.016944
Arf4	purple	-0.416565	-0.139589	0.038851	-0.111104	-0.273501	0.298712	-0.367784	-0.771136	-0.247553	-0.402585	0.169751	0.18536	-0.422716	0.037375	0.0796269	0.108228	0.340433	0.664776	0.47929	0.0776752	0.299397	0.207886	0.328089
Arf5	blue	-0.271524	-0.58845	-0.289981	-0.476548	-0.0324751	0.0747914	0.49559	0.275854	0.645638	0.220907	0.494569	0.343648	0.00677792	-0.0365866	-0.47074	0.476955	0.221878	0.259561	-0.0501714	0.231808	-0.0722807	-0.0223826	-0.195758
Arf6	turquoise	0.305622	0.177768	-0.218116	0.0055565	0.414764	-0.179374	0.111345	0.569673	0.419949	0.542946	0.0951355	0.350305	0.614133	0.261393	-0.417646	-0.350075	-0.571087	-0.396168	-0.070792	-0.251214	-0.14856	-0.382315	0.137556
Arfgap1	turquoise	-0.0654141	-0.49612	0.346138	0.00162311	-0.341151	-0.0387176	0.727935	0.0216546	0.309233	-0.0842692	-0.0379641	-0.284481	-0.56228	-0.634575	0.106823	0.409393	0.603943	0.175276	-0.462306	0.526455	0.131218	0.54789	0.0343812
Arfgap2	grey	0.172498	-0.118104	-0.119831	-0.321706	0.0677931	0.341231	-0.12062	-0.140142	-0.111332	-0.258492	-0.070524	0.0182464	-0.0370179	-0.064098	-0.0282467	0.0836424	0.187239	0.313406	0.226449	-0.0327306	-0.0210499	-0.265177	0.320216
Arfgap3	turquoise	0.262717	0.563807	0.0870681	0.503177	0.14844	-0.0458035	-0.202581	0.215909	0.21502	0.561813	0.454575	0.425217	0.534731	0.521454	-0.298539	-0.792876	-0.851128	-0.498741	0.0135904	-0.420558	0.246671	-0.123527	0.206765
Arfgef1	turquoise	0.022726	-0.187295	-0.0654626	-0.478445	0.0755909	0.126649	-0.223802	-0.362386	-0.60063	-0.731915	-0.707662	-0.494579	-0.386353	-0.393731	0.515994	0.518155	0.673234	0.400711	0.144348	0.115467	-0.379138	-0.167186	0.174587
Arfgef2	black	0.361337	0.542871	0.330258	0.263027	0.552287	-0.0611458	-0.0398076	0.0979808	-0.396566	-0.154476	-0.484246	-0.553714	-0.033129	-0.0629009	0.25053	-0.207416	-0.0937775	-0.599715	-0.469976	-0.229901	-0.460313	-0.0678485	0.0234196
Arfgef3	turquoise	-0.312768	-0.637378	-0.0524372	-0.261309	-0.391622	-0.270688	0.287249	-0.198441	-0.141851	-0.314212	-0.282714	-0.34292	-0.497286	-0.492449	0.540513	0.758576	0.765609	0.585986	0.0336832	0.75252	0.207777	0.482437	-0.0395105
Arfip1	blue	0.329054	0.468033	0.382304	0.353912	0.194834	0.0582159	-0.233873	-0.340173	-0.482291	-0.21526	-0.172387	-0.317769	-0.224991	-0.0261842	0.325459	-0.303704	-0.00990143	-0.171977	-0.107689	-0.100384	0.0074401	0.228059	0.277376
Arfip2	turquoise	-0.234869	-0.448903	0.165536	-0.0416327	-0.441137	0.0220941	0.445486	-0.130478	0.333902	-0.01981	0.208882	0.038827	-0.437306	-0.384582	-0.146817	0.351856	0.418499	0.314455	-0.148964	0.454839	0.26393	0.431098	-0.115499
Arfrp1	blue	0.125572	-0.448729	-0.177639	-0.283747	-0.325479	-0.156624	0.113122	-0.0839929	0.138488	-0.0241631	0.118512	0.168958	-0.148619	-0.282429	0.289751	0.444274	0.296411	0.434278	0.145379	0.464363	0.172469	0.132275	-0.0766429
Arg2	pink	-0.0910077	-0.260623	-0.0875259	-0.48656	-0.318603	0.332372	-0.178954	-0.366381	-0.231669	-0.591168	-0.366238	-0.120798	-0.351181	-0.319235	0.07709	0.364444	0.535956	0.404095	0.212428	-0.126771	-0.368926	-0.28634	0.0557024
Arglu1	turquoise	-0.0784858	-0.586607	-0.0194794	-0.387844	-0.472833	-0.052441	0.133467	-0.41053	-0.184774	-0.50652	-0.320097	-0.231915	-0.598684	-0.620759	0.497446	0.675356	0.822798	0.668029	0.125994	0.546601	0.045819	0.287541	0.042758
Arhgap1	brown	-0.212209	0.261062	0.776256	0.508452	0.16205	0.263348	0.2797	-0.358609	-0.240342	-0.340749	0.00177165	-0.60289	-0.676118	-0.267747	0.225883	-0.0965689	0.334163	-0.265426	-0.607373	0.0324343	0.0288163	0.610488	-0.0679148
Arhgap10	turquoise	-0.317195	-0.47833	0.133603	-0.510065	-0.24042	0.373061	0.280344	-0.283312	-0.0794161	-0.650666	-0.234869	-0.383794	-0.655087	-0.563136	0.264104	0.695315	0.881422	0.406355	-0.184017	0.200979	-0.360261	0.0224318	0.104775
Arhgap11a	salmon	-0.152889	0.188049	-0.00378922	-0.167154	0.239891	0.598589	-0.371187	-0.229889	-0.070145	-0.278912	0.267802	0.218841	0.00295832	0.118631	-0.164648	-0.141254	-0.105325	-0.0930211	0.108045	-0.577598	-0.351909	-0.42356	-0.266278
Arhgap12	brown	0.335765	-0.010954	-0.570645	-0.16421	-0.301358	-0.435991	-0.316316	0.251335	-0.0109007	0.337668	-0.177797	0.334354	0.554168	0.337172	-0.116442	-0.0936896	-0.381327	0.161384	0.526786	0.0691675	0.154765	-0.327512	0.0790369
Arhgap15	salmon	-0.0201168	-0.0216713	-0.0774302	-0.523523	0.3494	0.690847	-0.192276	-0.136416	-0.048893	-0.406271	0.206344	0.0763777	-0.00150828	0.0608794	-0.0566855	0.128518	0.157511	0.00546094	0.0432662	-0.521796	-0.585254	-0.586642	-0.0157652
Arhgap17	green	0.177474	0.445561	0.487374	0.360867	0.254872	0.152044	0.217447	0.204708	0.00807103	0.0262748	-0.0446858	-0.351662	-0.0769995	-0.0578902	-0.0514016	-0.285794	-0.142327	-0.687402	-0.635277	-0.339277	-0.394407	0.0080769	-0.0321113
Arhgap18	blue	0.201065	0.897657	0.663501	0.640487	0.385096	0.317052	-0.448837	-0.455298	-0.658128	-0.3621	-0.221472	-0.460047	-0.231143	0.114555	0.224589	-0.66992	-0.23748	-0.59955	-0.293949	-0.586561	-0.221824	0.0675417	0.0554138
Arhgap19	tan	-0.246443	-0.060339	0.291524	-0.0948494	-0.0597814	0.434101	-0.0643288	-0.528402	-0.283454	-0.594124	-0.08593	-0.279854	-0.596267	-0.379594	0.180682	0.217991	0.525594	0.293398	-0.0405553	0.00314771	-0.0621472	0.11108	0.294388
Arhgap20	turquoise	-0.359757	-0.477772	0.088948	-0.457878	-0.250843	0.233091	0.159097	-0.373237	-0.293684	-0.702343	-0.400628	-0.487211	-0.6273	-0.536056	0.461084	0.688425	0.916945	0.521563	-0.0248662	0.319062	-0.19029	0.110895	0.279128
Arhgap21	turquoise	0.277902	0.261512	0.637909	0.0561424	0.188552	0.470794	0.0803263	-0.31303	-0.499211	-0.737916	-0.375133	-0.777448	-0.62175	-0.592059	0.577921	0.0819733	0.522465	-0.361629	-0.600065	-0.257804	-0.604755	0.0181427	-0.0920459
Arhgap22	purple	0.23973	-0.000958617	-0.370814	-0.206793	0.254408	-0.15107	0.225309	0.75897	0.493496	0.513223	0.165816	0.292278	0.603602	0.167557	-0.374069	-0.0345138	-0.443363	-0.369111	-0.139449	-0.146637	-0.25164	-0.480556	-0.0443302
Arhgap23	brown	0.105934	0.226212	-0.170917	-0.1007	0.446188	0.112408	0.184639	0.686891	0.344379	0.378345	0.133547	0.0689537	0.599836	0.40638	-0.414958	-0.189991	-0.476308	-0.631117	-0.304061	-0.413524	-0.444543	-0.564114	-0.0500862
Arhgap24	brown	0.366763	0.0292135	-0.456195	0.0725765	0.132818	-0.568361	0.0828903	0.753435	0.384273	0.755978	-0.0024235	0.363084	0.846303	0.334437	-0.312972	-0.315363	-0.677262	-0.243738	0.16709	0.0285546	0.225911	-0.292632	0.0779551
Arhgap25	blue	-0.158229	0.739593	0.738242	0.484564	0.29485	0.734773	-0.382171	-0.643113	-0.529751	-0.53417	0.108853	-0.355607	-0.457006	0.14575	0.158409	-0.535148	-0.0330213	-0.457051	-0.316844	-0.687177	-0.287653	0.098694	-0.0195711
Arhgap26	turquoise	-0.0790379	-0.526822	0.218684	-0.271829	-0.363638	0.0865009	0.357175	-0.331387	-0.132188	-0.555146	-0.270592	-0.427286	-0.701032	-0.789718	0.562486	0.592311	0.886008	0.481583	-0.158253	0.508321	0.016894	0.341525	0.257902
Arhgap27	purple	0.145607	-0.507474	-0.42292	-0.417666	-0.298264	-0.333996	0.474336	0.596132	0.548897	0.358358	0.0117343	0.177662	0.235528	-0.133241	-0.413798	0.461539	0.0698175	0.0685909	-0.0667544	0.312931	-0.137232	-0.171039	-0.539699
Arhgap28	blue	0.221716	0.908302	0.485625	0.741223	0.320638	0.107675	-0.413951	-0.196475	-0.46134	-0.0100248	-0.0713979	-0.265026	0.0773051	0.325219	0.050691	-0.79783	-0.534689	-0.656296	-0.192905	-0.529587	-0.0122693	0.0354155	0.0692011
Arhgap29	greenyellow	-0.203771	0.394302	-0.181754	-0.0262808	0.340792	0.0215099	-0.544849	-0.0498992	-0.520151	-0.183197	-0.518144	-0.166861	0.273293	0.427343	0.0643449	-0.17914	-0.221794	-0.15717	0.234675	-0.348915	-0.247522	-0.349165	0.0718076
Arhgap30	brown	-0.0050522	-0.238312	-0.481535	-0.250211	-0.319005	-0.168453	-0.110366	0.172999	0.277527	0.328567	0.401974	0.462344	0.396681	0.32398	-0.147892	0.187728	-0.232573	0.155499	0.358313	0.0978563	0.0911724	-0.237484	-0.227435
Arhgap31	yellow	0.370567	0.185952	0.249399	-0.0357938	0.205125	0.215946	0.121584	0.203294	-0.240392	-0.247249	-0.285223	-0.503293	-0.0543042	-0.197736	0.38285	0.0232103	0.126432	-0.462754	-0.453485	-0.255142	-0.513509	-0.182002	-0.0368261
Arhgap32	turquoise	-0.0344655	-0.570064	0.0411665	-0.581878	-0.223385	0.191505	0.325095	-0.160002	-0.136849	-0.633751	-0.41246	-0.456869	-0.565974	-0.734906	0.509692	0.769231	0.923519	0.410863	-0.173414	0.342801	-0.357081	0.000419274	0.104267
Arhgap33	turquoise	-0.291003	-0.397861	0.353029	-0.272928	-0.186395	0.311972	0.510231	-0.173088	0.0025167	-0.544495	-0.119814	-0.516467	-0.717721	-0.642921	0.294561	0.606778	0.844501	0.111205	-0.498243	0.214914	-0.360949	0.254032	-0.140766
Arhgap35	black	0.263908	0.48632	0.581242	0.436656	0.272115	-0.00132825	0.061402	-0.0512626	-0.535717	-0.376947	-0.653265	-0.825123	-0.319545	-0.398166	0.468226	-0.217086	0.150792	-0.566792	-0.578417	-0.139995	-0.305361	0.159822	0.0215687
Arhgap36	magenta	-0.150869	-0.00165911	0.44092	0.695451	-0.228377	-0.403651	0.288235	-0.193983	0.0517047	0.233245	0.127666	-0.107221	-0.375281	-0.227994	0.156938	-0.166719	0.0372146	0.0411443	-0.213289	0.510505	0.703213	0.936668	0.0348124
Arhgap39	green	0.229739	0.533606	0.735241	0.412639	0.47332	0.371786	0.226819	-0.0633949	-0.172133	-0.295018	-0.115181	-0.561831	-0.40181	-0.343472	0.126468	-0.320081	0.0686435	-0.709565	-0.799946	-0.413958	-0.477035	0.102847	0.0645691
Arhgap4	purple	0.07718	-0.231647	-0.0552266	0.0185164	-0.175864	-0.298511	0.431658	0.489609	0.350546	0.319739	0.0344233	-0.00947475	0.105773	-0.186883	-0.0294728	0.155735	-0.0301604	-0.124341	-0.261268	0.290054	0.115085	0.138279	-0.318571
Arhgap42	blue	0.374138	0.874575	0.215266	0.424095	0.446089	0.175191	-0.582347	-0.10982	-0.443761	-0.0313555	-0.185551	-0.06818	0.256221	0.402194	-0.116209	-0.738826	-0.60425	-0.621933	-0.0318274	-0.709219	-0.298305	-0.306271	-0.166421
Arhgap44	brown	0.380358	0.344312	-0.074708	0.242901	0.354087	-0.129439	0.0749797	0.606988	0.311476	0.563612	0.107464	0.224275	0.672533	0.317135	-0.372061	-0.602534	-0.708298	-0.542084	-0.111825	-0.339044	0.0264844	-0.338988	0.167759
Arhgap45	grey	-0.350593	0.0286356	-0.332242	-0.319887	0.354359	0.0961054	-0.118699	0.134731	0.113578	0.0825016	-0.00799599	0.203464	0.249767	0.470324	-0.377669	0.103711	-0.14214	0.0144953	0.127841	-0.192065	-0.311056	-0.353763	0.0611044
Arhgap5	green	-0.201634	0.184485	-0.323901	-0.0930346	-0.109538	-0.0340272	-0.792943	-0.415373	-0.60189	-0.249487	-0.406328	0.0806012	0.189519	0.451846	0.117621	-0.142016	-0.125992	0.378301	0.736158	-0.15112	0.146039	-0.238964	0.155423
Arhgap6	magenta	-0.196381	0.0851998	0.708513	0.614897	-0.333514	0.019195	0.151315	-0.595196	-0.291421	-0.310545	-0.0122975	-0.428842	-0.769555	-0.440404	0.424501	-0.0957762	0.398925	0.0879177	-0.284021	0.322092	0.444403	0.867657	0.10487
Arhgdia	greenyellow	-0.395914	-0.480784	0.0940755	-0.166936	-0.0432597	0.028443	0.826136	0.35666	0.692695	0.218691	0.371393	0.018937	-0.22084	-0.255582	-0.3576	0.405436	0.317714	-0.00324364	-0.497224	0.327913	-0.0336632	0.263156	-0.00833026
Arhgdib	turquoise	-0.255451	-0.607012	-0.175118	-0.60077	-0.252468	0.0776075	0.170542	-0.181649	-0.0164166	-0.413003	-0.133486	-0.149285	-0.397946	-0.353937	0.246854	0.796468	0.728432	0.548053	0.0751742	0.335602	-0.236267	0.00657784	-0.0609137
Arhgdig	turquoise	-0.0986969	0.0105783	-0.3245	0.0999871	0.0603982	-0.191657	0.154778	0.494913	0.699646	0.792482	0.652036	0.71414	0.575782	0.540216	-0.758915	-0.323475	-0.682611	-0.181473	0.0940195	-0.0929323	0.275851	-0.0774098	-0.202247
Arhgef1	black	0.20921	0.691822	0.386984	0.558673	0.227266	-0.0503287	-0.156691	0.114559	-0.291343	0.107391	-0.106044	-0.297517	0.200846	0.277176	0.225847	-0.610019	-0.460925	-0.729794	-0.337165	-0.395706	-0.119903	0.0164801	0.00304229
Arhgef10	brown	0.315133	0.355564	-0.297721	-0.184822	0.384145	0.156222	-0.26247	0.4606	0.00769205	0.173321	-0.0665516	0.108697	0.682518	0.456972	-0.193196	-0.282147	-0.533467	-0.505918	0.0269925	-0.5839	-0.504386	-0.809858	-0.016461
Arhgef10l	turquoise	0.201722	0.145023	0.235211	0.408738	-0.0426697	-0.230373	0.42197	0.479767	0.398188	0.442465	0.0566202	0.00417698	0.164472	-0.0891173	-0.261622	-0.358121	-0.337011	-0.557202	-0.468383	-0.0824127	0.0209961	0.161137	-0.393645
Arhgef11	black	0.441762	0.249795	0.227996	0.321075	0.123214	-0.222518	0.282466	0.463492	-0.0962654	0.140371	-0.322165	-0.504689	0.168191	-0.15373	0.231417	-0.173258	-0.148789	-0.617654	-0.495907	0.00996165	-0.151695	0.0110426	-0.121676
Arhgef12	yellow	-0.123706	0.0782512	0.421175	-0.0490717	0.0497301	0.169232	0.126706	-0.215758	-0.554079	-0.713033	-0.743673	-0.899042	-0.586394	-0.505711	0.543536	0.333329	0.666827	-0.149203	-0.470437	0.0182095	-0.503139	0.090682	0.0539362
Arhgef15	blue	0.060563	-0.729523	-0.181968	-0.549655	-0.312212	0.0760001	0.496898	0.176087	0.442255	-0.0862856	0.226102	0.0804176	-0.203763	-0.516144	0.0815106	0.662012	0.520801	0.36797	-0.0932772	0.339605	-0.122136	-0.0575535	-0.216189
Arhgef17	turquoise	0.0953267	-0.355669	0.258343	-0.164927	0.0340632	-0.0929294	0.73013	0.239727	0.20551	-0.200242	-0.276561	-0.493325	-0.511767	-0.7923	0.116188	0.528975	0.621018	-0.111069	-0.677821	0.341666	-0.369618	0.268062	-0.233914
Arhgef18	green	0.477086	0.439727	0.439894	0.129017	0.434631	0.215797	0.129345	0.0969436	-0.191893	-0.244267	-0.345533	-0.468884	-0.183683	-0.303109	0.117174	-0.205194	0.0354862	-0.621782	-0.605143	-0.405437	-0.644104	-0.150179	-0.0272922
Arhgef19	lightcyan	-0.136917	0.425564	-0.12033	0.276074	0.0932329	-0.0132417	-0.271986	0.265389	0.01774	0.378435	0.16244	0.190921	0.601325	0.698413	-0.288281	-0.544149	-0.672145	-0.363383	0.16131	-0.361843	0.16204	-0.28837	0.135141
Arhgef2	turquoise	-0.223431	-0.515524	-0.148998	-0.719668	-0.0821402	0.304241	0.273947	0.0229992	0.00413848	-0.48681	-0.277764	-0.304835	-0.283774	-0.349435	0.228298	0.734835	0.71785	0.340585	-0.100276	0.150601	-0.471693	-0.296046	0.280388
Arhgef25	blue	-0.143203	0.721169	0.65635	0.840727	0.234612	0.238589	-0.153056	-0.274209	-0.182811	0.0604739	0.302504	-0.136022	-0.158045	0.280923	-0.0174502	-0.72413	-0.419795	-0.609209	-0.366834	-0.426194	0.131156	0.382464	-0.0690909
Arhgef26	blue	0.104193	0.59556	0.00983952	0.131376	0.389528	0.270866	-0.581901	-0.173613	-0.298767	-0.0145386	0.1502	0.15262	0.268214	0.548942	-0.00895996	-0.387676	-0.468846	-0.305798	0.144677	-0.514746	-0.235011	-0.339097	0.0215869
Arhgef28	darkgreen	0.0868931	0.554678	0.0606281	0.107022	0.764694	0.328649	-0.326645	0.0853283	-0.200708	-0.0377188	0.0233499	-0.0281714	0.348535	0.379767	-0.113192	-0.485159	-0.448559	-0.548484	-0.0998394	-0.666046	-0.404917	-0.454322	-0.0333311
Arhgef3	turquoise	0.0528197	-0.343963	-0.122098	-0.567921	0.00701766	0.252344	0.111862	-0.0574607	-0.0558016	-0.363426	-0.17684	-0.178529	-0.172285	-0.230422	0.207347	0.520025	0.511981	0.31292	0.0142005	0.0854686	-0.343333	-0.269921	0.457168
Arhgef37	brown	0.355954	0.120496	-0.117671	-0.0132944	0.0957302	0.0590306	-0.05358	0.304939	0.0518803	0.15463	-0.152077	0.038226	0.420918	0.148624	-0.202748	-0.319696	-0.303128	-0.166725	0.0936749	-0.249479	-0.0298808	-0.420243	0.261771
Arhgef39	turquoise	-0.0471962	0.000619068	0.28824	-0.0432566	-0.132982	0.135622	0.329584	0.159292	-0.0590946	-0.215354	-0.267273	-0.451626	-0.238049	-0.23616	0.318478	0.157401	0.295416	-0.311884	-0.506289	-0.0126042	-0.361303	0.0663128	-0.0264422
Arhgef4	turquoise	-0.312183	-0.660753	-0.0452986	-0.241395	-0.557626	-0.161356	0.488009	-0.0517762	0.293481	-0.0983703	-0.02794	-0.0481429	-0.512883	-0.528962	-0.0919037	0.658442	0.619276	0.461639	-0.101911	0.597168	0.131739	0.434902	-0.362688
Arhgef40	black	0.26303	0.495156	0.296812	0.642007	0.266563	-0.30329	0.160342	0.459282	0.0409791	0.450746	-0.0781011	-0.212595	0.342004	0.17909	-0.00345752	-0.545453	-0.555298	-0.755378	-0.440829	-0.160225	0.0716509	0.134864	-0.0442187
Arhgef5	blue	0.368718	0.875638	0.428958	0.614707	0.466438	0.0667514	-0.273005	0.0245557	-0.26175	0.115233	-0.0256651	-0.161634	0.180698	0.263845	0.0135232	-0.757708	-0.596449	-0.793557	-0.341366	-0.576748	-0.217884	-0.0840923	0.0727893
Arhgef6	brown	0.188993	-0.333707	-0.608787	-0.236695	0.101619	-0.694673	0.186407	0.584326	0.300174	0.561873	0.0201916	0.221379	0.537647	0.208943	-0.127744	0.319196	-0.219895	0.157687	0.211752	0.477865	0.218133	-0.0753527	-0.0716485
Arhgef7	darkred	-0.0948255	-0.288859	0.523942	-0.02773	-0.156442	0.20105	0.470069	-0.286057	-0.115264	-0.557375	-0.300582	-0.585747	-0.78991	-0.844412	0.506577	0.390114	0.811724	0.143969	-0.490773	0.296994	-0.126297	0.406244	0.318373
Arhgef9	turquoise	-0.220409	-0.693616	-0.0755117	-0.559887	-0.371547	0.10114	0.236841	-0.295381	-0.120773	-0.573788	-0.263646	-0.306878	-0.591217	-0.62606	0.408112	0.832571	0.926173	0.672064	0.0653832	0.496658	-0.0912606	0.147435	0.0257974
Arid1a	turquoise	-0.0838998	-0.0249848	0.625933	0.0237902	0.0380749	0.300812	0.320237	-0.326752	-0.417737	-0.748114	-0.506417	-0.883585	-0.82218	-0.723743	0.568316	0.361677	0.805376	-0.129121	-0.632533	0.0745026	-0.444449	0.308713	-0.00397931
Arid1b	turquoise	-0.0925969	-0.26399	0.377759	-0.267185	-0.0490831	0.30059	0.363052	-0.230954	-0.271913	-0.687338	-0.358362	-0.718981	-0.685882	-0.65268	0.533261	0.540876	0.860939	0.111291	-0.445283	0.192668	-0.396182	0.148964	0.190499
Arid2	tan	-0.022683	0.30802	0.606609	0.0834234	0.155744	0.443656	-0.105971	-0.518144	-0.641875	-0.823784	-0.594923	-0.737467	-0.682821	-0.476937	0.550176	0.00721125	0.55373	-0.145974	-0.387444	-0.273782	-0.466439	0.0823507	0.286006
Arid3a	turquoise	-0.460759	-0.346543	-0.0573801	-0.36766	-0.207652	0.105869	0.190754	-0.000854359	-0.0499313	-0.358101	-0.33975	-0.344804	-0.245635	-0.217737	0.0271535	0.521537	0.518358	0.19011	-0.0852665	0.124961	-0.295223	-0.12748	0.0214588
Arid3b	turquoise	0.0557724	-0.161997	0.184863	-0.38547	-0.0931843	0.294951	0.110799	-0.150019	-0.380041	-0.670859	-0.553056	-0.617327	-0.399513	-0.506519	0.625957	0.421298	0.680706	0.0870516	-0.224899	0.012771	-0.480902	-0.179347	0.360771
Arid4a	turquoise	0.0376115	-0.3629	0.174441	-0.100138	-0.128382	-0.103343	0.134124	-0.419076	-0.250096	-0.418729	-0.282252	-0.306768	-0.609703	-0.619088	0.472994	0.448277	0.67274	0.462623	-0.0133111	0.449416	0.0986467	0.463126	0.0605477
Arid4b	black	0.0045364	-0.461458	-0.341104	-0.457102	-0.322673	-0.0538418	-0.337159	-0.453064	-0.306543	-0.365772	-0.226827	0.113558	-0.205355	-0.188769	0.373839	0.483968	0.460064	0.808193	0.609201	0.354652	0.176763	0.0141705	0.127042
Arid5a	brown	0.445905	0.248972	-0.390866	-0.0597968	0.254755	-0.0857626	-0.287159	0.431496	0.1743	0.47494	0.185479	0.455094	0.834861	0.504982	-0.247788	-0.46481	-0.719026	-0.224422	0.336225	-0.368387	0.0300489	-0.614147	0.283545
Arid5b	royalblue	0.793077	0.0117676	-0.0159515	-0.0205577	0.118925	-0.324698	0.166123	0.344984	-0.0622291	0.11726	-0.243592	-0.244772	0.156806	-0.279378	0.337538	0.0913317	-0.0191815	-0.22457	-0.21571	0.142041	-0.163647	-0.0764053	-0.0055979
Arih1	turquoise	-0.249452	-0.523486	-0.195478	-0.619136	-0.252313	0.0989488	-0.0169392	-0.326568	-0.279562	-0.601819	-0.511315	-0.253166	-0.43465	-0.405303	0.312235	0.686398	0.788107	0.673382	0.239305	0.333776	-0.177986	-0.0458865	0.217666
Arih2	turquoise	-0.341058	-0.561659	-0.14655	-0.450088	-0.233069	-0.0193699	0.392861	0.0380522	0.323135	-0.0876844	-0.0102487	0.0774574	-0.27312	-0.283774	-0.0399217	0.515834	0.493082	0.463811	-0.0180348	0.328716	-0.00293852	0.113292	0.289292
Arl1	greenyellow	0.0802233	0.255356	-0.284734	0.0973773	0.00110626	0.0689833	-0.64391	-0.23132	-0.0293094	0.229705	0.385038	0.681521	0.396535	0.503808	-0.321146	-0.507516	-0.582023	0.169386	0.651161	-0.347448	0.327708	-0.213263	-0.0975574
Arl10	greenyellow	-0.00785288	-0.070995	0.219511	0.427538	-0.0210053	-0.390132	0.531625	0.24671	0.347292	0.46414	0.224626	-0.0340568	-0.116265	-0.0576507	-0.236372	-0.0124472	-0.0773625	-0.191895	-0.400248	0.460035	0.366439	0.671211	-0.292732
Arl13b	blue	-0.0089308	0.745632	0.490969	0.512913	0.142807	0.401457	-0.60092	-0.644222	-0.644305	-0.394414	-0.0589359	-0.248061	-0.250887	0.268442	0.161808	-0.561027	-0.183296	-0.306595	0.0094903	-0.513865	-0.103302	0.0710492	-0.108836
Arl14ep	black	-0.301925	-0.558267	-0.509499	-0.489327	-0.482367	-0.222575	-0.291213	-0.301286	-0.222373	-0.259466	-0.271481	0.126866	-0.100044	-0.051894	0.232099	0.58995	0.419204	0.825993	0.659172	0.460711	0.231752	0.000348806	-0.138004
Arl15	turquoise	-0.225637	-0.317039	0.10581	-0.391032	-0.247841	0.336913	-0.0940905	-0.560545	-0.417532	-0.774597	-0.27487	-0.389676	-0.604313	-0.443127	0.549337	0.512044	0.7851	0.513888	0.112697	0.135365	-0.185065	0.0170584	0.179587
Arl16	grey	-0.225789	-0.123673	0.0980226	0.151407	-0.109853	0.11787	0.2418	0.0356622	0.254844	0.148485	0.39677	0.0613612	-0.0815982	0.0701805	-0.162234	0.0626077	0.00198471	-0.0768216	-0.158089	0.10531	0.131193	0.23447	-0.423108
Arl2	tan	0.233648	0.0559635	-0.207441	0.22454	0.0261708	-0.32895	0.195956	0.510023	0.574635	0.766107	0.595934	0.483018	0.508997	0.351243	-0.514172	-0.211378	-0.625593	-0.332357	-0.060135	0.0309332	0.18467	-0.00420459	-0.43893
Arl2bp	brown	-0.031537	-0.21694	-0.715322	-0.171917	-0.0483634	-0.411239	-0.19061	0.338833	0.43153	0.69084	0.309773	0.822162	0.745003	0.55357	-0.528883	-0.160535	-0.580909	0.338168	0.682118	0.13892	0.503498	-0.222083	0.175949
Arl3	yellow	-0.106919	-0.433589	-0.761188	-0.475567	-0.225248	-0.169621	-0.146791	0.24393	0.546462	0.518334	0.600487	0.914716	0.594796	0.438442	-0.449358	0.138221	-0.349614	0.502871	0.685514	0.135151	0.337254	-0.351282	0.0605151
Arl4a	blue	0.024175	0.638696	0.606146	0.638814	0.0374677	0.207456	-0.431238	-0.702718	-0.585782	-0.350734	-0.0374792	-0.276085	-0.501516	0.0395011	0.175258	-0.475152	-0.0542203	-0.199396	-0.100903	-0.276536	0.0845076	0.444363	-0.18041
Arl4c	tan	0.241216	0.0505495	-0.30988	0.277348	0.00518126	-0.58883	0.193399	0.701157	0.525529	0.894827	0.210368	0.461453	0.733868	0.370611	-0.427921	-0.408142	-0.730256	-0.260017	0.0802434	0.104773	0.425246	-0.0121444	0.0544937
Arl4d	turquoise	0.331511	-0.391915	0.00385967	-0.324258	-0.296025	-0.0381075	0.352602	0.132497	0.00429319	-0.237659	-0.333581	-0.340373	-0.169874	-0.569493	0.344589	0.432769	0.497194	0.107672	-0.170699	0.321498	-0.201507	-0.0767172	0.0220429
Arl5a	red	0.0572208	0.468888	0.280783	0.319575	0.0887827	-0.0336121	-0.599568	-0.64884	-0.822797	-0.485398	-0.472729	-0.37726	-0.34388	-0.0490934	0.529091	-0.199426	0.106615	0.0625679	0.180135	-0.0880351	0.018577	0.21622	0.139484
Arl5b	turquoise	0.26142	0.012307	0.130588	-0.337267	0.0704298	0.419004	-0.213821	-0.303664	-0.469619	-0.666248	-0.461993	-0.386464	-0.227837	-0.339564	0.522107	0.122281	0.439811	0.105195	0.0289753	-0.264509	-0.437645	-0.364604	0.325538
Arl5c	blue	-0.374927	-0.429616	-0.331355	-0.227177	-0.138901	-0.169244	0.155619	0.0166663	0.301533	0.240579	0.355072	0.332274	-0.0381493	0.196943	-0.284604	0.407886	0.110166	0.464315	0.222569	0.450439	0.333489	0.280437	-0.0706706
Arl6	purple	-0.267116	0.0800094	0.246956	0.132996	-0.31918	0.283685	-0.190544	-0.584148	-0.129521	-0.25863	0.255638	0.103128	-0.442054	0.0188013	-0.010419	-0.109338	0.165012	0.302041	0.146371	-0.0458419	0.241764	0.291904	0.203698
Arl6ip1	blue	0.179853	0.824676	0.0986896	0.501959	0.402388	0.00811032	-0.600296	-0.113225	-0.268762	0.240565	0.128935	0.21526	0.371076	0.645653	-0.215742	-0.757167	-0.774615	-0.485382	0.127903	-0.560613	-0.00800701	-0.146722	-0.026897
Arl6ip4	turquoise	-0.0261513	0.0528351	-0.0852302	0.0940611	0.0103783	0.0441649	0.24041	0.401436	0.608471	0.562866	0.676579	0.47265	0.360302	0.392323	-0.483731	-0.212633	-0.491207	-0.352933	-0.175472	-0.152751	0.0233909	-0.0765331	-0.38107
Arl6ip5	red	-0.125222	-0.626112	-0.633068	-0.499628	-0.383173	-0.309332	0.236995	0.399933	0.685935	0.474094	0.241795	0.687749	0.341067	0.0557182	-0.456238	0.354321	-0.0645658	0.467467	0.356643	0.316365	0.213549	-0.170377	0.0012486
Arl6ip6	grey	0.106505	0.0949276	0.086738	0.171608	0.076907	-0.232716	-0.235601	-0.354088	-0.444867	-0.202742	-0.290146	-0.22303	-0.171047	-0.0825155	0.323131	-0.0673884	0.130869	0.15404	0.177241	0.13063	0.148235	0.276739	0.0443852
Arl8a	tan	0.0214873	-0.355156	-0.526948	-0.116342	-0.00659913	-0.349137	0.285205	0.607046	0.735139	0.812316	0.540783	0.665539	0.596674	0.375958	-0.625029	0.0498923	-0.464204	0.0967026	0.208666	0.263075	0.368609	-0.04899	-0.215582
Arl8b	black	-0.259621	-0.651164	-0.700815	-0.638039	-0.399441	-0.140102	-0.273911	-0.1847	0.0521113	-0.0404608	0.0508751	0.494915	0.141704	0.111402	0.0232021	0.490846	0.240621	0.942333	0.838628	0.396388	0.35228	-0.159654	0.186731
Armc1	black	-0.245957	-0.631267	-0.483083	-0.465229	-0.539298	-0.190084	-0.121067	-0.279676	0.107392	-0.0834661	0.015106	0.412937	-0.138411	-0.181548	-0.0887114	0.484818	0.359346	0.891935	0.645168	0.479827	0.376243	0.0783801	0.00790115
Armc10	purple	-0.106415	0.218333	0.459376	0.129509	-0.183249	0.683937	-0.321684	-0.662011	-0.333261	-0.568128	0.179319	-0.0969424	-0.443167	-0.139805	0.255129	-0.23334	0.211491	0.0409063	0.0212867	-0.411678	-0.055391	0.00623686	-0.00734032
Armc2	red	0.0338584	0.719418	0.64007	0.519069	0.437977	0.446323	-0.475069	-0.651592	-0.730044	-0.553459	-0.198274	-0.471839	-0.45146	0.0215698	0.312546	-0.479716	0.00188842	-0.321604	-0.197493	-0.492352	-0.178614	0.184829	-0.0276642
Armc3	blue	0.0762509	0.947395	0.592742	0.678822	0.436974	0.398421	-0.515434	-0.442146	-0.533119	-0.213996	0.00361354	-0.247479	-0.101533	0.357837	-0.0118223	-0.796912	-0.42069	-0.579663	-0.177495	-0.691834	-0.129699	0.0191673	0.0882968
Armc4	blue	0.0842585	0.854474	0.568128	0.563995	0.242779	0.521417	-0.610109	-0.582523	-0.618743	-0.365268	-0.0417916	-0.227025	-0.181325	0.298492	0.0988813	-0.732006	-0.291357	-0.389422	-0.0430238	-0.677003	-0.0764148	-0.0191003	0.211851
Armc5	turquoise	0.410373	0.606889	0.468567	0.41513	0.36824	0.173872	0.0609721	0.133344	-0.110358	0.0187836	-0.0918944	-0.329138	0.0725909	0.0264386	-0.0421848	-0.509811	-0.297687	-0.731778	-0.506158	-0.406633	-0.311824	-0.128463	0.0551588
Armc6	purple	0.252394	-0.254794	-0.221653	-0.113636	0.167367	-0.249987	0.411725	0.589683	0.562799	0.476933	0.0804711	0.304061	0.317629	-0.153135	-0.300526	0.0375743	-0.214289	-0.135937	-0.168193	0.144966	0.0163415	-0.0743822	-0.222419
Armc7	blue	-0.202262	-0.430812	-0.0814992	-0.0465477	-0.0668897	-0.343617	0.568922	0.335674	0.451501	0.289359	-0.0144144	-0.000908929	-0.11224	-0.237268	-0.259054	0.387555	0.202107	0.135145	-0.235538	0.441573	0.151553	0.324948	-0.0553412
Armc8	brown	-0.186271	-0.386626	0.13976	-0.168773	-0.445593	0.081706	-0.0168368	-0.592905	-0.289829	-0.532652	-0.207519	-0.219954	-0.684038	-0.453344	0.320624	0.432763	0.709263	0.647553	0.173098	0.358089	0.169036	0.407102	0.0419203
Armc9	brown	-0.0455038	0.205218	0.707322	0.401851	0.0832663	0.214149	0.207769	-0.330195	-0.267704	-0.405675	-0.317931	-0.596561	-0.662649	-0.429907	0.152531	-0.0438604	0.389588	-0.214482	-0.543805	-0.0498622	-0.145895	0.441908	-0.0690131
Armcx1	brown	-0.0521054	-0.288678	-0.691359	-0.209513	-0.107597	-0.444115	-0.0336919	0.446103	0.511951	0.702421	0.292574	0.74715	0.739559	0.461451	-0.414998	-0.0757173	-0.514976	0.289256	0.554155	0.236912	0.479455	-0.230742	0.301269
Armcx2	magenta	-0.363962	-0.414789	0.148303	0.147755	-0.258518	-0.290773	0.501542	-0.0446786	0.276951	0.152305	0.131854	-0.0317045	-0.40277	-0.285095	-0.0164705	0.299867	0.357133	0.374885	-0.141665	0.640869	0.536683	0.730711	0.19459
Armcx3	blue	0.0499353	-0.749082	-0.404555	-0.605714	-0.414938	-0.178678	0.312149	0.131246	0.235783	-0.0229527	-0.0788612	0.0691638	-0.0655644	-0.28575	0.105826	0.714768	0.50946	0.659274	0.246021	0.58223	0.120391	-0.0244949	0.243119
Armcx4	magenta	-0.139664	0.091386	0.635424	0.579279	-0.188874	-0.122339	0.17453	-0.444399	-0.340136	-0.245548	-0.122387	-0.526029	-0.684067	-0.36981	0.491169	0.0166942	0.375651	0.00049957	-0.353487	0.375335	0.331226	0.860123	0.0201181
Armcx5	blue	0.137213	-0.520838	-0.300781	-0.397322	-0.268281	0.0165038	-0.034211	-0.171544	-0.0815601	-0.194129	-0.162049	0.0669959	-0.120786	-0.199781	0.131778	0.40362	0.39237	0.615093	0.399457	0.35914	0.175114	0.0339971	-0.0847986
Armcx6	magenta	-0.186551	-0.175217	0.226439	0.381918	-0.296984	-0.291259	0.25241	-0.211204	0.100175	0.145335	0.179536	-0.010382	-0.290849	-0.211645	0.0694681	-0.0192739	0.15467	0.290611	0.00301957	0.52803	0.688364	0.671147	0.363675
Armt1	blue	-0.332772	-0.770406	-0.517701	-0.630603	-0.427009	-0.120667	0.0557567	-0.133577	0.157602	-0.115734	0.126758	0.275919	-0.121441	-0.162523	0.115767	0.727045	0.487005	0.818969	0.480057	0.565743	0.209775	0.0288281	0.0106567
Arnt	yellow	0.230898	0.167775	0.27307	-0.0664755	0.258754	0.229404	-0.0633756	-0.155266	-0.524474	-0.517363	-0.416791	-0.643393	-0.21789	-0.230061	0.572246	0.0731534	0.341641	-0.134136	-0.213491	-0.140936	-0.363607	-0.139483	0.424982
Arnt2	turquoise	-0.225617	-0.722072	-0.208691	-0.656988	-0.181985	0.0001505	0.53212	0.151734	0.238104	-0.252446	-0.142355	-0.215435	-0.35853	-0.469883	0.0504533	0.907027	0.749416	0.376139	-0.191218	0.466146	-0.333634	0.0269289	-0.243268
Arntl	turquoise	-0.600992	-0.570743	-0.120929	-0.305264	-0.275434	-0.158141	0.31167	-0.104027	0.0950575	-0.148765	-0.112504	-0.109437	-0.328763	-0.216324	0.080137	0.566999	0.580113	0.60973	0.10971	0.572313	0.269124	0.322764	0.418352
Arntl2	cyan	-0.199932	0.119819	0.0810842	0.162665	0.0191531	0.229024	-0.0841725	-0.0760908	0.117494	0.141495	0.561471	0.279032	0.0989874	0.3051	-0.0788747	-0.282159	-0.259682	-0.111846	0.0449025	-0.196213	0.217157	0.107243	-0.236888
Arpc1a	turquoise	-0.166382	-0.753983	-0.298311	-0.543252	-0.486696	-0.0496412	0.344843	-0.0560431	0.437503	-0.0224269	0.12965	0.327754	-0.282235	-0.378162	-0.227251	0.621233	0.518613	0.706874	0.206608	0.494453	0.152504	0.129711	0.0707021
Arpc1b	black	0.291646	0.647579	0.0890146	0.123678	0.62166	0.320473	-0.237839	0.236445	0.0572108	0.149793	0.130735	0.153594	0.386204	0.370308	-0.446528	-0.550728	-0.602724	-0.708109	-0.233743	-0.799499	-0.558741	-0.55098	-0.178946
Arpc2	turquoise	-0.31135	-0.665735	-0.0794637	-0.597537	-0.174569	0.19073	0.341493	-0.200565	0.124671	-0.416274	-0.0265581	-0.130187	-0.495635	-0.466375	0.139025	0.767632	0.804438	0.622227	0.0003342	0.398828	-0.121552	0.0654466	0.253516
Arpc3	cyan	-0.198504	-0.0179418	-0.112354	-0.105881	0.0850255	0.381795	-0.222572	-0.302536	0.22229	0.0717152	0.746469	0.539804	0.00552489	0.364153	-0.424908	-0.0804708	-0.162136	0.290835	0.325684	-0.196965	0.172266	-0.0725183	-0.00261867
Arpc4	yellow	-0.363738	-0.264537	-0.346152	-0.173214	-0.426642	-0.000596387	0.0783228	0.141357	0.601182	0.41098	0.575392	0.664065	0.235325	0.311232	-0.654716	0.029158	-0.239509	0.256102	0.295142	0.0320778	0.260809	-0.121545	-0.0308295
Arpc5	purple	-0.250365	0.340111	0.593462	0.362026	-0.0883703	0.451702	-0.319664	-0.855341	-0.467413	-0.55857	0.0189104	-0.221542	-0.692877	-0.129501	0.176652	-0.24383	0.276636	0.105008	-0.0352983	-0.2403	0.0542812	0.389937	0.194296
Arpc5l	blue	-0.246241	-0.710662	-0.511951	-0.462139	-0.370357	-0.27293	0.238304	0.0843576	0.541287	0.296421	0.414981	0.583527	0.0261246	-0.0819187	-0.266288	0.532343	0.205346	0.714387	0.397213	0.568784	0.379712	0.136014	0.0744628
Arpin	grey	0.072589	-0.387941	-0.00294082	0.00213827	-0.449906	-0.245033	0.293437	0.0636019	0.0381087	-0.00141092	-0.0521787	-0.178302	-0.153613	-0.302232	0.444955	0.271825	0.29625	0.20962	-0.033291	0.458724	0.269231	0.322766	-0.170635
Arpp19	turquoise	-0.185104	-0.738931	-0.187052	-0.684721	-0.39125	0.130435	0.241522	-0.243712	0.0466736	-0.480801	-0.114483	-0.0969897	-0.511582	-0.576263	0.241288	0.861909	0.859092	0.699517	0.112957	0.456712	-0.149746	0.0317968	0.00547623
Arpp21	turquoise	-0.301466	-0.673093	-0.0128334	-0.568941	-0.377121	0.206132	0.311868	-0.298675	0.00686543	-0.540907	-0.150713	-0.229552	-0.618871	-0.591123	0.271521	0.785391	0.915459	0.646199	-0.00188105	0.430025	-0.113897	0.136567	0.210391
Arrb1	turquoise	-0.378884	-0.578801	0.183695	-0.247538	-0.443141	0.0275428	0.489902	-0.190171	0.00356733	-0.414932	-0.148492	-0.429601	-0.697516	-0.617391	0.363279	0.733649	0.866548	0.416011	-0.265732	0.58231	0.0173255	0.455201	-0.00995597
Arrb2	red	-0.0675487	0.0727956	0.315775	0.269168	0.188434	0.0778094	0.590386	0.328208	0.498162	0.350557	0.504659	-0.0249373	-0.0526922	0.022788	-0.290929	-0.0996411	-0.119738	-0.411366	-0.591501	0.058983	0.0230622	0.257487	0.0340521
Arrdc1	turquoise	0.119062	0.533826	0.316837	0.650364	0.1638	-0.223931	0.0179236	0.201024	0.0542469	0.399183	0.0517276	-0.027078	0.221333	0.227528	-0.23491	-0.627851	-0.561238	-0.548971	-0.254673	-0.199539	0.212282	0.174983	0.0559805
Arrdc2	royalblue	0.945046	0.144367	-0.01219	0.0232602	0.0983647	-0.133804	-0.0361548	0.227046	-0.1081	0.0953098	-0.0933737	-0.10012	0.221181	-0.166536	0.265548	-0.119768	-0.179662	-0.223131	-0.073402	-0.0456438	-0.114307	-0.20599	-0.0346015
Arrdc3	royalblue	0.749476	-0.167653	-0.449112	-0.407838	-0.0623744	-0.11422	-0.186711	0.218149	0.00213729	0.117835	-0.0528563	0.233986	0.401511	0.0221036	0.130567	0.15303	-0.119829	0.171258	0.343981	0.0485921	-0.112919	-0.452604	-0.0303166
Arrdc4	tan	0.0301169	-0.0296371	0.310591	-0.213215	0.226655	0.443111	0.112053	-0.255624	-0.23064	-0.614102	-0.178503	-0.474831	-0.555252	-0.466124	0.155773	0.360923	0.555544	-0.0992456	-0.396894	-0.178038	-0.634829	-0.0650854	-0.482648
Arsa	brown	0.37313	0.204859	-0.260065	0.308527	0.141766	-0.384193	-0.00300929	0.568504	0.356391	0.779677	0.277311	0.443532	0.751015	0.485195	-0.386953	-0.535361	-0.810129	-0.368615	0.11532	-0.123604	0.311258	-0.10625	-0.136287
Arsb	yellow	0.267024	0.257222	0.470558	0.00139361	0.34848	0.386826	0.203232	-0.0346657	-0.218814	-0.473634	-0.306484	-0.586422	-0.42953	-0.46563	0.136371	0.0752858	0.336508	-0.496099	-0.669792	-0.308006	-0.730118	-0.0971462	-0.288607
Arsg	brown	0.175268	0.479654	-0.370636	-0.00257363	0.440673	-0.0374858	-0.398897	0.401531	0.0947773	0.452315	0.180879	0.39805	0.781936	0.77572	-0.466297	-0.4331	-0.817928	-0.467329	0.187842	-0.541633	-0.27052	-0.618891	-0.189563
Arsj	blue	0.324462	0.569809	0.00863956	0.474368	0.375738	-0.117914	-0.29992	0.259129	0.0380197	0.469791	0.145308	0.31173	0.583686	0.417557	-0.140181	-0.784388	-0.829496	-0.516527	0.0576165	-0.439715	0.152655	-0.181616	0.0696055
Arsk	greenyellow	-0.168217	0.217579	-0.26747	-0.0497535	0.00843976	-0.0237103	-0.72584	-0.367513	-0.561144	-0.257402	-0.392906	0.0213889	0.11612	0.356826	-0.0248787	-0.08746	-0.117345	0.233463	0.578722	-0.222802	-0.00675858	-0.220785	-0.272862
Art3	brown	0.223153	0.0777677	-0.419601	-0.125583	0.242807	-0.195976	-0.266021	0.324589	0.0352414	0.306205	-0.179395	0.283755	0.587449	0.398363	-0.202805	-0.203611	-0.451195	-0.00065241	0.348594	-0.201728	0.03786	-0.410197	0.0816207
Arv1	yellow	0.403936	0.483967	0.354439	0.411371	0.234356	0.0525914	-0.141792	-0.0996856	-0.428952	-0.0995803	-0.30138	-0.403276	-0.0902682	0.0993102	0.168884	-0.354393	-0.13967	-0.365426	-0.232055	-0.18496	-0.0456805	0.172731	-0.017254
Arvcf	pink	0.148708	0.844465	0.815766	0.78987	0.384768	0.340038	-0.0897875	-0.217795	-0.31673	-0.125051	-0.0274882	-0.40319	-0.250326	0.0526029	0.0495367	-0.748161	-0.297583	-0.770281	-0.57959	-0.556849	-0.151393	0.249541	0.0257043
Arx	brown	-0.172871	0.0378639	0.701765	0.0888217	-0.0200518	0.532821	0.233201	-0.516258	-0.324242	-0.730442	-0.25506	-0.674197	-0.866741	-0.578434	0.27478	0.196973	0.721974	-0.0444554	-0.524433	-0.0558467	-0.324858	0.312719	0.083738
Arxes1	magenta	-0.0894177	-0.265671	0.152057	0.291775	-0.425589	-0.311405	0.149853	-0.289069	-0.0826323	-0.0593585	-0.161469	-0.133057	-0.404611	-0.404309	0.189072	0.127507	0.307636	0.319914	0.0496704	0.527163	0.505756	0.637237	-0.187791
Arxes2	black	-0.252888	-0.469051	-0.35083	0.0092278	-0.376908	-0.439897	0.0494623	-0.080892	0.363483	0.414717	0.333359	0.586709	0.0590425	0.0863058	-0.228172	0.126445	-0.0615743	0.623098	0.492968	0.535372	0.747027	0.43623	-0.0647161
As3mt	yellow	-0.000180288	-0.0937151	-0.442118	-0.0104753	0.014298	-0.262646	-0.132291	0.169958	0.359334	0.586618	0.581331	0.671551	0.493212	0.555242	-0.299388	-0.11137	-0.495689	0.141305	0.39451	0.111106	0.363468	0.0021223	-0.131498
Asah1	green	-0.0369234	-0.0486376	-0.570185	-0.312589	-0.317766	-0.200987	-0.604129	-0.148166	-0.140189	0.0640616	0.0267385	0.473057	0.377915	0.404853	0.044382	0.070698	-0.236513	0.365272	0.71792	-0.0410486	0.0608791	-0.369899	-0.136304
Asah2	brown	0.305035	0.132734	-0.582147	-0.138025	0.21434	-0.38315	-0.190362	0.577908	0.227864	0.59493	0.0630788	0.422404	0.84462	0.59538	-0.333668	-0.191708	-0.683633	-0.18596	0.298041	-0.105102	0.00382567	-0.508746	-0.0670334
Asap1	turquoise	-0.140148	-0.292811	0.114643	-0.478065	0.149016	0.395176	0.370995	0.0570075	-0.0120892	-0.454909	-0.227448	-0.446472	-0.292601	-0.35461	0.201352	0.470038	0.615358	0.0973747	-0.313345	0.0332709	-0.43313	-0.219303	0.440488
Asap2	brown	0.546252	0.392208	-0.102774	0.163321	0.381079	-0.0972758	-0.0711284	0.536597	0.117837	0.408408	-0.0807525	0.134959	0.674053	0.268836	-0.164774	-0.588063	-0.660059	-0.53854	-0.0539673	-0.419117	-0.097748	-0.457766	0.151178
Asap3	blue	0.451291	0.693573	0.447164	0.592195	0.334147	-0.00993103	-0.196247	-0.0784899	-0.348766	0.0192998	-0.079722	-0.259429	-0.00345934	0.0613545	0.251748	-0.573945	-0.37614	-0.615765	-0.336085	-0.284564	-0.0610333	0.154944	-0.0619718
Asb1	turquoise	-0.00864789	-0.24727	0.250122	0.0911747	-0.149058	-0.188991	0.328647	-0.201547	-0.114624	-0.190317	-0.227556	-0.351029	-0.548493	-0.454202	0.273366	0.356262	0.50236	0.17252	-0.272591	0.537368	0.132783	0.619115	-0.209236
Asb11	turquoise	-0.300578	-0.410835	0.116582	-0.405532	-0.420898	0.460778	0.116471	-0.389421	0.00721649	-0.531722	0.0501922	-0.0758145	-0.4798	-0.413073	0.236555	0.375419	0.638446	0.438592	0.0484769	0.065953	-0.117399	-0.0443096	0.274516
Asb13	brown	0.291552	-0.482422	-0.795206	-0.506029	-0.121217	-0.475657	0.155302	0.695864	0.597022	0.641774	0.174789	0.610893	0.767487	0.2277	-0.346775	0.206404	-0.341337	0.249132	0.41816	0.236416	0.140407	-0.466172	0.0142156
Asb16	turquoise	-0.0632756	0.232105	-0.240742	0.278852	0.372696	-0.471452	-0.024079	0.421099	0.207818	0.609104	0.0274074	0.252465	0.542462	0.497456	-0.336314	-0.293288	-0.61833	-0.286329	0.0355975	0.055546	0.213149	0.00317686	-0.0656559
Asb18	grey	0.47831	0.205576	0.16692	0.256051	0.096002	-0.131174	0.156466	0.327283	-0.0733483	0.136607	-0.295319	-0.304497	0.122525	-0.0633918	-0.0975727	-0.217774	-0.162828	-0.413629	-0.299681	-0.0586583	-0.0901278	0.0285057	-0.372855
Asb2	green	-0.12808	-0.0151667	0.169663	-0.0284842	0.293073	0.0300731	0.481698	0.403912	0.236274	0.0999296	0.032618	-0.288208	-0.0212523	-0.0314189	0.0432287	0.206408	0.0942619	-0.39961	-0.580352	0.0176566	-0.36297	0.0198237	-0.0390604
Asb3	black	-0.251976	-0.42256	-0.249355	-0.306679	-0.275082	-0.0324107	-0.258505	-0.474412	-0.199699	-0.297288	-0.0816167	0.189429	-0.232715	-0.182971	0.268858	0.324654	0.394912	0.716867	0.54849	0.311999	0.279018	0.163841	0.0342883
Asb4	magenta	-0.173897	0.12714	0.506699	0.731478	-0.2148	-0.316576	0.0847061	-0.342427	-0.225831	0.0276727	0.00955879	-0.263978	-0.42144	-0.214839	0.431036	-0.220977	0.0743312	0.00877378	-0.162477	0.379804	0.627827	0.884999	0.0521855
Asb6	turquoise	-0.00381692	-0.0202988	0.113769	0.00907644	0.228459	0.0777535	0.613425	0.561218	0.60738	0.330018	0.232066	0.0407242	0.122954	-0.115657	-0.405392	-0.0735937	-0.124553	-0.482177	-0.577746	-0.157127	-0.293324	-0.108316	0.0977338
Asb7	tan	0.107879	0.119689	0.262865	-0.0354616	0.0943121	0.372738	-0.304111	-0.529721	-0.468846	-0.60661	-0.260974	-0.280094	-0.485242	-0.326263	0.278198	0.0993801	0.357897	0.172838	0.00510591	-0.149226	-0.18178	-0.00321678	-0.0757694
Asb8	tan	0.150409	-0.164027	-0.492158	0.0352417	-0.0248121	-0.551935	0.180099	0.696621	0.558927	0.834972	0.390721	0.507853	0.72915	0.400223	-0.368868	-0.074793	-0.605248	-0.129441	0.149173	0.219304	0.320201	-0.10051	-0.241223
Ascc1	blue	0.111404	0.826031	0.443525	0.661048	0.315943	0.313784	-0.370229	-0.221362	-0.133446	0.118983	0.316289	0.115714	0.084697	0.432753	-0.29696	-0.83952	-0.635141	-0.624447	-0.175009	-0.664801	-0.0490377	-0.00528856	-0.121695
Ascc2	brown	0.309002	0.322383	0.527516	0.452697	-0.126782	0.0355803	0.150631	-0.147431	-0.108213	-0.0613697	0.0024016	-0.292141	-0.316634	-0.296882	0.22587	-0.265982	0.0193776	-0.295796	-0.385233	0.0244137	0.0815486	0.322024	0.2625
Ascc3	turquoise	-0.104305	0.127004	0.424273	0.0339252	-0.106014	0.291221	-0.297518	-0.754946	-0.740007	-0.825046	-0.585662	-0.570664	-0.714896	-0.408727	0.55078	0.130698	0.616599	0.240084	-0.00724413	-0.00842509	-0.147636	0.243287	0.155686
Ascl1	blue	0.089006	0.803635	0.679422	0.409854	0.385471	0.750418	-0.399594	-0.459589	-0.529735	-0.511428	-0.0718662	-0.379338	-0.263506	0.123192	0.112776	-0.638297	-0.134851	-0.600878	-0.336399	-0.846394	-0.449024	-0.164391	0.0273934
Asf1a	blue	0.183337	0.39171	-0.0634109	0.0510872	0.298876	0.187828	-0.670526	-0.405854	-0.36306	-0.169279	0.102206	0.240239	0.133619	0.263286	0.080082	-0.378069	-0.292908	0.0253152	0.407335	-0.459851	-0.103494	-0.278316	0.0342714
Ash1l	turquoise	-0.101366	-0.179189	0.360517	-0.216458	-0.143411	0.318473	0.0320799	-0.516636	-0.574066	-0.878415	-0.542808	-0.733294	-0.77859	-0.645872	0.667687	0.513361	0.884705	0.234168	-0.221518	0.152923	-0.355041	0.180495	-0.0630891
Ash2l	turquoise	-0.574043	-0.452753	0.0113456	-0.146909	-0.551187	-0.0701564	0.108245	-0.407635	-0.00185474	-0.272471	-0.113176	-0.0291644	-0.504888	-0.289999	0.0639806	0.435213	0.561254	0.636397	0.187129	0.480257	0.311354	0.380285	0.251967
Asic1	turquoise	-0.221017	-0.825733	-0.14846	-0.525898	-0.318393	-0.141749	0.698029	0.192433	0.385318	-0.114265	-0.0898326	-0.166893	-0.410732	-0.588635	0.0320485	0.892347	0.761567	0.454276	-0.231225	0.660826	-0.0816403	0.238235	-0.106362
Asic2	brown	0.591558	0.325961	0.00649685	0.28194	0.318552	-0.124772	0.1599	0.586057	0.381372	0.588602	0.200477	0.269981	0.558809	0.176206	-0.342776	-0.592207	-0.682356	-0.594415	-0.227953	-0.314851	-0.00825569	-0.211279	-0.0675772
Asic4	turquoise	-0.372078	-0.723654	-0.111195	-0.571365	-0.292907	0.0232916	0.511849	0.00613929	0.230144	-0.301497	-0.120064	-0.187223	-0.495871	-0.531343	-0.00025643	0.864533	0.805274	0.463558	-0.163417	0.477672	-0.218504	0.160074	-0.174936
Asl	grey	0.0817222	0.165294	0.151656	0.360629	0.18318	-0.123158	0.0584831	-0.0390289	0.186737	0.365506	0.365014	0.287521	-0.0134333	0.171589	-0.181475	-0.288187	-0.292212	-0.0571082	-0.0656404	0.102728	0.357698	0.43042	0.0950374
Asna1	turquoise	0.191025	-0.0667594	-0.530167	-0.152149	-0.0182282	-0.233018	0.0381306	0.617925	0.675922	0.79163	0.52993	0.777167	0.810779	0.547122	-0.563567	-0.218385	-0.709877	-0.117248	0.25296	-0.128997	0.131092	-0.424912	0.00629109
Asns	blue	0.108688	-0.863962	-0.465227	-0.481304	-0.368438	-0.390807	0.563385	0.438803	0.607844	0.341319	0.0381361	0.306599	0.142283	-0.362365	-0.0848023	0.550769	0.292319	0.545493	0.166129	0.65887	0.307229	0.060624	0.164483
Asnsd1	brown	0.167087	-0.226915	-0.610207	-0.150931	-0.171264	-0.46759	-0.204647	0.199866	0.185639	0.493264	0.192133	0.528195	0.522422	0.390435	-0.0761364	0.0709647	-0.365178	0.381037	0.588325	0.341066	0.460428	-0.0956355	0.111442
Aspa	brown	-0.0089991	0.105287	-0.690447	-0.23278	0.0813733	-0.0918397	-0.547196	0.247903	0.126576	0.448998	0.26991	0.696292	0.849063	0.818721	-0.38671	-0.26357	-0.707176	0.0594627	0.676671	-0.296666	0.0943181	-0.601032	-0.0795733
Asph	turquoise	0.101171	0.280034	-0.0909632	0.214229	0.0232423	0.0318671	-0.310015	-0.0646828	0.0706098	0.274314	0.181363	0.408956	0.334223	0.434081	-0.259128	-0.528525	-0.495933	0.018215	0.329544	-0.248893	0.300848	-0.146044	0.414714
Asphd1	turquoise	-0.318278	-0.582046	0.0210571	-0.259547	-0.240622	0.0187258	0.549334	0.00657774	0.453565	-0.0220716	0.210562	0.0581728	-0.402684	-0.436686	-0.209413	0.523035	0.5083	0.373502	-0.17935	0.42609	0.0733174	0.281869	0.138882
Asphd2	turquoise	-0.30813	-0.685586	0.0773438	-0.471597	-0.336099	0.159742	0.526656	-0.156256	0.18061	-0.423588	-0.0806096	-0.251119	-0.659775	-0.659053	0.127189	0.779395	0.889059	0.471786	-0.229318	0.440035	-0.169843	0.249314	-0.0595305
Aspm	blue	0.021499	0.628154	0.723975	0.323339	0.345697	0.822617	-0.321901	-0.633548	-0.537855	-0.656156	0.00836595	-0.414514	-0.507237	-0.0525895	0.193453	-0.44484	0.12419	-0.379399	-0.32296	-0.698368	-0.399466	-0.00468899	0.0477774
Aspn	blue	0.217543	-0.49037	-0.195694	-0.227051	-0.316362	-0.206671	0.189913	0.0467581	0.171053	0.0372045	0.0983531	0.153432	-0.0746418	-0.388176	0.272717	0.335454	0.25658	0.400018	0.157822	0.445546	0.277754	0.166773	-0.254294
Aspscr1	brown	0.540736	0.259906	-0.230493	0.100142	0.325778	-0.134539	0.0216116	0.597118	0.391836	0.633817	0.286728	0.399156	0.709114	0.368461	-0.477888	-0.418962	-0.724887	-0.468155	-0.023717	-0.281455	-0.0473308	-0.395507	-0.147455
Asrgl1	brown	-0.374689	-0.274875	-0.719423	-0.324578	-0.176004	-0.259837	-0.222401	0.253262	0.35386	0.479067	0.280276	0.709545	0.554828	0.609924	-0.490657	0.112366	-0.380267	0.338741	0.590072	0.0677845	0.238809	-0.238479	-0.189307
Ass1	greenyellow	-0.00989	-0.3515	0.279561	0.288699	-0.299873	-0.325962	0.651997	0.126135	0.359013	0.254226	0.171986	-0.128918	-0.288516	-0.402464	0.182601	0.19949	0.247058	0.0579051	-0.373276	0.643285	0.451755	0.668258	0.052248
Aste1	lightyellow	0.29229	0.218429	0.323397	0.256826	-0.069373	0.038359	-0.237154	-0.31574	-0.543714	-0.437291	-0.420157	-0.445099	-0.253302	-0.416161	0.716176	-0.165074	0.1833	-0.110936	-0.0619985	-0.0891006	-0.0635562	0.0685668	0.0652009
Astn1	turquoise	-0.244027	-0.235255	0.496375	0.227398	-0.189292	-0.0386524	0.317802	-0.41115	-0.314195	-0.444285	-0.219245	-0.619423	-0.77943	-0.572688	0.611273	0.371156	0.707067	0.216536	-0.337501	0.509226	0.214081	0.764363	-0.0545013
Astn2	pink	0.381312	0.331648	0.0902674	0.591554	0.0980221	-0.300708	0.0312049	0.346897	0.139246	0.559143	0.113137	0.156283	0.445386	0.209036	-0.127725	-0.679735	-0.65095	-0.404385	-0.0436346	-0.0694649	0.466275	0.16182	-0.00147539
Asxl1	yellow	0.0733672	0.0420228	0.598256	0.228937	0.0271335	0.124178	0.224478	-0.301609	-0.485511	-0.583498	-0.519949	-0.843729	-0.66973	-0.606957	0.612267	0.203728	0.610428	-0.102248	-0.49836	0.20838	-0.118489	0.417701	-0.0716546
Asxl2	turquoise	0.109617	0.192369	0.454786	0.0297962	0.0542379	0.365787	-0.288409	-0.640656	-0.760772	-0.84816	-0.531009	-0.682936	-0.651048	-0.412763	0.625928	0.156839	0.564973	0.044823	-0.150461	-0.132431	-0.362541	0.0838059	-0.10325
Asxl3	red	-0.0884836	0.473823	0.490141	0.459375	0.163034	0.208956	-0.369715	-0.492335	-0.730134	-0.485454	-0.244225	-0.574653	-0.325778	-0.0295221	0.583758	-0.249692	0.0982091	-0.248471	-0.127343	-0.180592	-0.0287715	0.229797	-0.0782963
Atad1	green	-0.217639	-0.275716	-0.662201	-0.375207	-0.234532	-0.19541	-0.514106	-0.209307	-0.0507072	0.104719	0.0609426	0.581739	0.33652	0.40129	-0.167706	0.108357	-0.130808	0.66053	0.890813	0.138848	0.320452	-0.205739	0.0484033
Atad2	turquoise	-0.035119	0.274255	0.526948	0.121589	-0.0121997	0.429444	-0.183581	-0.572443	-0.657597	-0.761265	-0.517151	-0.662355	-0.592297	-0.326471	0.477566	-0.0641087	0.481713	-0.0247798	-0.195791	-0.183377	-0.251337	0.0893172	0.352383
Atad2b	lightyellow	0.298327	0.307532	0.453759	0.202719	-0.0208814	0.210071	-0.263348	-0.46518	-0.630732	-0.614899	-0.539137	-0.508147	-0.418375	-0.488377	0.665943	-0.206055	0.303112	-0.111737	-0.128939	-0.224529	-0.202796	0.0557551	0.27531
Atad3a	turquoise	0.220971	-0.0769178	-0.306259	-0.00706553	-0.131253	-0.414104	0.0841285	0.266437	0.412107	0.525556	0.261858	0.478524	0.327685	0.124943	-0.290223	-0.0856715	-0.341132	0.128868	0.197927	0.213293	0.300403	-0.0236116	0.385346
Atad5	brown	-0.0770757	0.137455	0.544481	0.171942	-0.0282787	0.447775	-0.139735	-0.661408	-0.548567	-0.6964	-0.15164	-0.528373	-0.652618	-0.339662	0.479016	0.021383	0.502943	0.102638	-0.141288	-0.0566625	-0.0239976	0.273284	-0.0192778
Atat1	grey	-0.203266	-0.0651072	-0.0173852	0.283489	-0.145625	-0.443295	0.265277	0.326498	0.274061	0.458548	0.231774	0.0393095	0.243911	0.211268	-0.0486208	-0.0649766	-0.248613	-0.149013	-0.0965863	0.250621	0.344966	0.252639	-0.090035
Atcay	blue	-0.0459148	-0.785313	-0.0180734	-0.290168	-0.29038	-0.212317	0.801884	0.270657	0.467254	0.0588325	-0.0137731	-0.117288	-0.31849	-0.653794	0.12131	0.604601	0.61771	0.393661	-0.260544	0.695307	0.210533	0.394201	0.173835
Atcayos	turquoise	-0.118166	-0.365211	0.163005	-0.192561	-0.367998	0.00765577	0.171184	-0.281324	-0.330452	-0.566927	-0.564726	-0.547193	-0.564005	-0.610867	0.498746	0.518531	0.755747	0.318352	-0.113797	0.348393	-0.079455	0.239469	0.000596883
Ate1	blue	0.273705	0.689978	0.567586	0.728243	0.228944	-0.0964509	-0.25639	-0.322933	-0.48816	-0.0742313	-0.139253	-0.34265	-0.195512	0.0295591	0.39846	-0.562105	-0.247395	-0.4369	-0.258681	-0.151281	0.120297	0.395377	0.15682
Atf1	blue	0.0982953	0.525568	0.162733	0.458316	0.0863449	0.229222	-0.504877	-0.325078	-0.2559	0.0945029	0.310991	0.18507	0.199101	0.570666	-0.142887	-0.660948	-0.518859	-0.133624	0.285399	-0.368505	0.342236	0.00279145	0.0601633
Atf2	black	-0.307876	-0.467847	-0.0996858	-0.316972	-0.448683	-0.0682206	-0.103031	-0.521561	-0.344508	-0.495762	-0.419601	-0.186243	-0.51211	-0.345357	0.327899	0.531784	0.699738	0.797091	0.382221	0.499245	0.237256	0.292645	0.209771
Atf3	blue	0.33299	0.546483	0.424944	0.347611	0.420956	0.301525	-0.138731	-0.0448064	-0.292828	-0.072225	-0.062222	-0.260819	0.0653938	0.192722	0.172947	-0.503228	-0.253893	-0.511037	-0.278866	-0.438972	-0.160236	-0.0337927	0.174054
Atf4	brown	0.0915792	-0.0531465	-0.56502	-0.118458	0.134274	-0.251533	-0.148461	0.460505	0.385335	0.664066	0.440921	0.646976	0.856699	0.631276	-0.305154	-0.255746	-0.666647	0.0167616	0.46492	-0.0710635	0.30278	-0.377291	0.209091
Atf5	turquoise	-0.0825044	0.272073	-0.39518	0.00540911	0.230394	0.0225531	-0.247256	0.400615	0.348894	0.578148	0.533554	0.598874	0.727796	0.794688	-0.588497	-0.353976	-0.779922	-0.327971	0.216479	-0.415212	-0.0517136	-0.446011	-0.242796
Atf6	turquoise	-0.252151	-0.363234	0.0750659	-0.530595	-0.0360049	0.391037	0.0716924	-0.361589	-0.341381	-0.793272	-0.382182	-0.504361	-0.603406	-0.517835	0.406622	0.667111	0.864158	0.387646	-0.087219	0.120007	-0.429857	-0.088326	0.0847954
Atf6b	green	-0.0730371	-0.0125713	0.417153	0.131806	0.135023	0.166886	0.740749	0.412955	0.447964	0.122543	0.214706	-0.306162	-0.172888	-0.269553	-0.122276	0.0752406	0.135993	-0.534969	-0.819023	-0.0181338	-0.29594	0.123559	0.0197864
Atf7	red	0.27968	0.285023	-0.0766458	-0.218544	0.312192	0.310361	-0.385029	0.00247802	-0.41784	-0.280923	-0.171157	-0.242842	0.277641	0.271437	0.330171	-0.0597193	-0.0971422	-0.205235	0.0961537	-0.417266	-0.430699	-0.59325	0.223514
Atf7ip	turquoise	-0.00336772	0.0671586	0.584622	0.0267929	-0.0298255	0.390946	0.0983509	-0.45947	-0.520409	-0.75447	-0.33989	-0.777492	-0.740363	-0.51377	0.597175	0.280203	0.699618	-0.0751507	-0.453695	-0.00446102	-0.397205	0.231188	0.0376052
Atg10	yellow	0.423451	-0.087457	-0.420776	-0.239855	-0.0874499	-0.0312964	-0.266228	0.0635829	0.254658	0.314829	0.330516	0.693562	0.3662	0.228367	-0.319437	-0.136229	-0.366527	0.227501	0.451491	-0.102397	0.13458	-0.25815	-0.15541
Atg101	blue	0.0615232	-0.492783	-0.179219	-0.481498	0.051532	0.162401	0.576152	0.475993	0.662886	0.135209	0.1661	0.209376	0.0948638	-0.381121	-0.294219	0.319719	0.195003	0.0354673	-0.245405	0.0538634	-0.253261	-0.326451	0.142679
Atg12	green	0.0082113	-0.167498	-0.368995	-0.311659	-0.273527	0.0194701	-0.529311	-0.407982	-0.182117	-0.128871	0.161071	0.453474	0.100541	0.171249	0.211994	0.0286029	0.00626153	0.603858	0.731989	0.0253034	0.246977	-0.149631	0.168619
Atg13	blue	0.175828	-0.687715	-0.0849576	-0.322771	-0.155253	-0.273575	0.688096	0.337816	0.346375	0.00720469	-0.275209	-0.21251	-0.222274	-0.698674	0.0456572	0.587402	0.559327	0.306977	-0.236844	0.603293	0.0423317	0.186026	-0.0350261
Atg14	turquoise	0.00393747	-0.490579	-0.0572705	-0.478333	-0.269602	0.0197614	0.159991	-0.217767	-0.13252	-0.44633	-0.325079	-0.256581	-0.426653	-0.520643	0.365483	0.641216	0.72581	0.554761	0.0592135	0.404061	-0.0852619	0.0426818	0.409304
Atg16l1	turquoise	0.0465271	-0.328677	0.254665	-0.294045	0.121426	0.176449	0.458512	-0.0938821	-0.0577753	-0.456325	-0.199831	-0.525923	-0.605267	-0.622276	0.284751	0.602701	0.744962	0.109031	-0.457301	0.250051	-0.396559	0.189388	0.0234603
Atg16l2	magenta	0.0356175	0.257998	0.626741	0.666337	-0.348075	-0.117341	-0.031405	-0.506834	-0.447769	-0.231874	-0.132711	-0.462436	-0.537183	-0.275189	0.522628	-0.21441	0.196688	-0.0308973	-0.188238	0.283514	0.442641	0.722259	0.101526
Atg2a	green	0.259307	0.0345926	0.49581	0.0240014	0.146125	0.294862	0.515786	0.149902	0.0151501	-0.340079	-0.193966	-0.610186	-0.416061	-0.645236	0.202864	0.173478	0.41157	-0.469668	-0.782219	-0.0756295	-0.521554	0.00774713	-0.173277
Atg2b	turquoise	0.188972	-0.0317558	0.504076	-0.00645517	0.0723085	0.206286	0.207048	-0.288609	-0.499392	-0.69461	-0.604119	-0.827797	-0.659808	-0.710219	0.696249	0.29652	0.71791	-0.0302912	-0.45147	0.126015	-0.304255	0.233384	0.127053
Atg3	yellow	0.187469	-0.0140755	-0.345528	-0.142227	0.0604735	-0.0917298	-0.031596	0.328092	0.452252	0.470824	0.223892	0.603852	0.481402	0.27534	-0.4318	-0.202983	-0.449636	0.0179775	0.218026	-0.141376	0.0763114	-0.325586	0.225654
Atg4a	turquoise	0.254357	0.554548	-0.0948917	0.238613	0.229557	0.0785438	-0.7204	-0.270792	-0.351114	0.0952501	0.062636	0.308544	0.38698	0.577778	-0.125073	-0.626322	-0.584335	-0.0862631	0.489026	-0.446964	0.112603	-0.25164	0.153497
Atg4b	blue	0.000247852	-0.527915	-0.318017	0.0199232	-0.402315	-0.539636	0.370624	0.326363	0.492796	0.566685	0.204665	0.392194	0.199079	-0.00114308	-0.196531	0.121582	-0.080147	0.375403	0.210519	0.608619	0.665863	0.40707	-0.0711351
Atg4c	magenta	0.176176	-0.13166	-0.672773	-0.522128	-0.125502	-0.101214	-0.411871	0.108522	-0.0222574	0.090169	-0.047225	0.377008	0.509516	0.371905	-0.200945	0.16735	-0.187657	0.335336	0.626081	-0.0378971	-0.0768752	-0.629241	0.0947114
Atg4d	purple	0.1533	-0.107572	-0.428026	-0.263414	0.0474241	-0.246277	0.267648	0.762203	0.56123	0.52686	0.0394006	0.330633	0.635078	0.14173	-0.39381	0.00160989	-0.397774	-0.322829	-0.0921127	-0.0897875	-0.253947	-0.516553	0.0281274
Atg5	green	0.154994	-0.145754	-0.337624	-0.440377	-0.117324	0.212548	-0.408101	-0.289104	-0.0703544	-0.193505	-0.0214338	0.402889	0.0480337	0.0115181	-0.188191	0.0935213	0.0648107	0.464418	0.542677	-0.137175	-0.0593111	-0.356923	0.00431475
Atg7	turquoise	0.596867	0.469895	0.157711	0.402275	0.409172	0.0594343	0.00125057	0.414405	0.12309	0.410524	0.126928	0.082269	0.460534	0.246042	-0.238479	-0.645771	-0.647471	-0.631124	-0.23967	-0.413156	-0.0114491	-0.179223	-0.10653
Atg9a	turquoise	0.196668	-0.343865	0.190918	-0.446495	-0.0314336	0.288801	0.529034	0.184846	0.0723202	-0.458705	-0.352609	-0.51328	-0.382846	-0.747908	0.281159	0.516756	0.678178	-0.0847028	-0.531506	0.0409641	-0.609782	-0.206842	0.0668995
Atg9b	magenta	-0.0255972	-0.299177	0.230943	0.410412	-0.275232	-0.397428	0.462792	-0.00612914	0.282322	0.307643	0.24517	0.0399885	-0.296245	-0.328154	0.176478	0.0549898	0.126532	0.178274	-0.187517	0.632106	0.659079	0.825996	-0.0302689
Atic	pink	-0.048525	0.217959	0.284208	0.516605	0.0526081	-0.0052787	0.0380858	-0.132878	0.156017	0.279039	0.297667	0.184916	-0.0741442	0.154856	-0.214961	-0.384033	-0.279303	-0.105852	-0.0804372	-0.0084868	0.377983	0.401968	0.0297949
Atl1	turquoise	-0.0480383	-0.716648	-0.0876442	-0.379598	-0.358964	-0.067672	0.297655	-0.280096	0.0858736	-0.278858	-0.0175871	-0.0106474	-0.519085	-0.619373	0.260483	0.632748	0.72438	0.751247	0.154978	0.640623	0.267145	0.380887	0.0553363
Atl2	turquoise	-0.0433499	-0.754878	-0.345093	-0.729072	-0.284512	0.0652146	0.168674	-0.148099	0.0939933	-0.31802	-0.0959729	0.0852918	-0.252205	-0.418494	0.235703	0.71567	0.6826	0.783146	0.310043	0.451172	0.0123986	-0.0666864	0.294762
Atl3	red	0.178137	0.374959	0.0301778	-0.230021	0.443161	0.38483	-0.561471	-0.372101	-0.642604	-0.590381	-0.333391	-0.316284	-0.0607933	0.127913	0.283286	-0.0130855	0.104671	-0.0913802	0.116912	-0.492354	-0.594145	-0.489167	-0.0399859
Atm	red	0.0345381	0.362916	0.592949	0.193845	0.160366	0.455608	-0.241529	-0.584674	-0.741511	-0.797937	-0.491418	-0.711158	-0.620854	-0.412613	0.642787	-0.0420609	0.460582	-0.143853	-0.284761	-0.211654	-0.323783	0.118157	0.169309
Atmin	brown	-0.194091	-0.554702	0.148962	-0.269315	-0.338023	-0.0619013	0.420363	-0.235589	-0.0633125	-0.443623	-0.323151	-0.423538	-0.696487	-0.734823	0.380309	0.735417	0.867468	0.438781	-0.218473	0.619188	-0.0348318	0.413975	0.0160085
Atn1	tan	-0.0592022	-0.000916054	-0.21062	0.259401	-0.101925	-0.39937	0.167281	0.42503	0.531707	0.742027	0.245418	0.530402	0.480248	0.349951	-0.572179	-0.363589	-0.56765	-0.136992	0.0992488	0.0737168	0.399939	0.125886	0.00777121
Atoh7	grey	0.134132	-0.0668214	-0.241709	0.00750279	-0.0369758	-0.11823	-0.0587008	0.0349906	0.177474	0.352474	0.386029	0.352208	0.226407	0.405994	-0.345282	-0.072574	-0.252724	0.218367	0.298639	0.114613	0.340503	0.0802538	0.0794747
Atoh8	blue	0.32	0.681111	0.228585	0.262894	0.459749	0.258442	-0.330364	0.032033	-0.156542	-0.00998288	0.0137392	0.00442792	0.233867	0.195484	-0.134584	-0.57985	-0.488558	-0.629847	-0.196651	-0.716742	-0.399686	-0.405763	-0.0255083
Atox1	turquoise	0.243647	0.543251	-0.108525	0.299487	0.327211	-0.0299944	-0.256967	0.310283	0.270262	0.598352	0.518565	0.52467	0.639609	0.665783	-0.47154	-0.655679	-0.899978	-0.53049	0.0490025	-0.510388	-0.0147033	-0.30663	-0.0544073
Atp10a	grey	0.650367	0.0208394	-0.117582	-0.0514306	0.0857928	-0.233616	0.121229	0.399756	0.1175	0.213603	-0.189217	0.0546132	0.277275	-0.226016	0.101441	-0.131992	-0.187136	-0.2598	-0.126254	-0.0350998	-0.172263	-0.180158	-0.0690496
Atp10b	brown	0.0686907	0.287217	-0.126468	-0.16246	0.225354	0.315578	-0.266456	0.115183	-0.210085	-0.13295	-0.0722442	-0.114554	0.251426	0.3527	-0.0955688	-0.0474958	-0.181267	-0.356662	-0.0288935	-0.436848	-0.501249	-0.494829	-0.397482
Atp10d	blue	0.13735	0.351573	0.33101	0.153413	0.0521677	0.150374	-0.0872599	-0.151533	-0.220264	-0.212832	-0.0177267	-0.220163	-0.162579	-0.0607641	0.217753	-0.207537	-0.0162631	-0.398256	-0.285546	-0.307751	-0.352578	-0.00508424	-0.23368
Atp11a	blue	0.319606	0.846552	0.451495	0.38468	0.500802	0.279893	-0.404078	-0.160636	-0.602659	-0.328048	-0.393796	-0.488532	0.00666174	0.118267	0.243456	-0.558521	-0.267917	-0.694771	-0.313909	-0.653877	-0.487774	-0.275058	0.143867
Atp11b	turquoise	0.256179	0.127739	0.309552	0.0760112	-0.0992946	0.14556	-0.240503	-0.407867	-0.625381	-0.596051	-0.552332	-0.505527	-0.363249	-0.426607	0.714203	-0.0130218	0.364091	0.0240134	-0.0315235	-0.0301265	-0.111344	0.0677128	-0.0629899
Atp11c	blue	0.306369	0.841288	0.112485	0.383049	0.465341	0.0706925	-0.670589	-0.15718	-0.500484	0.00705626	-0.144081	-0.0239715	0.343401	0.536088	0.0132587	-0.697575	-0.625774	-0.482677	0.133494	-0.610386	-0.174938	-0.302658	0.107172
Atp12a	magenta	-4.98e-05	-0.321767	0.0566147	0.0646887	-0.204655	-0.133044	0.322996	-0.0824199	0.323994	0.200102	0.456663	0.222345	-0.255973	-0.165477	0.0249885	0.178979	0.152854	0.30403	-0.0532406	0.449817	0.419593	0.505088	0.110774
Atp13a1	green	0.146578	-0.0110333	0.540888	0.290464	-0.00817486	-0.161074	0.649002	0.191061	-0.00688214	-0.136215	-0.366946	-0.700984	-0.464284	-0.677268	0.356229	0.158021	0.413643	-0.389369	-0.792219	0.295178	-0.16788	0.442469	0.124872
Atp13a2	greenyellow	0.206206	-0.266425	-0.0613475	0.0835613	-0.0468768	-0.484554	0.767949	0.774422	0.695783	0.591207	0.0371185	0.0615044	0.218939	-0.322143	-0.339433	0.0605445	-0.134273	-0.324999	-0.47666	0.313375	0.0555159	0.1361	-0.170165
Atp13a3	turquoise	-0.163966	-0.108519	0.217719	-0.203005	-0.127387	0.221418	-0.20888	-0.641434	-0.679629	-0.820869	-0.592624	-0.578858	-0.684688	-0.400916	0.583358	0.417742	0.761811	0.434433	0.0614425	0.168971	-0.168165	0.187747	0.182006
Atp13a4	tan	0.111615	0.0915066	-0.373216	0.266425	0.0627499	-0.742645	0.0413293	0.598938	0.202671	0.746141	-0.0395939	0.204901	0.690759	0.459917	-0.212329	-0.232205	-0.621525	-0.206354	0.152607	0.261081	0.396345	0.0434048	-0.0366601
Atp13a5	yellow	0.394964	0.0441959	0.0614122	0.0333706	0.327212	-0.261385	0.0529079	0.193961	-0.293093	-0.0879095	-0.436844	-0.410128	0.0360383	-0.25102	0.45929	0.0785449	0.0909059	-0.179953	-0.182517	0.101937	-0.154571	0.0435325	-0.204159
Atp1a1	brown	-0.0206467	0.404715	0.811213	0.221246	0.284417	0.674534	0.0838412	-0.48454	-0.385002	-0.685313	-0.146676	-0.647873	-0.721871	-0.381083	0.261173	-0.0981725	0.437878	-0.377767	-0.638842	-0.388951	-0.509872	0.143023	0.112087
Atp1a2	brown	0.242613	0.219172	-0.431861	0.0101013	0.273241	-0.226057	-0.117331	0.671938	0.34317	0.660487	0.228659	0.463692	0.889575	0.574621	-0.389447	-0.39924	-0.803109	-0.407439	0.149858	-0.327248	-0.0159687	-0.507994	-0.0998175
Atp1a3	purple	0.311744	-0.312293	-0.15245	0.0245381	0.0372527	-0.54444	0.753211	0.891912	0.621198	0.631166	-0.0381096	-0.0281737	0.362342	-0.225007	-0.183267	0.151432	-0.150756	-0.307339	-0.431664	0.396129	0.0721081	0.0646745	-0.0715684
Atp1b1	brown	0.27636	-0.145332	-0.670614	-0.0717688	-0.0211516	-0.589574	-0.0157269	0.655855	0.499335	0.844123	0.200984	0.674704	0.89671	0.458451	-0.418303	-0.223626	-0.702718	0.0486827	0.449655	0.155232	0.411249	-0.28269	0.0753701
Atp1b2	brown	0.389123	0.331758	-0.318884	0.223275	0.254455	-0.324108	-0.141427	0.619035	0.271537	0.703269	0.162354	0.411653	0.866987	0.519008	-0.333629	-0.560294	-0.877549	-0.460841	0.135241	-0.288008	0.123418	-0.380958	-0.0322453
Atp1b3	turquoise	-0.0594863	0.268861	-0.508045	0.0205718	0.238555	-0.153272	-0.434077	0.267068	0.248265	0.620873	0.488515	0.71393	0.812681	0.903299	-0.524853	-0.418541	-0.85215	-0.0934763	0.498617	-0.313362	0.199766	-0.41418	0.0429118
Atp23	brown	0.256543	0.0653073	-0.430192	-0.207523	-0.0636074	0.0221459	-0.271589	0.307607	0.199917	0.274644	0.0453228	0.481994	0.63019	0.281276	-0.274718	-0.31783	-0.493078	-0.119093	0.356228	-0.391548	-0.113566	-0.625699	0.0296679
Atp2a1	brown	0.417257	0.205847	-0.390347	-0.0600617	0.254387	-0.0940659	-0.194308	0.516098	0.259412	0.506187	0.0997216	0.484298	0.810078	0.42784	-0.344741	-0.502644	-0.714552	-0.272424	0.263293	-0.398129	-0.0149373	-0.569	0.119135
Atp2a2	turquoise	-0.0410241	-0.398021	-0.186538	-0.447024	-0.130574	-0.0666774	0.132858	0.0777167	-0.191805	-0.369966	-0.686594	-0.384814	-0.11072	-0.412094	0.301556	0.462109	0.53629	0.356635	0.085364	0.254923	-0.140046	-0.208855	0.461131
Atp2a3	blue	0.284672	0.862956	0.353769	0.596185	0.495006	0.0882215	-0.319052	0.112393	-0.287847	0.127037	-0.114479	-0.175435	0.309974	0.36171	-0.0438764	-0.80521	-0.654686	-0.791083	-0.263472	-0.638069	-0.178357	-0.183781	-0.00630195
Atp2b1	turquoise	-0.198484	-0.723915	-0.266692	-0.765503	-0.276882	0.135582	0.209991	-0.118255	-0.0423921	-0.524549	-0.332257	-0.217339	-0.375206	-0.521255	0.289761	0.856768	0.845651	0.653513	0.136085	0.384115	-0.240447	-0.145353	0.117517
Atp2b2	turquoise	-0.173646	-0.579873	0.00138036	-0.562963	-0.189021	0.107175	0.45248	0.039884	-0.0500576	-0.534277	-0.451307	-0.539662	-0.479699	-0.672145	0.349318	0.814523	0.87941	0.279736	-0.283527	0.352376	-0.413315	-0.0304967	-0.0190393
Atp2b3	blue	0.196361	0.777447	0.394661	0.409277	0.544417	0.060533	-0.249481	-0.0316478	-0.482453	-0.177176	-0.412703	-0.484039	-0.026066	0.129762	0.106225	-0.412073	-0.260137	-0.726229	-0.425307	-0.477075	-0.497182	-0.0968057	-0.129243
Atp2b4	pink	-0.147542	0.493843	0.854528	0.688381	-0.0159941	0.317708	-0.152768	-0.733042	-0.584185	-0.519355	-0.102351	-0.555486	-0.751854	-0.238588	0.424227	-0.348236	0.247079	-0.217188	-0.355942	-0.146775	0.104848	0.643932	-0.0344351
Atp2c1	red	-0.0339564	0.425947	0.323935	0.0786854	0.0564687	0.237868	-0.489991	-0.586164	-0.839538	-0.732732	-0.669614	-0.582722	-0.4306	-0.150737	0.514376	-0.0518142	0.324768	-0.0385956	-0.00692183	-0.251711	-0.344162	-0.0379936	0.226583
Atp5a1	red	0.250854	-0.564957	-0.573516	-0.398379	-0.0625715	-0.478566	0.567981	0.803122	0.850269	0.719176	0.26179	0.50953	0.531043	-0.0222598	-0.486841	0.306805	-0.193164	0.120201	0.0280394	0.396343	0.104957	-0.202517	-0.00989215
Atp5b	brown	0.306274	-0.256909	-0.66494	-0.355554	0.0739137	-0.301415	0.173983	0.777546	0.730128	0.757564	0.406503	0.709442	0.83842	0.33652	-0.509079	-0.0171824	-0.568743	-0.0482995	0.225712	-0.0132409	0.0305695	-0.534152	0.0271193
Atp5c1	yellow	0.16918	-0.311244	-0.803456	-0.343274	-0.110719	-0.3999	-0.195554	0.394668	0.473799	0.647151	0.36202	0.87671	0.749374	0.418984	-0.399375	-0.00884641	-0.525179	0.362743	0.674726	0.124591	0.356204	-0.355993	-0.00755134
Atp5d	turquoise	0.112786	-0.0409706	-0.521378	-0.116636	0.21023	-0.225855	0.108992	0.677815	0.698599	0.830283	0.597003	0.729007	0.84913	0.575328	-0.6431	-0.246763	-0.734409	-0.185094	0.197316	-0.12473	0.136808	-0.403356	0.0342658
Atp5e	yellow	-0.0491741	-0.0873334	-0.479622	-0.206796	-0.0401465	-0.0194793	-0.0825501	0.305379	0.622512	0.574501	0.668017	0.874681	0.51723	0.440881	-0.666492	-0.138199	-0.54711	0.0477799	0.316371	-0.185617	0.09433	-0.321745	-0.187932
Atp5f1	yellow	0.0128771	-0.212165	-0.765928	-0.336744	-0.126524	-0.1799	-0.339255	0.228553	0.428612	0.570437	0.514826	0.94271	0.734078	0.61495	-0.501132	-0.105215	-0.572799	0.358532	0.758604	-0.05096	0.303711	-0.430777	-0.0165265
Atp5g1	turquoise	0.365566	0.483733	-0.12445	0.281574	0.417587	-0.148564	-0.0647461	0.540227	0.340709	0.648973	0.258525	0.401436	0.691877	0.479542	-0.488278	-0.625479	-0.865409	-0.638278	-0.101896	-0.443313	-0.0888913	-0.340759	-0.0659282
Atp5g2	cyan	-0.0172062	0.089042	-0.276941	-0.186543	0.198698	0.343056	-0.200559	0.101496	0.263315	0.236127	0.652394	0.507371	0.408872	0.525727	-0.382667	-0.143207	-0.41174	-0.117218	0.205677	-0.34845	-0.104346	-0.398053	-0.298985
Atp5g3	yellow	0.134388	-0.259918	-0.666568	-0.268549	0.00578745	-0.315568	0.0990788	0.628687	0.762141	0.825757	0.584789	0.877136	0.790911	0.462922	-0.605019	-0.0670388	-0.622178	0.0686616	0.346499	0.0502454	0.221177	-0.358936	-0.0567226
Atp5h	yellow	0.12148	-0.0578094	-0.608808	-0.17221	0.0496945	-0.1495	-0.181464	0.405118	0.555324	0.732613	0.672244	0.912755	0.808605	0.661606	-0.54579	-0.261328	-0.733559	0.0753943	0.502727	-0.121278	0.281509	-0.393896	0.0477773
Atp5j	yellow	0.180432	-0.214594	-0.693252	-0.308644	-0.0126369	-0.216536	-0.0228235	0.561942	0.686309	0.756389	0.582733	0.902125	0.825792	0.509835	-0.610462	-0.12774	-0.650316	0.0844223	0.442005	-0.0536721	0.189614	-0.467727	-0.067375
Atp5j2	yellow	-0.0902495	-0.310282	-0.708217	-0.341102	-0.0866184	-0.182573	-0.0391843	0.39029	0.663812	0.680699	0.714785	0.924916	0.658259	0.544137	-0.586036	0.0387564	-0.512918	0.255827	0.497512	0.0767438	0.276795	-0.305222	-0.110067
Atp5k	cyan	-0.00314403	-0.120044	-0.32687	-0.251704	0.0930542	0.159293	0.0728237	0.352477	0.57173	0.440494	0.808473	0.611683	0.441054	0.377492	-0.381652	0.0160905	-0.388587	-0.0825408	0.0792897	-0.160988	-0.0509803	-0.341783	-0.211849
Atp5l	brown	-0.00232959	0.193582	0.405824	0.360617	-0.115034	-0.0807797	-0.18034	-0.463873	-0.504316	-0.365908	-0.382224	-0.377187	-0.469522	-0.330932	0.551833	-0.135316	0.243433	0.0799307	-0.0423637	0.0910926	0.167094	0.449452	0.144365
Atp5o	turquoise	0.141369	-0.0298718	-0.496152	-0.0418529	0.0388276	-0.226786	0.0167435	0.533588	0.69159	0.837048	0.708032	0.84977	0.770127	0.583091	-0.607014	-0.286648	-0.761016	-0.097644	0.276638	-0.103156	0.262321	-0.292954	-0.0531535
Atp5s	brown	-0.00511005	-0.288171	-0.814837	-0.316058	-0.0750315	-0.516584	-0.258931	0.292976	0.273778	0.56121	0.155885	0.688756	0.643058	0.543015	-0.358448	0.127723	-0.424918	0.435722	0.69711	0.282247	0.353097	-0.216406	-0.16145
Atp5sl	red	0.184835	-0.490148	-0.368108	-0.299486	-0.0418395	-0.34717	0.681071	0.782781	0.814175	0.595385	0.294421	0.305053	0.385221	-0.162258	-0.337698	0.307064	-0.103212	-0.0801789	-0.220326	0.351982	-0.022391	-0.157525	-0.0580019
Atp6ap1	turquoise	0.224431	0.478585	-0.126308	0.405906	0.41514	-0.180234	-0.326018	0.237429	0.0703879	0.577165	0.325485	0.409201	0.684271	0.649877	-0.198524	-0.705918	-0.856633	-0.323098	0.240229	-0.293977	0.334556	-0.147593	0.273876
Atp6ap1l	turquoise	-0.38633	-0.39555	-0.0925691	-0.36383	-0.395004	0.21609	0.0739165	-0.157624	-0.0555687	-0.315306	-0.0818764	-0.132443	-0.290976	-0.086252	0.00463223	0.489977	0.495738	0.374306	0.0988471	0.161864	-0.100076	0.0300786	-0.121476
Atp6ap2	brown	0.265046	0.187656	-0.498014	0.0987272	0.059534	-0.311628	-0.379914	0.327816	0.214255	0.666297	0.270395	0.690619	0.845717	0.660636	-0.34627	-0.545098	-0.836854	-0.0124237	0.571883	-0.177934	0.416067	-0.317298	0.193185
Atp6v0a1	greenyellow	0.0652038	-0.427357	0.300631	0.0414949	-0.167007	-0.259564	0.85485	0.340216	0.308395	0.0241811	-0.221562	-0.478331	-0.365863	-0.709185	0.262184	0.40458	0.518075	-0.0393173	-0.619292	0.561201	0.061816	0.424984	0.235289
Atp6v0a2	turquoise	0.148709	-0.222423	0.0749915	-0.368082	-0.0831066	0.147213	0.211297	-0.0287485	-0.126304	-0.467406	-0.58519	-0.398786	-0.355798	-0.607572	0.19714	0.404593	0.570644	0.0529348	-0.244273	0.0400061	-0.505725	-0.171415	0.103624
Atp6v0b	yellow	-0.115224	-0.174824	-0.469587	-0.0728137	-0.126783	-0.219992	0.00917418	0.309254	0.656028	0.700291	0.561808	0.881681	0.553312	0.460776	-0.667751	-0.245608	-0.553563	0.174131	0.405574	-0.00284724	0.403005	-0.110555	0.0674906
Atp6v0c	red	-0.0406117	-0.407264	-0.29666	-0.00114742	-0.25614	-0.352558	0.389394	0.313536	0.768522	0.688381	0.634791	0.664336	0.250794	0.0776797	-0.596661	0.0245755	-0.246158	0.276005	0.172934	0.410292	0.5592	0.231726	0.0400916
Atp6v0d1	red	-0.184342	-0.657129	-0.553738	-0.452541	-0.25945	-0.126615	0.270819	0.266452	0.738947	0.490691	0.605228	0.754945	0.276275	0.172752	-0.521492	0.337711	-0.0442697	0.547916	0.383603	0.342105	0.338374	-0.042056	0.00494343
Atp6v0e	blue	0.171349	0.712594	-0.0946454	0.283577	0.417087	0.0877674	-0.697642	-0.124388	-0.226232	0.225605	0.277277	0.373996	0.50214	0.742516	-0.248628	-0.685948	-0.784783	-0.341705	0.32634	-0.605591	-0.0342767	-0.353691	0.0372323
Atp6v0e2	red	0.0246506	-0.667119	-0.417251	-0.329981	-0.164531	-0.273156	0.575098	0.555984	0.827109	0.567736	0.481544	0.512943	0.281478	-0.078	-0.434687	0.332452	-0.0289675	0.248149	0.0337556	0.374259	0.230355	0.0260634	-0.244078
Atp6v1a	tan	0.181146	0.0809885	-0.30286	0.229022	0.0953982	-0.539711	-0.226003	0.107795	-0.0190848	0.46436	-0.0986759	0.313919	0.432354	0.323002	-0.141897	-0.326226	-0.450235	0.19372	0.45631	0.242218	0.58086	0.136943	0.351514
Atp6v1b2	blue	0.00573362	-0.814344	-0.323816	-0.290185	-0.327421	-0.427877	0.577858	0.261857	0.570849	0.344675	0.195714	0.285184	-0.0486679	-0.372226	-0.0907461	0.529664	0.32127	0.613492	0.129682	0.797953	0.516088	0.355069	0.167802
Atp6v1c1	black	-0.0160636	-0.696445	-0.578877	-0.392203	-0.274943	-0.35048	0.214796	0.196233	0.548961	0.437491	0.416011	0.617007	0.251575	0.0219757	-0.261366	0.377911	0.0372861	0.700518	0.493592	0.577129	0.53841	0.0622213	0.207729
Atp6v1c2	brown	-0.16892	-0.0603618	0.426164	0.236623	-0.0289571	0.0152695	0.22331	-0.42293	-0.0641664	-0.213785	-0.0145265	-0.193816	-0.662038	-0.353266	0.126724	0.119692	0.40577	0.192082	-0.257493	0.308262	0.182404	0.657669	0.0729933
Atp6v1d	blue	-0.10832	-0.814343	-0.483556	-0.476578	-0.431989	-0.230963	0.22909	-0.00556034	0.415693	0.180676	0.304078	0.467656	-0.0538966	-0.176896	-0.1456	0.592971	0.33894	0.845081	0.456605	0.675677	0.481318	0.200113	0.0428666
Atp6v1e1	yellow	0.0218784	-0.378367	-0.607938	-0.210829	-0.299694	-0.309546	-0.0584345	0.239662	0.521945	0.604879	0.594451	0.790362	0.535755	0.384784	-0.339287	0.0340327	-0.385187	0.452851	0.599646	0.256968	0.525266	-0.13524	0.155626
Atp6v1f	yellow	-0.174015	-0.0505948	-0.512525	-0.07935	-0.128004	-0.091151	-0.314673	0.093537	0.344294	0.546494	0.550681	0.815805	0.599476	0.719531	-0.509886	-0.265813	-0.588819	0.242721	0.634728	-0.0587074	0.420912	-0.192074	-0.0220544
Atp6v1g1	turquoise	0.157612	0.353731	-0.251061	0.212621	0.223566	0.0256077	-0.245052	0.330683	0.386435	0.661797	0.644764	0.683741	0.732699	0.715246	-0.507962	-0.615292	-0.899601	-0.321765	0.235948	-0.409711	0.197992	-0.341949	0.0271074
Atp6v1g2	greenyellow	0.198736	-0.586297	-0.093892	-0.206661	-0.133618	-0.0838872	0.689581	0.450376	0.661629	0.335813	0.478153	0.177271	0.0346792	-0.341606	-0.0469424	0.35849	0.169335	0.0997661	-0.254276	0.419968	0.161281	0.138035	-0.173106
Atp6v1h	black	-0.165565	-0.736909	-0.725162	-0.46426	-0.344183	-0.501498	0.210158	0.296386	0.540966	0.504972	0.22907	0.617194	0.338508	0.133217	-0.336739	0.454846	0.0155777	0.715779	0.553551	0.656244	0.523199	0.0548713	0.157265
Atp7a	blue	0.143994	0.760468	0.446079	0.344239	0.470414	0.188535	-0.343446	-0.200801	-0.601651	-0.353243	-0.473375	-0.529732	-0.138738	0.109245	0.215412	-0.366988	-0.132967	-0.624349	-0.368066	-0.530079	-0.538019	-0.113437	-0.0654828
Atp7b	blue	0.0805545	0.604332	0.362245	0.641718	0.192763	-0.00397078	-0.124261	-0.0760932	-0.0829524	0.189143	0.217572	-0.021998	0.0298014	0.221756	-0.174422	-0.606847	-0.466776	-0.537739	-0.234137	-0.28411	0.103941	0.219311	-0.333922
Atp8a1	turquoise	-0.306994	-0.569686	0.0274765	-0.452795	-0.228055	0.0942717	0.206649	-0.35909	-0.232497	-0.616447	-0.311985	-0.410565	-0.666656	-0.565091	0.449249	0.799496	0.917062	0.556111	-0.0390468	0.474286	-0.138389	0.269052	-0.14581
Atp8a2	blue	0.163702	-0.617294	-0.0966733	-0.377239	-0.259877	-0.283397	0.540253	0.261049	0.0465496	-0.2115	-0.565107	-0.436437	-0.265056	-0.734334	0.409681	0.633498	0.669168	0.268592	-0.213483	0.569592	-0.108489	0.122976	0.0724656
Atp8b1	blue	-0.138455	0.167167	-0.282381	-0.151436	0.555921	-0.00452201	-0.291662	0.0695921	-0.0976001	0.0485686	-0.00843711	0.0936319	0.334215	0.401107	-0.129611	0.03113	-0.236647	-0.0514349	0.178341	-0.15982	-0.197639	-0.37704	0.036645
Atp8b2	turquoise	0.0620079	-0.574082	0.0375552	-0.403093	-0.247662	-0.156427	0.515204	0.0570234	0.0160896	-0.364433	-0.474408	-0.450081	-0.532338	-0.803743	0.305605	0.749732	0.807016	0.271243	-0.320214	0.50937	-0.279913	0.218317	-0.185242
Atp9a	greenyellow	-0.0148925	-0.426902	0.282388	-0.115761	-0.120338	0.0161297	0.896896	0.382259	0.529711	0.0211933	-0.0579972	-0.27834	-0.359906	-0.66463	-0.140802	0.360405	0.477826	-0.135788	-0.685466	0.27523	-0.204895	0.224292	0.0114546
Atp9b	turquoise	-0.169718	-0.375423	0.282446	-0.207937	-0.240686	0.0909027	0.446357	-0.202284	-0.137805	-0.479301	-0.284945	-0.575483	-0.678859	-0.585767	0.341121	0.604741	0.825822	0.26425	-0.354686	0.47106	-0.111321	0.371868	0.164107
Atpaf1	brown	0.222735	-0.242477	-0.783832	-0.39646	0.105555	-0.353077	0.0126543	0.742524	0.542098	0.676276	0.193641	0.643591	0.918651	0.417344	-0.475721	-0.0311525	-0.571641	0.0194745	0.39819	-0.018309	0.0549656	-0.601447	-0.0623551
Atpaf2	brown	0.385452	-0.0929887	-0.44164	-0.146614	0.028063	-0.379378	0.00234179	0.401942	0.298606	0.414911	0.145596	0.343772	0.517288	0.0631145	-0.158221	-0.0262183	-0.34693	0.0090518	0.237678	0.0692278	0.0682154	-0.351794	0.030353
Atpif1	yellow	0.00635665	-0.194332	-0.476232	-0.0776837	-0.0535246	-0.218498	0.0556762	0.392463	0.706014	0.759544	0.80712	0.880361	0.574732	0.458587	-0.540011	-0.128281	-0.589371	0.0945372	0.310226	0.0455004	0.367239	-0.10426	-0.168711
Atr	red	0.362632	0.26173	0.24516	0.0407257	0.121856	0.205492	-0.413126	-0.498932	-0.752147	-0.663915	-0.60198	-0.53471	-0.366863	-0.313129	0.500068	0.0120213	0.323455	0.0160449	0.027169	-0.159134	-0.288101	-0.0707863	-0.0784454
Atraid	turquoise	0.560611	0.308397	-0.220532	0.0962755	0.329565	-0.120259	-0.188195	0.322021	0.240178	0.462235	0.331144	0.447254	0.52028	0.274011	-0.302898	-0.353664	-0.652666	-0.371866	0.0507256	-0.307992	-0.135876	-0.349009	-0.273971
Atrn	turquoise	-0.172308	-0.427611	0.0912691	-0.392926	-0.237993	0.055874	0.174619	-0.28586	-0.393837	-0.70043	-0.6234	-0.636436	-0.628021	-0.654739	0.535602	0.722025	0.908945	0.375267	-0.127442	0.389607	-0.285418	0.149602	-0.0685757
Atrnl1	brown	0.416025	0.13753	-0.521056	-0.281779	0.32025	-0.105796	-0.284589	0.489403	0.0601779	0.304111	-0.146909	0.311651	0.796109	0.393856	-0.207724	-0.274293	-0.541212	-0.180326	0.329079	-0.344317	-0.190199	-0.72291	0.0644005
Atrx	turquoise	-0.0135689	-0.105373	0.106629	-0.213219	-0.122807	0.0999408	-0.333721	-0.59447	-0.763458	-0.758903	-0.600108	-0.542111	-0.520653	-0.3427	0.738278	0.407121	0.65837	0.435472	0.194261	0.194618	-0.122711	0.126688	0.0996846
Atxn1	turquoise	-0.23957	-0.726998	-0.273318	-0.678741	-0.300977	0.00756662	0.20408	-0.116333	-0.0691766	-0.450155	-0.301238	-0.233283	-0.353997	-0.473949	0.332868	0.879009	0.81677	0.675511	0.165963	0.501082	-0.113881	-0.0299648	0.114204
Atxn10	brown	-0.0576228	-0.445241	-0.501586	0.0109684	-0.372992	-0.633037	0.120235	0.261234	0.469438	0.70863	0.332583	0.622819	0.422822	0.309574	-0.251965	0.060569	-0.300843	0.476437	0.49391	0.602332	0.799761	0.300739	0.0996147
Atxn1l	turquoise	0.00866558	-0.0971069	0.169278	-0.366614	0.0959588	0.230122	0.0174598	-0.201769	-0.533851	-0.754651	-0.679252	-0.722137	-0.440393	-0.509865	0.648959	0.469213	0.701802	0.0392859	-0.239524	0.0139789	-0.587536	-0.156792	0.114934
Atxn2	grey	0.10328	0.23293	0.376571	0.356687	0.223656	-0.106679	0.390147	0.352038	0.0291226	0.148646	-0.195258	-0.452743	0.0229989	-0.030666	0.187405	-0.170791	-0.0797667	-0.535788	-0.58812	-0.0198802	-0.100354	0.164529	0.319515
Atxn2l	yellow	0.16769	0.18556	0.66593	0.254374	0.118792	0.202135	0.456514	0.0526029	-0.231225	-0.404557	-0.40197	-0.862644	-0.48489	-0.555085	0.43098	0.0586658	0.425499	-0.546361	-0.827833	-0.0500301	-0.443367	0.199164	-0.0672273
Atxn3	red	0.19177	-0.430677	-0.32848	-0.531714	-0.210914	0.040582	-0.23174	-0.33513	-0.220386	-0.32776	-0.0589477	0.0824061	-0.159171	-0.124611	0.335932	0.516862	0.423877	0.698547	0.475297	0.316481	0.0588728	-0.0942648	0.0468942
Atxn7	turquoise	0.350326	0.18575	0.324571	-0.035581	0.255	0.108219	-0.0397231	-0.164598	-0.491942	-0.53136	-0.454875	-0.610283	-0.313396	-0.490446	0.69514	0.137931	0.36068	-0.252382	-0.347503	-0.0976976	-0.483248	-0.0780909	0.0423192
Atxn7l1	blue	0.108728	-0.387164	-0.127553	-0.191316	-0.0902923	-0.199909	0.36384	0.313468	0.0514861	-0.0134177	-0.0972243	-0.308194	-0.00436428	-0.302438	0.365884	0.45599	0.303294	0.0625581	-0.164005	0.436633	0.000579099	0.0504455	-0.189459
Atxn7l2	turquoise	-0.0894256	0.155206	0.43581	0.281074	-0.0389867	0.068255	0.114898	-0.190531	-0.251476	-0.340489	-0.422702	-0.476251	-0.347543	-0.400166	0.177915	-0.178209	0.246222	-0.217503	-0.304615	-0.0863173	-0.0994429	0.176947	0.0599777
Atxn7l3	purple	0.301963	-0.439539	-0.573367	-0.443081	-0.0050198	-0.459516	0.457101	0.861336	0.620895	0.560844	-0.0469573	0.292261	0.588376	-0.0600833	-0.39419	0.266165	-0.173378	-0.0343953	-0.002451	0.228603	-0.112072	-0.377129	-0.0792432
Atxn7l3b	black	-0.236327	-0.481796	-0.135807	-0.365457	-0.382512	0.105383	-0.226762	-0.586241	-0.30929	-0.511376	-0.142384	-0.0198533	-0.428909	-0.277346	0.391956	0.487303	0.620565	0.804645	0.472008	0.345679	0.210887	0.160939	0.0789334
AU019823	black	-0.205836	-0.290865	-0.357515	-0.0785579	-0.488552	-0.281148	-0.165085	-0.1222	0.119894	0.268426	0.224559	0.453473	0.195682	0.308869	-0.198113	0.0044938	-0.0968717	0.569433	0.614657	0.3333	0.622828	0.162493	0.222098
AU020206	brown	-0.0765498	0.279451	-0.280504	0.146504	0.16096	-0.116344	-0.367811	0.147277	-0.0550747	0.333073	0.00886682	0.260166	0.543325	0.662587	-0.320925	-0.354183	-0.571665	-0.112059	0.349456	-0.163641	0.208596	-0.227447	-0.158898
AU021092	turquoise	0.0965359	0.294205	0.10053	0.188572	0.45473	0.184668	0.163115	0.446831	0.28863	0.288027	0.155624	0.0797055	0.401888	0.13659	-0.293848	-0.472674	-0.459681	-0.584818	-0.296841	-0.458265	-0.156335	-0.310605	0.0551599
AU022252	blue	0.0860743	-0.499281	-0.199201	-0.466406	-0.363664	-0.0103537	0.130083	0.018151	0.0458377	-0.26736	-0.230601	-0.0161354	-0.100199	-0.507686	0.331808	0.368769	0.443965	0.345775	0.144219	0.156628	-0.124638	-0.173916	0.00949206
AU022754	blue	0.20336	0.409558	0.415029	0.288289	-0.0598358	0.36693	-0.138477	-0.203942	-0.216853	-0.172382	0.195459	-0.173011	-0.151111	-0.00118271	0.180528	-0.292753	-0.0987052	-0.3879	-0.250724	-0.328133	-0.136025	0.0160792	0.029104
AU023762	turquoise	-0.351839	-0.0635856	0.0295192	-0.0838233	-0.141092	0.127548	-0.234016	-0.38459	-0.289938	-0.329071	-0.094148	-0.133945	-0.260732	0.0389002	-0.00626687	0.225087	0.264711	0.299081	0.201557	0.0801826	0.0499204	0.0687941	-0.133952
AU040320	turquoise	0.0523992	-0.430324	0.274442	-0.168472	-0.203073	-0.0558252	0.722771	0.213699	0.180632	-0.24278	-0.312771	-0.524036	-0.497066	-0.78118	0.198194	0.513578	0.665146	-0.0152655	-0.591808	0.370193	-0.227723	0.254613	-0.175938
AU041133	grey	-0.265302	-0.166699	-0.0770646	-0.194964	0.04174	0.295124	-0.0719157	-0.191916	0.0762053	-0.189193	0.199327	0.161844	-0.0947867	-0.0576954	0.0517841	0.125173	0.143918	0.200561	0.11519	-0.0882981	-0.0605238	-0.149867	0.129283
Auh	brown	0.140912	-0.121084	-0.695888	-0.207482	0.150895	-0.35733	-0.0593161	0.623659	0.579575	0.776921	0.355935	0.787543	0.892861	0.514878	-0.590598	-0.200763	-0.713866	0.0101685	0.431546	-0.0376818	0.21471	-0.454901	-0.00250848
Aup1	yellow	0.187201	0.0959679	-0.29938	0.0715497	0.0371836	-0.0682702	-0.0550764	0.381285	0.471044	0.649043	0.673662	0.648699	0.683594	0.516266	-0.295244	-0.432622	-0.692333	-0.148267	0.248776	-0.180343	0.284461	-0.273693	0.28561
Aurka	blue	0.0868732	0.526081	0.475006	0.175304	0.324073	0.633608	-0.425157	-0.502469	-0.571462	-0.57455	-0.106926	-0.342809	-0.298067	0.0187146	0.280686	-0.298907	0.0524383	-0.267418	-0.143818	-0.528596	-0.310241	-0.132941	-0.0820256
Aurkaip1	yellow	-0.0171857	-0.197656	-0.606502	-0.216175	0.0693255	-0.102526	-0.138385	0.320723	0.53319	0.645865	0.650048	0.878562	0.705637	0.581714	-0.474959	-0.174207	-0.582111	0.239188	0.556522	-0.0363036	0.378137	-0.293597	0.138598
Aurkb	blue	0.128227	0.564465	0.616223	0.407386	0.140174	0.497223	-0.297092	-0.478712	-0.541148	-0.519653	-0.257556	-0.455638	-0.393251	-0.0891267	0.187177	-0.454855	0.0527546	-0.391778	-0.271309	-0.571784	-0.307129	0.0410274	-0.12365
Auts2	turquoise	0.00376344	-0.698553	-0.0646729	-0.539552	-0.147988	-0.0706726	0.621069	0.208695	0.179038	-0.280985	-0.247582	-0.374494	-0.361558	-0.699776	0.357975	0.812364	0.775838	0.292143	-0.301763	0.507122	-0.25599	0.0708926	-0.0710288
AV356131	grey	-0.222083	-0.276147	-0.153584	-0.092874	-0.336728	-0.165956	-0.014579	-0.168384	0.154595	0.0415638	0.330481	0.247994	-0.100436	-0.017853	0.035386	0.240455	0.0955591	0.310353	0.201008	0.245448	0.196403	0.143178	-0.301928
Aven	yellow	0.00579752	-0.0820738	-0.247026	-0.240441	0.238674	0.175078	-0.0727319	0.099883	0.274726	0.160522	0.264778	0.437102	0.332208	0.146774	-0.300979	-0.154821	-0.20531	0.122672	0.272527	-0.174381	0.011796	-0.360071	0.309258
Avl9	turquoise	-0.0758814	-0.3743	0.152068	-0.334428	-0.227944	0.211749	-0.00179543	-0.544808	-0.437676	-0.750874	-0.476962	-0.438356	-0.682218	-0.636205	0.560237	0.520558	0.860153	0.566268	0.0700625	0.309028	-0.066407	0.197438	0.208277
Avp	red	-0.384871	0.328625	0.184533	0.232126	0.277917	0.13867	-0.420048	-0.50054	-0.534521	-0.30644	-0.240193	-0.223491	-0.26784	0.332678	0.0258344	-0.120061	0.04023	0.060351	0.117651	-0.144749	0.0197347	0.253305	-0.0898799
Avpi1	turquoise	0.24219	0.125954	-0.365434	-0.00985816	0.135375	-0.0431568	-0.107903	0.462401	0.518863	0.672695	0.630834	0.721825	0.785608	0.551664	-0.424749	-0.424709	-0.77528	-0.240293	0.241968	-0.324644	0.115462	-0.446829	0.0388937
Avpr1a	pink	-0.139867	0.609134	0.623217	0.76731	-0.0468311	0.072403	-0.303987	-0.5506	-0.506472	-0.210414	-0.0531616	-0.36188	-0.387919	0.080081	0.211918	-0.465482	-0.106316	-0.274965	-0.1596	-0.133727	0.219123	0.479984	0.0152336
AW011738	grey	0.193244	0.223256	0.258592	0.32321	0.222613	-0.199146	0.264772	0.169477	0.012686	0.14492	-0.145154	-0.286168	-0.0843502	-0.0833514	-0.125958	-0.151386	-0.0729438	-0.354513	-0.376558	0.0408659	-0.0755053	0.250131	-0.188194
AW047730	darkgreen	-0.172102	-0.298179	-0.212114	0.0427279	-0.633945	-0.456072	0.0521086	0.0698819	0.139624	0.253029	-0.105433	0.209582	0.0876195	0.00869817	0.0608465	0.0632848	0.00386148	0.304823	0.277172	0.335752	0.413173	0.264131	0.0720807
AW112010	brown	-0.595506	-0.163937	-0.48552	-0.139477	-0.0109421	-0.247008	-0.268167	0.00985516	0.0620838	0.241389	0.212985	0.402706	0.294333	0.501773	-0.187764	0.150783	-0.201692	0.304738	0.474278	0.181914	0.272917	0.0185707	-0.306691
AW146154	grey	-0.144914	-0.0459065	-0.215286	-0.161092	-0.00449154	-0.0437618	-0.268446	-0.2392	-0.205365	-0.129699	-0.0210435	0.0359289	-0.10314	0.125666	-0.0840715	0.309949	0.108786	0.208311	0.234354	0.134282	-0.118087	0.00813646	-0.361062
AW209491	blue	0.380723	-0.488243	-0.491955	-0.453416	-0.0786963	-0.196391	0.2805	0.528686	0.52866	0.375538	0.127668	0.406701	0.416926	-0.0798827	-0.155126	0.26262	-0.0842889	0.149032	0.133597	0.153598	-0.0533568	-0.32306	-0.223021
AW495222	turquoise	-0.0182591	0.136354	-0.454102	-0.264298	0.215746	-0.0147121	-0.286051	0.334508	0.216984	0.324574	0.236041	0.475478	0.570903	0.536502	-0.423644	-0.104598	-0.511564	-0.147101	0.249915	-0.377868	-0.26941	-0.560062	-0.224207
AW549877	turquoise	-0.165584	-0.223422	-0.320024	-0.318303	-0.359133	-0.198035	-0.447359	-0.349646	-0.564189	-0.41923	-0.495876	-0.17798	-0.101032	-0.0517198	0.54468	0.394432	0.359718	0.544881	0.536289	0.286156	0.0809505	-0.0464358	-0.0307333
AW551984	magenta	-0.0344153	-0.126679	0.323342	0.574547	-0.318058	-0.491255	0.308645	-0.150502	0.0521888	0.244632	0.0357586	-0.0821662	-0.340964	-0.276972	0.185173	-0.0810457	0.10067	0.172283	-0.116864	0.629766	0.750004	0.927994	0.019552
AW554918	grey	-0.223483	0.177323	0.197712	0.0449404	-0.0166323	0.3222	-0.178411	-0.347299	-0.0894068	-0.224272	0.258383	0.0586728	-0.150216	0.100713	0.0324771	-0.201291	-0.00301253	-0.0550332	0.0230185	-0.295518	-0.0878364	-0.0443229	-0.023096
AW822252	brown	-0.0589682	-0.144071	0.18232	0.0770645	-0.187422	0.0696373	0.0353137	-0.324171	-0.0103312	-0.181346	0.238592	-0.0111061	-0.419832	-0.328279	0.252728	0.228729	0.283428	0.21117	-0.0480128	0.161856	0.0953661	0.305187	-0.159486
Axin1	black	-0.0231863	0.49314	0.605255	0.193564	0.468006	0.491938	-0.0100908	-0.179336	-0.375306	-0.51701	-0.195528	-0.617136	-0.390004	-0.213552	0.26638	-0.110728	0.180723	-0.627626	-0.645358	-0.534163	-0.697758	-0.0929115	-0.144521
Axin2	black	0.0502955	0.747903	0.653305	0.496464	0.41284	0.410109	-0.161898	-0.20126	-0.463667	-0.375074	-0.225983	-0.55416	-0.237547	-0.047352	0.152902	-0.53741	-0.108294	-0.724807	-0.511582	-0.615973	-0.429143	-0.0247003	-0.113331
Axl	turquoise	0.358643	0.454996	0.0254657	0.0943017	0.528551	0.209282	-0.0356609	0.372949	0.251781	0.343675	0.420192	0.25864	0.439445	0.370564	-0.309094	-0.431393	-0.59384	-0.630081	-0.26851	-0.556267	-0.356303	-0.392072	-0.0612784
Azi2	turquoise	-0.0634055	-0.422086	-0.171442	-0.527108	-0.276001	0.140379	0.0202927	-0.185773	-0.0581398	-0.422777	-0.229717	-0.0687689	-0.201579	-0.428989	0.241667	0.424759	0.529023	0.495476	0.232706	0.155213	-0.109108	-0.260137	0.372618
Azin1	green	0.264149	0.0541967	-0.156307	-0.265865	-0.0773461	0.336025	-0.587058	-0.483425	-0.379209	-0.417166	-0.12546	0.165624	-0.0106255	-0.00028139	0.185529	-0.104782	0.0707881	0.360075	0.530506	-0.297902	-0.0850034	-0.392728	0.20485
Azin2	turquoise	0.105748	-0.356358	-0.400894	-0.217476	0.0292772	-0.185726	0.455079	0.651384	0.836392	0.685346	0.429206	0.602102	0.447426	0.12483	-0.746348	0.0303541	-0.323983	0.023989	0.00501636	0.134895	0.144835	-0.140109	-0.159569
B130034C11Rik	grey	-0.172967	0.250665	0.0643499	0.351265	-0.206839	-0.262854	-0.196936	-0.12121	-0.181975	0.0752367	-0.208872	-0.010882	-0.0287377	0.096924	0.0267989	-0.280897	-0.181013	-0.0104906	0.121576	0.0433485	0.275305	0.238227	0.0464626
B130046B21Rik	brown	-0.143822	-0.409572	0.246349	-0.0433204	-0.367432	0.0592719	0.231306	-0.398668	-0.0647511	-0.374701	-0.127591	-0.214295	-0.668878	-0.598155	0.19517	0.394001	0.646738	0.465756	-0.0721732	0.431683	0.207084	0.478991	0.0131594
B130055M24Rik	turquoise	-0.0548123	-0.0972261	0.39616	0.0696725	-0.381253	0.0101666	0.127519	-0.350979	-0.405438	-0.557681	-0.539694	-0.630932	-0.594915	-0.576288	0.553519	0.264527	0.619622	0.0454876	-0.260796	0.232361	-0.149455	0.305457	-0.136722
B230118H07Rik	turquoise	0.221199	0.278316	-0.269065	0.280909	0.13648	-0.372683	-0.229383	0.325875	0.225339	0.675232	0.393252	0.498145	0.69567	0.607684	-0.157471	-0.464523	-0.793329	-0.212573	0.268468	-0.11702	0.338658	-0.140477	0.148901
B230206H07Rik	brown	0.0171024	0.0509938	-0.525983	-0.0464841	0.202837	-0.407646	-0.118976	0.551248	0.151602	0.525521	0.0568256	0.241503	0.74155	0.553353	-0.157221	-0.0646152	-0.554828	-0.218725	0.211028	-0.00791566	0.0307954	-0.335713	-0.164509
B230206L02Rik	yellow	-0.0464311	-0.264851	-0.726998	-0.431362	-0.135011	-0.138014	-0.333218	0.137859	0.223992	0.303094	0.326788	0.661267	0.481661	0.415818	-0.254146	0.188712	-0.296779	0.382609	0.636149	0.0293428	0.106157	-0.381836	-0.175772
B230209E15Rik	turquoise	-0.291707	-0.671516	-0.13482	-0.367518	-0.524039	-0.0577098	0.147391	-0.357293	0.00167116	-0.297432	0.000517225	0.0190716	-0.4787	-0.40394	0.247445	0.643011	0.676872	0.755985	0.264164	0.612774	0.282896	0.374736	-0.189232
B230216N24Rik	black	-0.385494	-0.475977	-0.095862	-0.268852	-0.268231	-0.0391712	-0.0251032	-0.449986	-0.26839	-0.383709	-0.144858	-0.175241	-0.454539	-0.183665	0.360844	0.596094	0.631804	0.701156	0.284466	0.533128	0.269723	0.372875	0.0642773
B230217C12Rik	brown	-0.0504057	-0.286904	-0.560855	-0.0424857	-0.108404	-0.531334	0.0531066	0.461836	0.381251	0.670913	0.30953	0.469397	0.625218	0.434242	-0.324516	0.0125628	-0.423917	0.195513	0.419343	0.329144	0.497496	-0.00765587	-0.179279
B230217O12Rik	grey	-0.264428	-0.133736	-0.0385385	0.167108	-0.0351774	-0.132625	-0.030194	-0.198338	0.230601	0.24506	0.290411	0.446162	-0.0870815	0.114019	-0.281339	-0.0935298	-0.119283	0.298885	0.221796	0.181819	0.445299	0.40682	-0.219865
B230219D22Rik	turquoise	-0.269712	-0.284268	0.142698	-0.363801	-0.238601	0.39275	-0.0875445	-0.577529	-0.370657	-0.752978	-0.38184	-0.319593	-0.624719	-0.461078	0.309711	0.40309	0.767299	0.553647	0.134376	0.106273	-0.127596	0.0326073	0.353987
B230312C02Rik	brown	0.0971768	-0.416908	-0.815763	-0.397574	-0.0610031	-0.446678	-0.049771	0.497284	0.467776	0.642148	0.321369	0.686378	0.792934	0.463888	-0.292523	0.14015	-0.425513	0.344525	0.604582	0.260028	0.326277	-0.365244	0.0135378
B230334C09Rik	turquoise	-0.181358	-0.532406	-0.141663	-0.524685	-0.309572	0.118508	-0.0468008	-0.363408	-0.293732	-0.610574	-0.276776	-0.252604	-0.483114	-0.480447	0.486961	0.737772	0.763298	0.601449	0.192043	0.335405	-0.143501	0.0297356	-0.21745
B230354K17Rik	purple	-0.179048	0.0237289	0.192921	-0.0014512	-0.100862	0.343493	-0.410294	-0.745107	-0.508361	-0.579541	-0.103854	-0.160791	-0.472239	-0.0587848	0.322531	0.0574903	0.369457	0.4102	0.279562	-0.0379279	0.0620109	0.151767	0.047398
B230369F24Rik	turquoise	-0.481514	-0.279998	-0.0995541	-0.240458	-0.236851	0.163494	-0.0538619	-0.202782	-0.0746881	-0.258676	-0.0950758	-0.0261109	-0.155787	0.0215949	0.070746	0.243713	0.317478	0.344547	0.191228	0.0281474	0.0152116	-0.0141868	0.242004
B2m	darkred	-0.0855113	0.201131	-0.533081	-0.0636225	0.206585	-0.0987179	-0.447814	0.187949	0.183141	0.528268	0.461798	0.67536	0.759422	0.924132	-0.454073	-0.344956	-0.746308	-0.00967316	0.543553	-0.269746	0.178394	-0.39742	-0.0123674
B330016D10Rik	blue	0.00576556	-0.408551	-0.292141	-0.218924	-0.014155	-0.219634	0.342934	0.434277	0.42254	0.291486	-0.0432288	0.225385	0.265458	-0.200348	-0.131759	0.0997585	0.00817389	0.202912	0.0878055	0.229364	0.218349	-0.0855021	0.264067
B3galnt1	lightgreen	0.019566	-0.0150405	0.0856522	0.421918	-0.320264	-0.14519	-0.0498908	-0.249699	0.159415	0.335359	0.53931	0.408203	-0.00601664	0.131773	-0.0279517	-0.340892	-0.250661	0.257701	0.273835	0.276558	0.812914	0.502956	0.246642
B3galnt2	brown	-0.255762	-0.160793	0.323407	0.148088	-0.228408	-0.0587367	0.165921	-0.373738	-0.296386	-0.451684	-0.339366	-0.530472	-0.635661	-0.54517	0.300653	0.30195	0.5896	0.177429	-0.185727	0.304576	0.0390018	0.44853	-0.187731
B3galt1	black	-0.397568	-0.471368	-0.0307395	-0.300814	-0.356701	0.0463479	0.0186404	-0.413032	-0.257948	-0.490011	-0.373258	-0.2409	-0.476759	-0.370471	0.281513	0.484195	0.70443	0.704511	0.265483	0.415733	0.217826	0.234364	0.340032
B3galt2	magenta	0.149403	0.135216	-0.29467	-0.304272	0.14144	0.461342	-0.40161	0.0589428	0.0752693	0.0386846	0.275672	0.466193	0.530241	0.44057	-0.186951	-0.372603	-0.401356	-0.0118846	0.414993	-0.600703	-0.139956	-0.713014	0.269699
B3galt4	grey	-0.309103	-0.083279	-0.381045	-0.27872	0.367622	-0.193785	0.0425698	0.32435	0.106175	0.143886	-0.0523741	0.0291334	0.338297	0.270524	-0.145753	0.1712	-0.105124	-0.00459681	0.0769772	0.0307543	-0.136745	-0.297234	0.209101
B3galt5	lightcyan	0.248881	-0.431473	-0.287811	-0.519705	-0.214026	-0.0341923	-0.0115539	-0.04179	-0.166726	-0.319556	-0.191717	-0.166471	-0.169429	-0.312549	0.274497	0.64737	0.469744	0.352115	0.139279	0.252674	-0.265861	-0.147211	-0.447928
B3galt6	black	-0.320444	-0.329519	-0.0349435	0.0892529	-0.4853	-0.193543	0.0357473	-0.342697	0.0570799	-0.0387838	0.0969278	0.165279	-0.360751	-0.246782	-0.0693399	0.157817	0.254994	0.497363	0.25738	0.409915	0.489989	0.492974	-0.210391
B3gat1	brown	-0.251206	-0.293191	0.401075	0.157028	-0.401957	-0.00704036	0.51264	-0.201021	0.155571	-0.209457	0.017185	-0.284748	-0.688672	-0.618773	0.0404529	0.288807	0.546356	0.100514	-0.413388	0.372208	0.0953136	0.590638	-0.316904
B3gat2	pink	0.0715069	0.761817	0.512441	0.930827	0.156614	-0.145848	-0.283789	-0.209782	-0.321336	0.172626	-0.0359704	-0.143389	-0.00320165	0.242431	0.0248135	-0.824508	-0.537224	-0.523235	-0.162366	-0.284557	0.325551	0.408713	-0.00233129
B3gat3	turquoise	0.104991	-0.0232931	-0.43379	0.0566948	0.123256	-0.314914	0.201802	0.728449	0.727326	0.884203	0.51775	0.672215	0.79407	0.470629	-0.667963	-0.333766	-0.76027	-0.267656	0.0942781	-0.0724987	0.243748	-0.249803	-0.102215
B3glct	turquoise	0.164002	0.358176	-0.22882	0.00788365	0.179993	0.117239	-0.594312	-0.107919	-0.238389	0.0286448	-0.0253726	0.284914	0.459638	0.42547	-0.10122	-0.480867	-0.482518	-0.0694561	0.474394	-0.442628	0.00665813	-0.467843	0.102409
B3gnt2	turquoise	-0.323017	-0.705623	-0.0726394	-0.552321	-0.32719	0.0378338	0.431095	-0.0954736	0.0579716	-0.45457	-0.299461	-0.314799	-0.543041	-0.661326	0.221896	0.841233	0.897671	0.523093	-0.107864	0.499469	-0.178563	0.133562	0.0467439
B3gnt5	blue	-0.0701767	0.554712	0.390207	0.0843909	0.176325	0.720904	-0.542061	-0.609673	-0.592353	-0.639153	-0.145673	-0.292214	-0.345147	0.18309	-0.0162075	-0.26575	0.084279	-0.203376	-0.0297644	-0.690356	-0.495314	-0.238968	-0.119777
B3gnt8	turquoise	0.0486358	0.158911	-0.3795	0.0237979	-0.247314	-0.156074	-0.468261	0.000573347	0.0345757	0.263578	0.0694505	0.486779	0.393089	0.356844	-0.382784	-0.234108	-0.472808	0.0660327	0.498531	-0.181075	0.112286	-0.297572	-0.24957
B3gnt9	brown	-0.386992	-0.0125749	-0.536046	-0.162928	-0.197305	-0.0946988	-0.313268	0.217396	0.200536	0.38814	0.212375	0.511541	0.62123	0.76162	-0.438322	-0.126961	-0.489886	0.0849477	0.505464	-0.167986	0.13552	-0.392191	-0.0376615
B3gntl1	purple	-0.0712169	0.181276	0.12255	0.138397	0.237178	0.262445	-0.344673	-0.470712	-0.36819	-0.275648	0.0809138	-0.094347	-0.2405	0.14447	-0.0249964	-0.0584189	0.0526754	0.153753	0.180398	-0.118983	0.0866129	0.130264	-0.167993
B4galnt1	turquoise	-0.373215	-0.563096	0.155599	-0.353331	-0.111713	0.199499	0.683268	0.0468355	0.367697	-0.231534	0.113194	-0.233122	-0.510562	-0.538929	-0.0356375	0.627619	0.701668	0.250918	-0.401936	0.352306	-0.145304	0.199749	0.175543
B4galnt4	purple	0.394678	-0.107291	0.0551942	0.172825	0.0496727	-0.244542	0.502748	0.495776	0.462605	0.476975	0.144058	0.122391	0.20196	-0.1465	-0.170855	-0.212244	-0.215947	-0.233735	-0.286673	0.164119	0.207409	0.189442	-0.092032
B4galt1	blue	0.203926	0.873422	0.268841	0.486836	0.631094	0.100505	-0.454604	-0.039336	-0.362906	0.0494563	-0.0805969	-0.116863	0.224911	0.454141	-0.15368	-0.659323	-0.607854	-0.7131	-0.191544	-0.657408	-0.319982	-0.182148	-0.246881
B4galt2	turquoise	-0.242174	-0.401104	0.251236	-0.207634	-0.126777	0.183619	0.637755	0.0185536	0.365026	-0.201285	0.0975514	-0.190338	-0.587329	-0.577596	-0.185465	0.507271	0.594422	0.0291993	-0.534005	0.220419	-0.303193	0.281809	-0.383074
B4galt3	turquoise	-0.0804861	-0.384572	0.200773	-0.271239	0.065407	0.0931831	0.570695	0.0715241	0.189544	-0.281575	-0.29859	-0.336708	-0.472651	-0.645019	0.0765456	0.460644	0.619126	0.0638206	-0.46272	0.205636	-0.339877	0.143806	0.0564111
B4galt4	lightyellow	-0.00364855	-0.0331592	-0.333441	-0.226482	0.131706	0.0184099	-0.128585	0.0633176	0.202618	0.167437	0.220715	0.375185	0.216712	0.226075	-0.621629	0.0243478	-0.191356	0.0840999	0.23984	-0.132038	-0.103908	-0.266141	-0.246691
B4galt5	purple	0.319853	-0.288368	-0.340388	-0.00382778	0.0476695	-0.540797	0.476297	0.782064	0.676077	0.753223	0.163551	0.37306	0.561562	-0.0363785	-0.287278	-0.0666886	-0.385568	-0.091667	-0.0514496	0.267441	0.285706	-0.0563286	0.185139
B4galt6	turquoise	-0.0769234	0.134587	0.57968	0.351375	-0.0212953	0.0323663	-0.0358587	-0.587993	-0.650524	-0.63404	-0.597922	-0.719433	-0.760519	-0.565685	0.594818	0.0418632	0.573234	0.0920991	-0.235993	0.189022	0.0471225	0.567137	0.130735
B4galt7	tan	0.230935	-0.273661	-0.39726	0.0386433	-0.236044	-0.615774	0.188304	0.464321	0.491186	0.691325	0.358922	0.514145	0.512132	0.100759	-0.114899	-0.0691165	-0.408242	0.0775705	0.227985	0.342159	0.488528	0.0925234	-0.0832864
B4gat1	blue	-0.200459	-0.792873	-0.386912	-0.500455	-0.214831	-0.222376	0.541365	0.238926	0.582945	0.182172	0.231143	0.274988	-0.141575	-0.32424	-0.317545	0.707567	0.414442	0.499633	0.0303074	0.564628	0.0852922	0.172287	-0.335683
B630019K06Rik	lightgreen	-0.0222941	-0.432678	-0.175533	0.248086	-0.374729	-0.664716	0.453142	0.277277	0.546941	0.665761	0.283855	0.36842	0.119678	-0.0740453	-0.252592	0.0527011	-0.13174	0.314872	0.11532	0.727551	0.821999	0.59368	0.042493
B930082K07Rik	grey	-0.151215	0.063191	0.0219513	0.00789092	-0.24257	0.203715	-0.246477	-0.194491	-0.202831	-0.185913	-0.0343877	-0.0815313	-0.0667364	0.203527	0.00595589	0.0551092	0.0339589	0.0928962	0.130623	-0.104946	0.00582012	-0.0986941	-0.169095
B930095G15Rik	pink	-0.144843	0.475032	0.432991	0.550856	-0.0330147	0.159358	-0.474946	-0.590799	-0.592698	-0.336709	-0.14577	-0.276201	-0.319762	0.065232	0.343041	-0.378464	-0.0556493	-0.0952069	0.0592353	-0.233993	0.185236	0.299598	0.0189814
B9d1	blue	0.00732919	0.790301	0.562799	0.613941	0.49513	0.418565	-0.33908	-0.345579	-0.289	-0.122073	0.196424	-0.121471	-0.0662499	0.262045	-0.0727296	-0.746334	-0.408088	-0.557824	-0.231759	-0.639322	-0.0979529	-0.00487277	0.185275
B9d2	turquoise	-0.110924	-0.512661	-0.0509153	-0.32523	-0.274351	0.228437	0.48668	0.124021	0.621477	0.0545214	0.441566	0.322886	-0.197394	-0.424246	-0.263499	0.30148	0.287543	0.209033	-0.145287	0.134871	-0.0353946	0.00300836	-0.0799109
Baalc	grey	-0.460816	0.0478357	0.0817562	0.193364	-0.168983	0.0889689	0.0518891	-0.0439548	0.261521	0.161919	0.192642	0.269664	-0.0970898	0.166485	-0.482231	-0.167283	-0.138482	-0.0569295	-0.0620475	-0.13273	0.111965	0.20755	-0.294969
Babam1	turquoise	0.0830883	0.0287187	-0.185544	0.0152176	0.298486	-0.027454	0.332031	0.654784	0.731697	0.67585	0.650935	0.4915	0.571792	0.333223	-0.564679	-0.228846	-0.583853	-0.440862	-0.21733	-0.202157	-0.0543968	-0.279968	-0.231977
Bace1	pink	0.121818	-0.210704	-0.137846	-0.542167	0.40363	0.151413	0.0845413	0.107784	-0.187782	-0.412046	-0.409333	-0.342633	-0.0956075	-0.331115	0.207297	0.470816	0.433297	0.00913172	-0.146885	-0.0481844	-0.612189	-0.34266	-0.205611
Bace2	blue	0.166724	0.76076	0.318141	0.373565	0.371029	0.483554	-0.52564	-0.196075	-0.418601	-0.169158	0.043133	-0.0901909	0.189566	0.380062	0.0345847	-0.729373	-0.470266	-0.539228	-0.0307891	-0.78515	-0.194191	-0.315029	0.073976
Bach1	tan	0.0575383	0.225171	0.138826	-0.180976	0.2522	0.365612	-0.164673	-0.0938947	-0.44159	-0.550944	-0.452731	-0.488673	-0.193617	-0.196025	0.197739	0.0954671	0.259244	-0.268267	-0.234894	-0.363055	-0.63537	-0.340785	-0.20831
Bach2	turquoise	-0.222469	-0.322772	0.150002	-0.340792	-0.114919	0.23799	0.0832311	-0.339199	-0.396317	-0.674813	-0.359387	-0.556905	-0.492249	-0.410934	0.686947	0.526462	0.766545	0.362714	-0.0578914	0.232682	-0.166844	0.0588771	0.312813
Bad	turquoise	-0.0369534	0.462171	-0.132713	0.21635	0.168951	0.120964	-0.430712	0.0152148	0.186041	0.403421	0.470023	0.625218	0.454064	0.647365	-0.575355	-0.5649	-0.745791	-0.288117	0.238986	-0.511439	0.0143128	-0.268094	-0.198628
Bag1	turquoise	0.0459341	-0.295236	-0.459381	-0.326782	-0.078689	-0.00340463	0.19856	0.497772	0.753194	0.572164	0.720134	0.726617	0.55156	0.274125	-0.488966	0.0393038	-0.39073	0.00824272	0.148274	-0.0555547	0.0522355	-0.385447	-0.0771543
Bag2	blue	0.0764746	0.602403	0.624728	0.620722	0.292032	0.245359	-0.176347	-0.404366	-0.24754	-0.117351	0.241992	-0.144947	-0.356646	0.0160512	0.0671912	-0.476254	-0.191587	-0.434438	-0.350528	-0.321875	-0.0434695	0.36978	-0.187958
Bag3	purple	0.11565	0.0788677	-0.280341	-0.163673	0.387062	-0.156165	0.19858	0.631634	0.353997	0.418124	0.0222097	0.109855	0.575807	0.30003	-0.333826	-0.0515857	-0.37322	-0.370206	-0.15034	-0.174107	-0.296135	-0.483197	0.338568
Bag4	brown	-0.26378	-0.358458	0.284609	-0.00968732	-0.322761	0.00464154	0.0905311	-0.612775	-0.313385	-0.538672	-0.306289	-0.345053	-0.79432	-0.586105	0.405682	0.432066	0.761841	0.568603	0.0174376	0.485183	0.239242	0.605875	-0.0140134
Bag5	blue	-0.239169	-0.862967	-0.308732	-0.553312	-0.504775	-0.205483	0.419354	-0.0315536	0.340521	-0.0876895	0.00608331	0.111677	-0.353475	-0.463696	0.00458776	0.838186	0.677931	0.756054	0.155269	0.69101	0.151322	0.22193	0.0114738
Bag6	greenyellow	0.065952	-0.455366	0.246609	-0.0906623	-0.125982	-0.0372777	0.934678	0.47895	0.536487	0.0844905	-0.0605898	-0.306099	-0.278515	-0.667665	-0.0760139	0.363016	0.438732	-0.171198	-0.691349	0.343081	-0.146027	0.226855	-0.0375903
Bahcc1	brown	0.0695586	0.249634	0.750849	0.388566	0.00955437	0.316621	0.242497	-0.267391	-0.330573	-0.503873	-0.293018	-0.71475	-0.600792	-0.586119	0.406035	-0.141081	0.398658	-0.347135	-0.599801	-0.0752987	-0.152014	0.307578	0.0474686
Bahd1	turquoise	-0.314972	-0.55108	0.185761	-0.224498	-0.202969	-0.024489	0.666367	-0.0174485	0.182629	-0.261961	-0.125754	-0.400648	-0.619929	-0.602399	0.151908	0.677591	0.771335	0.271867	-0.413532	0.570912	-0.0499211	0.441368	-0.0747711
Baiap2	turquoise	-0.266454	-0.619355	0.139795	-0.455856	-0.277169	0.207642	0.528019	-0.163312	0.139132	-0.449896	-0.0826187	-0.313488	-0.643658	-0.652715	0.220009	0.731081	0.885746	0.444612	-0.257295	0.424603	-0.161797	0.208005	0.239771
Baiap2l1	blue	0.258341	0.924272	0.316449	0.585716	0.526083	0.091661	-0.467333	-0.0822183	-0.36834	0.0895089	-0.00832962	-0.0977896	0.257318	0.459522	-0.055407	-0.778485	-0.660108	-0.703154	-0.146161	-0.617782	-0.175927	-0.155058	0.0551596
Baiap2l2	green	-0.209326	0.177125	0.393779	0.400725	0.131508	-0.0795196	0.327311	0.135357	0.14053	0.185631	0.236461	-0.187724	-0.111141	0.0110792	0.152674	-0.115027	-0.0837202	-0.385536	-0.502691	0.0850088	0.103323	0.37776	0.151419
Baiap3	magenta	-0.180242	-0.105643	0.47518	0.57232	-0.288254	-0.343391	0.387224	-0.224932	0.01849	0.0878493	0.0364919	-0.229572	-0.524003	-0.358003	0.224196	-0.0184913	0.248164	0.0845434	-0.296077	0.55637	0.587539	0.973519	-0.0515358
Bak1	blue	0.242312	0.586962	0.249518	0.350605	0.641852	0.141833	-0.133693	0.112172	-0.0348801	0.155571	0.184434	-0.0312067	0.197142	0.28682	-0.166562	-0.459046	-0.478214	-0.584938	-0.308186	-0.475121	-0.249871	-0.173731	0.0678391
Bambi	blue	0.44268	0.756321	0.263874	0.531441	0.394643	0.106732	-0.424424	-0.00704098	-0.206739	0.188987	0.120919	0.117961	0.317328	0.316987	0.00246427	-0.804342	-0.691655	-0.5817	-0.0570054	-0.587752	-0.0251592	-0.149248	0.042508
Banf1	red	0.0195143	-0.0509976	0.26902	0.0745973	-0.0349798	0.441135	0.265386	0.0176513	0.404471	0.0795052	0.648236	0.228174	-0.0578869	-0.0866383	-0.147277	-0.212076	-0.0532456	-0.140698	-0.216592	-0.254017	0.0568819	0.00635448	-0.0017209
Bank1	turquoise	-0.346991	-0.279985	0.343787	-0.0821948	-0.227526	0.454907	0.0632942	-0.545847	-0.239367	-0.581336	0.0374975	-0.295975	-0.659861	-0.361028	0.346438	0.298072	0.65244	0.407235	-0.0366527	0.140144	0.104207	0.335846	0.0809834
Banp	green	0.30239	0.172165	0.252688	-0.0131973	0.351724	0.167979	0.293501	0.202385	0.19429	0.0228572	0.0494528	-0.0944052	-0.111229	-0.1859	-0.0985385	-0.0491832	-0.00382123	-0.427279	-0.524315	-0.249374	-0.483382	-0.0627923	0.0167606
Bap1	turquoise	-0.0225769	-0.699921	-0.159405	-0.666966	-0.230997	0.0913693	0.589819	0.276871	0.423538	-0.181439	-0.0956205	-0.0700543	-0.223643	-0.60352	-0.0157795	0.692291	0.631051	0.289333	-0.218766	0.258279	-0.343781	-0.182298	0.0350984
Barx2	brown	-0.218508	0.222165	0.473106	0.282311	0.109426	0.447012	-0.0720963	-0.483112	-0.149804	-0.300329	0.367518	-0.0732595	-0.446876	-0.0815969	0.0746394	-0.229289	0.12043	-0.0420557	-0.169821	-0.208243	0.112144	0.316223	-0.0463108
Basp1	pink	-0.257199	0.329282	0.676762	0.74525	0.0593432	0.126375	0.226149	-0.260965	0.0518802	0.0716773	0.24753	-0.140226	-0.410277	-0.0557315	-0.160478	-0.48273	-0.080691	-0.301865	-0.427617	-0.0496924	0.348721	0.686471	-0.0210819
Bax	red	-0.312393	-0.541526	-0.178904	-0.346667	-0.279743	-0.0219952	0.528833	0.316915	0.661598	0.20746	0.234351	0.297877	-0.0505506	-0.238303	-0.304277	0.401974	0.221545	0.189528	-0.158888	0.275026	-0.0326941	0.00202954	-0.0328854
Baz1a	turquoise	-0.191645	-0.206817	0.196867	-0.369831	-0.109993	0.42582	0.0142826	-0.417452	-0.279996	-0.672643	-0.280556	-0.344917	-0.516474	-0.432086	0.397563	0.361646	0.687285	0.364261	-0.0292083	0.011155	-0.242561	-0.0732006	0.631529
Baz1b	brown	-0.0935466	0.0377551	0.59832	0.144477	0.189187	0.148282	0.304362	-0.289061	-0.327268	-0.540817	-0.370953	-0.714503	-0.711615	-0.619309	0.584803	0.252147	0.628694	-0.112669	-0.585393	0.159321	-0.250233	0.414111	0.219506
Baz2a	yellow	0.110546	0.282839	0.479293	0.221871	0.33973	0.086251	0.00241208	-0.205758	-0.618437	-0.513522	-0.579488	-0.819368	-0.418274	-0.333655	0.633674	0.0786652	0.3637	-0.318709	-0.451638	-0.0396745	-0.340205	0.208227	0.00606064
Baz2b	grey	0.0286378	0.123791	-0.108878	-0.203338	0.277158	0.271954	-0.268469	0.049989	-0.370587	-0.310561	-0.289536	-0.275509	0.218882	0.097414	0.270006	-0.0192024	0.00882906	-0.153837	0.089375	-0.290066	-0.326246	-0.47437	-0.0328182
BB031773	turquoise	-0.0574027	-0.237931	-0.0607349	-0.305966	-0.279796	0.224956	-0.189675	-0.394525	-0.157317	-0.39772	-0.0364581	0.0858228	-0.290915	-0.249178	0.107918	0.214416	0.356181	0.377996	0.256914	0.00658403	-0.062393	-0.0240867	-0.366775
BB187690	turquoise	-0.0742342	0.40463	-0.248701	0.204275	0.0961467	-0.0156708	-0.63666	-0.0950245	-0.228345	0.255593	0.274441	0.363755	0.537374	0.79743	-0.0915891	-0.482286	-0.6364	-0.045552	0.524323	-0.309085	0.303085	-0.202657	0.0872469
Bbc3	turquoise	-0.46328	-0.409684	0.127815	-0.0493669	-0.248169	-0.115437	0.558494	0.0690848	0.219849	-0.0964977	-0.0366049	-0.29888	-0.436587	-0.415167	-0.107598	0.470281	0.509302	0.106444	-0.3415	0.417367	-0.00142139	0.398476	-0.326677
Bbip1	green	-0.196474	-0.124002	-0.573827	-0.405443	-0.182085	0.141479	-0.650186	-0.35349	-0.052507	0.00543283	0.347707	0.677084	0.27335	0.529014	-0.270807	0.059926	-0.188387	0.576445	0.850816	-0.122875	0.154355	-0.345314	-0.0481416
Bbof1	red	0.161841	0.552742	0.353005	0.476096	-0.0693685	0.139839	-0.480551	-0.438007	-0.46293	-0.106583	0.0600921	-0.0706033	-0.0781989	0.281838	0.30243	-0.479553	-0.269062	-0.166815	0.091255	-0.225588	0.190677	0.176578	0.253947
Bbox1	blue	0.173486	0.701514	0.39264	0.505882	0.0962664	0.458048	-0.632944	-0.487331	-0.499426	-0.221371	0.0313185	-0.0116944	-0.0111263	0.296694	0.0528131	-0.762798	-0.384226	-0.263745	0.15815	-0.618322	0.0939532	-0.0650491	0.143587
Bbs1	midnightblue	0.0607873	0.445992	0.868506	0.510237	0.0128134	0.406454	-0.0817655	-0.657282	-0.619909	-0.678621	-0.246703	-0.701692	-0.777085	-0.464629	0.524936	-0.243008	0.398137	-0.275027	-0.464034	-0.207375	-0.137284	0.444225	-0.0104275
Bbs10	greenyellow	-0.31919	0.276403	-0.0581059	0.339884	-0.00666806	-0.152288	-0.622766	-0.512316	-0.453208	-0.0452175	-0.0402808	0.151976	-0.0106106	0.372424	-0.0180816	-0.31421	-0.226192	0.297988	0.55077	0.02265	0.50098	0.271699	0.0187304
Bbs12	turquoise	-0.299364	0.0909635	0.0579278	0.0689675	-0.263674	0.222796	-0.460325	-0.618363	-0.378377	-0.338052	0.0402941	0.0289951	-0.213948	0.141405	0.134905	-0.0669163	0.12849	0.363964	0.422999	-0.0141277	0.228931	0.0642194	0.159959
Bbs2	turquoise	-0.0717447	-0.340363	-0.0280557	-0.164438	-0.407425	-0.102125	0.0135873	-0.295451	-0.0805564	-0.189207	-0.0923411	0.0138672	-0.379428	-0.291869	0.127948	0.374679	0.419897	0.455734	0.166611	0.321725	0.133802	0.329802	-0.120257
Bbs4	blue	-0.0338183	-0.567969	-0.425757	-0.248869	-0.306452	-0.374746	0.1968	0.105779	0.430575	0.384249	0.401618	0.494647	0.0618507	0.0063271	-0.313377	0.383399	0.0646784	0.597554	0.359223	0.59667	0.503464	0.273684	-0.198399
Bbs5	yellow	0.415248	0.121179	0.0949851	0.000382241	-0.171655	0.375896	-0.400417	-0.462752	-0.180725	-0.215463	0.294294	0.242204	-0.130446	0.000113602	0.204899	-0.175494	-0.0284287	0.203613	0.278956	-0.237796	0.0568766	-0.0920993	0.0436194
Bbs7	brown	0.37659	0.239007	0.228416	-0.0582564	0.250907	0.295875	-0.367411	-0.517126	-0.483838	-0.542651	-0.293824	-0.222766	-0.388719	-0.28736	0.196278	0.00158809	0.252012	0.0941934	0.0388366	-0.226282	-0.326026	-0.100659	-0.078519
Bbs9	yellow	0.029384	0.154414	0.736179	0.317137	-0.0390737	0.221628	0.195007	-0.43289	-0.490938	-0.601673	-0.33222	-0.792466	-0.795661	-0.59242	0.658963	0.118746	0.607121	-0.157597	-0.56258	0.108102	-0.157071	0.533496	0.130973
Bbx	turquoise	-0.207468	-0.3668	-0.093052	-0.36752	-0.253751	-0.129156	-0.0628344	-0.360684	-0.478733	-0.600137	-0.649698	-0.461446	-0.484107	-0.455492	0.518474	0.629195	0.75115	0.53076	0.161444	0.439223	-0.118287	0.143629	0.0606762
BC001981	brown	-0.0603718	-0.24569	-0.494423	-0.169323	0.0928203	-0.368591	0.216287	0.571232	0.506953	0.663103	0.326502	0.440064	0.5616	0.491792	-0.4403	0.0688475	-0.382361	0.0787745	0.171385	0.234493	0.245688	-0.0770277	0.0135564
BC002059	black	-0.313553	-0.290848	-0.111989	-0.00310035	-0.326258	-0.0211793	-0.241147	-0.443727	-0.0649908	-0.0579242	0.227832	0.304711	-0.134113	0.103487	0.200405	0.0756872	0.119762	0.585188	0.499501	0.229171	0.523663	0.306269	0.00510326
BC003331	brown	-0.0046921	0.111146	-0.685951	-0.256687	0.0259909	-0.179564	-0.623745	0.105704	-0.0819686	0.299362	0.0976617	0.524286	0.747266	0.784381	-0.215972	-0.183033	-0.565955	0.184618	0.755929	-0.201534	0.110983	-0.556453	0.0801594
BC003965	red	-0.000361289	-0.571809	-0.56901	-0.410287	-0.0954569	-0.311274	0.375916	0.549099	0.681615	0.500674	0.328494	0.5248	0.394395	-0.0193038	-0.393462	0.298872	-0.104195	0.276994	0.184162	0.339096	0.210595	-0.153705	-0.222988
BC004004	yellow	-0.00616802	-0.151832	-0.560882	-0.157199	0.033766	-0.105955	-0.291994	0.11207	0.325968	0.484995	0.498783	0.770341	0.514098	0.552515	-0.569902	-0.103946	-0.486568	0.29531	0.600658	-0.0503136	0.318419	-0.186023	-0.326266
BC005537	green	-0.23698	-0.472834	-0.592128	-0.633956	-0.284665	0.0248655	-0.325088	-0.175799	-0.0799294	-0.165393	0.0415879	0.301735	0.19863	0.185595	0.222888	0.433389	0.222186	0.727793	0.715376	0.20133	0.141936	-0.362103	0.432912
BC005561	turquoise	-0.168191	-0.33488	0.017943	-0.353034	-0.130707	0.196807	-0.0416878	-0.441293	-0.212562	-0.470294	0.0342073	-0.123904	-0.394457	-0.279611	0.475218	0.448603	0.579255	0.495317	0.162926	0.226048	-0.0052918	0.0943566	0.247812
BC005624	yellow	-0.00467705	-0.192841	-0.433491	-0.260174	-0.030006	0.170252	-0.180566	0.104817	0.40007	0.371577	0.574603	0.718873	0.452436	0.500453	-0.52004	-0.0657271	-0.363886	0.283582	0.475129	-0.118744	0.238782	-0.306993	-0.0357132
BC006965	turquoise	-0.0696312	0.257463	-0.177706	0.13701	-0.353856	0.0524201	-0.482902	-0.146817	0.0728176	0.255162	0.40078	0.569472	0.302701	0.538495	-0.308657	-0.3968	-0.526324	0.0220238	0.432225	-0.309295	0.197847	-0.171927	-0.204867
BC017158	pink	0.28231	0.687732	0.478498	0.860619	0.18373	-0.211221	-0.0879839	-0.0112237	-0.100068	0.336018	0.0816791	-0.0671483	0.067918	0.174727	-0.0531002	-0.74043	-0.577259	-0.606219	-0.301938	-0.174086	0.260087	0.369513	-0.0633153
BC017643	brown	0.153409	0.10732	-0.459885	-0.186711	0.400413	-0.186179	-0.178438	0.340508	0.199394	0.456051	0.244923	0.428657	0.570427	0.571747	-0.363748	-0.0583636	-0.502832	-0.0802076	0.232547	-0.114983	-0.0673231	-0.32627	0.0252944
BC022687	blue	-0.445272	0.596127	0.572689	0.650167	-0.00714585	0.327816	-0.25188	-0.500164	-0.200621	-0.0897244	0.274779	-0.0428485	-0.304566	0.328524	-0.186045	-0.559782	-0.235439	-0.284706	-0.154946	-0.362962	0.185367	0.359179	0.0993616
BC024139	turquoise	0.30874	0.51865	0.106284	0.536353	0.242931	-0.0983772	-0.3286	0.0150367	-0.122839	0.312959	0.0393055	0.175218	0.384433	0.350271	-0.227115	-0.755416	-0.64759	-0.336016	0.151072	-0.313802	0.314351	-0.00173409	-0.0555698
BC024978	grey	0.0867206	0.36175	-0.0510524	0.121626	0.111437	-0.0668161	-0.432469	-0.0362554	-0.358394	-0.0544823	-0.260319	-0.0654657	0.259489	0.262219	0.378024	-0.247892	-0.29268	-0.255909	0.117032	-0.27151	-0.174331	-0.249093	0.0739683
BC025920	red	-0.0942173	-0.218285	-0.258312	-0.383441	-0.160664	0.211795	-0.417457	-0.465907	-0.342559	-0.425686	-0.0746435	0.0526915	-0.187389	0.0501057	0.250467	0.368278	0.315472	0.537824	0.463282	0.0850941	-0.0354958	-0.139245	-0.189663
BC026585	turquoise	-0.001843	0.348807	-0.270903	0.127554	0.345605	-0.0259755	-0.159601	0.410683	0.328214	0.586095	0.433558	0.47876	0.681824	0.757843	-0.56026	-0.420448	-0.782183	-0.438405	0.069519	-0.393168	-0.0478748	-0.354724	-0.250453
BC029214	turquoise	0.459712	0.53406	0.0161183	0.505553	0.226887	-0.180518	-0.159447	0.362602	0.203387	0.611415	0.309585	0.366836	0.600554	0.402459	-0.319935	-0.771916	-0.880185	-0.595578	-0.0249763	-0.380986	0.15788	-0.139711	-0.170695
BC029722	pink	-0.029721	0.196227	0.182587	0.482397	0.335872	-0.160904	0.260043	0.282095	0.337732	0.519887	0.557853	0.146493	0.175596	0.207877	-0.248839	-0.290746	-0.427949	-0.399585	-0.300499	0.0448066	0.270364	0.336838	-0.289033
BC030336	green	0.0703637	-0.244119	-0.412259	-0.0715827	-0.307804	-0.462682	-0.346126	-0.17087	-0.185754	0.107659	-0.182151	0.265433	0.146999	0.054164	0.176554	0.0830705	-0.0224899	0.641568	0.68808	0.420933	0.566376	0.13548	0.239303
BC030343	brown	-0.432255	-0.386778	0.144075	0.0586566	-0.508307	-0.202785	0.325444	-0.182643	0.0471519	-0.0802168	-0.0813623	-0.202196	-0.489672	-0.214739	0.129732	0.438907	0.485145	0.357476	-0.109791	0.535753	0.283861	0.606342	-0.0190895
BC030499	grey	0.284873	0.0316826	0.217923	0.226853	-0.122438	-0.215765	0.306596	0.301319	0.0206725	0.133785	-0.187982	-0.264276	0.0165316	-0.267005	0.238809	-0.13718	-0.00320957	-0.237222	-0.308563	0.148672	0.141033	0.208397	0.227922
BC030500	blue	-0.407398	-0.855192	-0.470324	-0.620754	-0.430758	-0.222207	0.422852	0.263973	0.41985	0.0568006	-0.0393289	0.134183	-0.00021036	-0.217016	-0.0237525	0.763866	0.487967	0.619294	0.195825	0.566266	0.119383	-0.0412397	0.137523
BC030867	grey60	-0.0191272	0.440164	0.235992	0.108223	0.562012	0.680971	-0.244073	-0.0862775	-0.0654433	-0.0994065	0.252086	0.0924445	0.139956	0.402294	-0.240925	-0.503458	-0.320429	-0.352515	-0.0966174	-0.704116	-0.24116	-0.31244	0.0441698
BC031181	turquoise	0.143242	-0.232246	-0.541126	-0.239474	0.120132	-0.211763	0.0810629	0.488904	0.68771	0.700923	0.655667	0.821059	0.644967	0.356686	-0.507938	-0.0623677	-0.531041	0.0635225	0.288598	0.0116516	0.168166	-0.282839	-0.114544
BC034090	blue	-0.080495	0.732267	0.333455	0.384751	0.359423	0.238177	-0.280959	-0.0703411	-0.275827	-0.0696388	0.0190784	-0.243749	0.0322599	0.392242	-0.121328	-0.3776	-0.357735	-0.657021	-0.329725	-0.540564	-0.41269	-0.16688	-0.168966
BC035947	tan	0.179	-0.0577876	-0.527296	0.0819606	0.00424161	-0.591316	0.107874	0.734823	0.519677	0.880302	0.258922	0.521591	0.836363	0.46726	-0.427172	-0.196098	-0.712453	-0.172539	0.206794	0.173277	0.347668	-0.174565	-0.13586
BC037032	grey	-0.320088	-0.0531163	-0.0345727	-0.136118	-0.0243527	0.248615	-0.112676	-0.0422943	-0.120926	-0.259439	-0.153067	-0.106859	0.0531277	0.00129676	0.0716989	-0.0158858	0.103418	0.00503374	0.0922661	-0.228177	-0.127248	-0.269249	-0.0789299
BC037034	turquoise	0.296863	0.0952564	-0.00158771	0.496847	-0.000929859	-0.509789	0.293053	0.508346	0.34418	0.723755	0.270738	0.162162	0.456772	0.186736	-0.0574509	-0.398572	-0.542093	-0.295785	-0.110567	0.273722	0.560224	0.286243	0.117814
BC048403	blue	-0.34335	-0.64022	-0.423128	-0.450591	-0.424703	-0.279637	0.221167	0.102101	0.163593	-0.0428927	-0.192164	0.0222903	-0.0783687	-0.227163	-0.104689	0.628419	0.426439	0.542912	0.256724	0.558474	0.127151	0.0303322	-0.239762
BC049352	turquoise	-0.321416	-0.407931	-0.427849	-0.625119	-0.0221388	0.000128459	-0.0398917	0.0373176	0.0150905	-0.227151	-0.172986	5.55e-05	-0.0326628	0.00380524	-0.089872	0.670666	0.353216	0.382348	0.194336	0.141304	-0.336896	-0.334199	-0.270079
BC051019	blue	0.00181542	0.790588	0.544855	0.593921	0.221482	0.420784	-0.56438	-0.576389	-0.620774	-0.324099	-0.0522995	-0.268367	-0.193087	0.325434	0.0649776	-0.669118	-0.259796	-0.334069	-0.0204958	-0.550912	0.0133879	0.0827831	0.18937
BC051142	grey	0.0429051	-0.178997	0.195154	0.00303927	-0.20082	-0.045143	0.103516	-0.241559	-0.139986	-0.27268	-0.25132	-0.238007	-0.421598	-0.349859	0.301909	0.224648	0.391422	0.189867	-0.120699	0.204427	-0.0249932	0.280919	-0.0939037
BC051226	greenyellow	-0.348497	-0.176935	0.185974	0.192114	-0.107205	-0.283158	0.399617	0.0475576	0.20657	0.0990597	0.0501098	-0.130582	-0.326605	-0.255538	-0.126514	0.190368	0.221523	0.052085	-0.284185	0.361166	0.180643	0.500653	-0.207521
BC052040	black	0.0167943	-0.616934	-0.406489	-0.58827	-0.405499	-0.0481494	0.0788009	-0.100269	0.179559	-0.103732	0.0203694	0.27839	-0.155429	-0.230742	-0.0584647	0.555866	0.411236	0.691842	0.365916	0.390884	0.106654	-0.0236362	0.0169481
BC055324	blue	0.242187	0.547016	0.252272	-0.0104876	0.57224	0.435983	-0.353522	-0.158122	-0.384915	-0.383446	-0.132416	-0.254115	-0.0414933	0.0142565	0.157844	-0.204556	-0.0911564	-0.463121	-0.231046	-0.654663	-0.686311	-0.444141	0.0463443
BC064078	midnightblue	0.120315	-0.490897	-0.665153	-0.435466	-0.177424	-0.336626	-0.0426516	0.1873	0.345434	0.38059	0.314697	0.610952	0.431001	0.143436	-0.0187687	0.273483	-0.112073	0.547449	0.58166	0.376625	0.355539	-0.170832	0.315491
BC065397	turquoise	-0.200671	0.0392177	0.458735	0.0564402	-0.0498469	0.443068	0.0558986	-0.355999	-0.441171	-0.646549	-0.250668	-0.619223	-0.538964	-0.393242	0.554626	0.100482	0.529636	-0.038723	-0.292842	-0.0673834	-0.145826	0.169317	0.13813
BC067074	blue	0.164007	0.897987	0.457741	0.539029	0.561605	0.13489	-0.390458	-0.177515	-0.522072	-0.14908	-0.265096	-0.380066	-0.0232025	0.28755	0.02663	-0.580968	-0.380217	-0.703795	-0.326909	-0.575074	-0.375704	-0.0411989	-0.0986505
[truncated: 13,111 more rows]
